# Supplementary material for: Common Molecular Targets of a Quinolone Based Bumped Kinase Inhibitor in Neospora caninum and Danio rerio
Source: Int J Mol Sci. 2022 Feb 21;23(4):2381. doi: 10.3390/ijms23042381 (PMC8879773; doi:10.3390/ijms23042381)
Supplement: Supplementary file 1 [file ijms-23-02381-s001.zip › TableS1.xlsx]

## Sheet: Tabelle1
Leading_Protein	GN	Protein IDs	Majority protein IDs	Fasta headers	Number of proteins	Razor + unique peptides	Sequence coverage [%]	Mol. weight [kDa]	Sequence length	Q-value	Score	Intensity	iBAQ peptides	MS/MS count	Only identified by site	Potential contaminant	Taxonomy IDs	iBAQ	iBAQ NeSp7_1748	iBAQ NeSp7_Mock	iBAQ NeSp7_Quinine	LFQ NeSp7_1748	LFQ NeSp7_Mock	LFQ NeSp7_Quinine	Seen in no reps in NeSp7_1748	Seen in all reps in NeSp7_1748	Seen in no reps in NeSp7_Mock	Seen in all reps in NeSp7_Mock	Seen in no reps in NeSp7_Quinine	Seen in all reps in NeSp7_Quinine	OnOff NeSp7_1748 vs NeSp7_Mock onIn	OnOff NeSp7_1748 vs NeSp7_Quinine onIn	OnOff NeSp7_Mock vs NeSp7_Quinine onIn	Top3 NeSp7_1748	Top3 NeSp7_Mock	Top3 NeSp7_Quinine	LFQ log2FC NeSp7_Mock - NeSp7_1748	LFQ Prob quantile log2FC NeSp7_Mock - NeSp7_1748	LFQ log2FC NeSp7_Quinine - NeSp7_1748	LFQ Prob quantile log2FC NeSp7_Quinine - NeSp7_1748	LFQ log2FC NeSp7_Quinine - NeSp7_Mock	LFQ Prob quantile log2FC NeSp7_Quinine - NeSp7_Mock	Top3 log2FC NeSp7_Mock - NeSp7_1748	Top3 Prob quantile log2FC NeSp7_Mock - NeSp7_1748	Top3 log2FC NeSp7_Quinine - NeSp7_1748	Top3 Prob quantile log2FC NeSp7_Quinine - NeSp7_1748	Top3 log2FC NeSp7_Quinine - NeSp7_Mock	Top3 Prob quantile log2FC NeSp7_Quinine - NeSp7_Mock	rAbu NeSp7_1748
NCLIV_000010-t26_1-p1|NCLIV_000010-t26_1	NCLIV_000010	NCLIV_000010-t26_1-p1|NCLIV_000010-t26_1	NCLIV_000010-t26_1-p1|NCLIV_000010-t26_1	NCLIV_000010-t26_1-p1|NCLIV_000010-t26_1 gene=NCLIV_000010, organism=Neospora_caninum_Liverpool, gene_product=putative heat shock protein 90, transcript_product=putative heat shock protein 90, location=FR823380:15453-22922(+), protein_length=818, sequence_	1	5	7.8	90.491	818	0	33.175	6303200	43	5			-1	146590			146590			4402600	WRONG	TRUE	TRUE	WRONG	WRONG	TRUE	NeSp7_1748		NeSp7_Quinine	0		4.82857e+06													0
NCLIV_000060-t26_1-p1|NCLIV_000060-t26_1	NCLIV_000060	NCLIV_000060-t26_1-p1|NCLIV_000060-t26_1	NCLIV_000060-t26_1-p1|NCLIV_000060-t26_1	NCLIV_000060-t26_1-p1|NCLIV_000060-t26_1 gene=NCLIV_000060, organism=Neospora_caninum_Liverpool, gene_product=putative 3, 5-cyclic nucleotide phosphodiesterase domain-containing protein, transcript_product=putative 3, 5-cyclic nucleotide phosphodiester	1	4	2.2	244.69	2231	0	35.285	59487000	113	10			-1	526440	11560		514880	2462000		39777000	WRONG	TRUE	TRUE	WRONG	WRONG	TRUE	NeSp7_1748		NeSp7_Quinine	1.33696e+06		4.20726e+07			4.01403	0.916071428571429					4.97585	0.953451043338684			0.60405
NCLIV_000110-t26_1-p1|NCLIV_000110-t26_1	NCLIV_000110	NCLIV_000110-t26_1-p1|NCLIV_000110-t26_1	NCLIV_000110-t26_1-p1|NCLIV_000110-t26_1	NCLIV_000110-t26_1-p1|NCLIV_000110-t26_1 gene=NCLIV_000110, organism=Neospora_caninum_Liverpool, gene_product=arabinogalactan protein, related, transcript_product=arabinogalactan protein, related, location=FR823380:112338-119877(+), protein_length=777, seq	1	4	6.4	82.348	777	0	29.72	30572000	37	6			-1	826280			826280			21388000	TRUE	WRONG	TRUE	WRONG	WRONG	TRUE		NeSp7_Quinine	NeSp7_Quinine			2.23173e+07													0
NCLIV_000120-t26_1-p1|NCLIV_000120-t26_1	NCLIV_000120	NCLIV_000120-t26_1-p1|NCLIV_000120-t26_1	NCLIV_000120-t26_1-p1|NCLIV_000120-t26_1	NCLIV_000120-t26_1-p1|NCLIV_000120-t26_1 gene=NCLIV_000120, organism=Neospora_caninum_Liverpool, gene_product=conserved hypothetical protein, transcript_product=conserved hypothetical protein, location=FR823380:122226-132266(-), protein_length=3238, sequen	1	3	1.2	353.46	3238	0	17.283	11055000	165	3			-1	67002	61645		5357.5	11229000			WRONG	TRUE	TRUE	WRONG	WRONG	TRUE	NeSp7_1748		NeSp7_Quinine	1.04098e+07		677184									-3.94224	0.0304975922953451			3.22117
NCLIV_000130-t26_1-p1|NCLIV_000130-t26_1	NCLIV_000130	NCLIV_000130-t26_1-p1|NCLIV_000130-t26_1	NCLIV_000130-t26_1-p1|NCLIV_000130-t26_1	NCLIV_000130-t26_1-p1|NCLIV_000130-t26_1 gene=NCLIV_000130, organism=Neospora_caninum_Liverpool, gene_product=hypothetical protein, transcript_product=hypothetical protein, location=FR823380:135373-140309(-), protein_length=494, sequence_SO=chromosome, SO=	1	6	19	54.347	494	0	38.799	47802000	30	12			-1	1593400	781190	488580	323630	23892000	17964000	8315800	WRONG	TRUE	WRONG	TRUE	WRONG	TRUE				2.39857e+07	1.86948e+07	7.4377e+06	-0.411419	0.357983193277311	-1.5226	0.1625	-1.11118	0.225563909774436	-0.359537	0.416139240506329	-1.68925	0.15569823434992	-1.32971	0.19047619047619	40.8199
NCLIV_000260-t26_1-p1|NCLIV_000260-t26_1	NCLIV_000260	NCLIV_000260-t26_1-p1|NCLIV_000260-t26_1	NCLIV_000260-t26_1-p1|NCLIV_000260-t26_1	NCLIV_000260-t26_1-p1|NCLIV_000260-t26_1 gene=NCLIV_000260, organism=Neospora_caninum_Liverpool, gene_product=conserved hypothetical protein, transcript_product=conserved hypothetical protein, location=FR823380:239747-250500(+), protein_length=1675, sequen	1	7	5.2	178.18	1675	0	55.756	40855000	60	9			-1	680920			680920			28499000	TRUE	WRONG	TRUE	WRONG	WRONG	TRUE		NeSp7_Quinine	NeSp7_Quinine			2.15477e+07													0
NCLIV_000280-t26_1-p1|NCLIV_000280-t26_1	NCLIV_000280	NCLIV_000280-t26_1-p1|NCLIV_000280-t26_1	NCLIV_000280-t26_1-p1|NCLIV_000280-t26_1	NCLIV_000280-t26_1-p1|NCLIV_000280-t26_1 gene=NCLIV_000280, organism=Neospora_caninum_Liverpool, gene_product=ranbp1 domain containing protein, related, transcript_product=ranbp1 domain containing protein, related, location=FR823380:260963-263403(-), prote	1	6	29.6	24.68	216	0	45.189	34975000	9	11			-1	3886100	1689300	1963400	233440	12115000	24712000	3948400	WRONG	TRUE	WRONG	TRUE	WRONG	TRUE				1.55604e+07	1.62382e+07	1.6095e+06	1.02842	0.870588235294118	-1.61745	0.155357142857143	-2.64587	0.0827067669172932	0.0615143	0.558544303797468	-3.2732	0.0626003210272873	-3.33471	0.0493197278911565	88.2718
NCLIV_000390-t26_1-p1|NCLIV_000390-t26_1	NCLIV_000390	NCLIV_000390-t26_1-p1|NCLIV_000390-t26_1	NCLIV_000390-t26_1-p1|NCLIV_000390-t26_1	NCLIV_000390-t26_1-p1|NCLIV_000390-t26_1 gene=NCLIV_000390, organism=Neospora_caninum_Liverpool, gene_product=conserved hypothetical protein, transcript_product=conserved hypothetical protein, location=FR823380:305636-306874(-), protein_length=412, sequenc	1	7	15.8	44.525	412	0	58.498	41426000	19	18			-1	2180300	665480	1069800	445050	16145000	20941000	8643800	WRONG	TRUE	WRONG	TRUE	WRONG	TRUE				1.04298e+07	1.93593e+07	6.47775e+06	0.375243	0.692436974789916	-0.90135	0.2375	-1.27659	0.193609022556391	0.892315	0.784810126582278	-0.687149	0.258426966292135	-1.57946	0.16156462585034	34.7736
NCLIV_000430-t26_1-p1|NCLIV_000430-t26_1	NCLIV_000430	NCLIV_000430-t26_1-p1|NCLIV_000430-t26_1	NCLIV_000430-t26_1-p1|NCLIV_000430-t26_1	NCLIV_000430-t26_1-p1|NCLIV_000430-t26_1 gene=NCLIV_000430, organism=Neospora_caninum_Liverpool, gene_product=conserved hypothetical protein, transcript_product=conserved hypothetical protein, location=FR823380:334039-337105(-), protein_length=393, sequenc	1	3	10.7	42.717	393	0	17.917	5185900	23	6			-1	225470		225470			6647200		WRONG	TRUE	WRONG	TRUE	TRUE	WRONG		NeSp7_1748	NeSp7_Mock	0	6.61428e+06														0
NCLIV_000470-t26_1-p1|NCLIV_000470-t26_1	NCLIV_000470	NCLIV_000470-t26_1-p1|NCLIV_000470-t26_1	NCLIV_000470-t26_1-p1|NCLIV_000470-t26_1	NCLIV_000470-t26_1-p1|NCLIV_000470-t26_1 gene=NCLIV_000470, organism=Neospora_caninum_Liverpool, gene_product=putative poly(ADP)-ribose polymerase domain-containing protein, transcript_product=putative poly(ADP)-ribose polymerase domain-containing protein,	1	5	18.9	39.851	355	0	31.716	21142000	20	13			-1	1057100	42531	370690	643890	1893800	11292000	6549500	WRONG	TRUE	WRONG	TRUE	WRONG	TRUE				870588	9.45579e+06	9.86516e+06	2.57595	0.984873949579832	1.7901	0.7875	-0.785844	0.291353383458647	3.44114	0.982594936708861	3.50228	0.87800963081862	0.0611446	0.413265306122449	2.22239
NCLIV_000610-t26_1-p1|NCLIV_000610-t26_1	NCLIV_000610	NCLIV_000610-t26_1-p1|NCLIV_000610-t26_1	NCLIV_000610-t26_1-p1|NCLIV_000610-t26_1	NCLIV_000610-t26_1-p1|NCLIV_000610-t26_1 gene=NCLIV_000610, organism=Neospora_caninum_Liverpool, gene_product=putative profilin family protein, transcript_product=putative profilin family protein, location=FR823380:489311-490647(-), protein_length=163, seq	1	17	89.6	17.608	163	0	323.31	29834000000	8	181			-1	3729300000	134770000	56916000	3537600000	1375800000	911450000	18947000000	WRONG	TRUE	WRONG	TRUE	WRONG	TRUE				7.76704e+08	4.56224e+08	1.48698e+10	-0.594035	0.250420168067227	3.78363	0.905357142857143	4.37766	0.934210526315789	-0.767624	0.30379746835443	4.25888	0.924558587479936	5.0265	0.95578231292517	7042.2
NCLIV_000712-t26_1-p1|NCLIV_000712-t26_1	NCLIV_000712	NCLIV_000712-t26_1-p1|NCLIV_000712-t26_1	NCLIV_000712-t26_1-p1|NCLIV_000712-t26_1	NCLIV_000712-t26_1-p1|NCLIV_000712-t26_1 gene=NCLIV_000712, organism=Neospora_caninum_Liverpool, gene_product=conserved hypothetical protein, transcript_product=conserved hypothetical protein, location=FR823380:593628-600459(+), protein_length=909, sequenc	1	5	8.1	97.606	909	0	35.32	30882000	37	9			-1	834650			834650			21617000	TRUE	WRONG	TRUE	WRONG	WRONG	TRUE		NeSp7_Quinine	NeSp7_Quinine			2.08583e+07													0
NCLIV_000840-t26_1-p1|NCLIV_000840-t26_1	NCLIV_000840	NCLIV_000840-t26_1-p1|NCLIV_000840-t26_1	NCLIV_000840-t26_1-p1|NCLIV_000840-t26_1	NCLIV_000840-t26_1-p1|NCLIV_000840-t26_1 gene=NCLIV_000840, organism=Neospora_caninum_Liverpool, gene_product=thioredoxin h, related, transcript_product=thioredoxin h, related, location=FR823380:698930-700189(+), protein_length=106, sequence_SO=chromosome,	1	10	68.9	12.014	106	0	167.81	2861200000	6	72			-1	476860000	257270000	176650000	42943000	1504900000	1478300000	183670000	WRONG	TRUE	WRONG	TRUE	WRONG	TRUE				1.06815e+09	1.0367e+09	1.54283e+08	-0.0257285	0.519327731092437	-3.03448	0.0535714285714286	-3.00875	0.0657894736842105	-0.0431164	0.530063291139241	-2.79146	0.086677367576244	-2.74835	0.0799319727891157	13443.3
NCLIV_000860-t26_1-p1|NCLIV_000860-t26_1	NCLIV_000860	NCLIV_000860-t26_1-p1|NCLIV_000860-t26_1	NCLIV_000860-t26_1-p1|NCLIV_000860-t26_1	NCLIV_000860-t26_1-p1|NCLIV_000860-t26_1 gene=NCLIV_000860, organism=Neospora_caninum_Liverpool, gene_product=spatr, related, transcript_product=spatr, related, location=FR823380:714117-718555(+), protein_length=545, sequence_SO=chromosome, SO=protein_codi	1	3	6.2	58.068	545	0	19.382	14589000	31	3			-1	470620	35393	38483	396750	1097200			WRONG	TRUE	WRONG	TRUE	WRONG	TRUE				1.12296e+06	1.52159e+06	9.42181e+06							0.438283	0.662974683544304	3.0687	0.834670947030498	2.63042	0.799319727891156	1.84941
NCLIV_000940-t26_1-p1|NCLIV_000940-t26_1	NCLIV_000940	NCLIV_000940-t26_1-p1|NCLIV_000940-t26_1	NCLIV_000940-t26_1-p1|NCLIV_000940-t26_1	NCLIV_000940-t26_1-p1|NCLIV_000940-t26_1 gene=NCLIV_000940, organism=Neospora_caninum_Liverpool, gene_product=putative Glucose-6-phosphate dehydrogenase, transcript_product=putative Glucose-6-phosphate dehydrogenase, location=FR823380:778953-786336(+), pro	1	2	9.3	54.622	486	0.00086655	11.708	16271000	27	2			-1	602650			602650			11253000	WRONG	TRUE	TRUE	WRONG	WRONG	TRUE	NeSp7_1748		NeSp7_Quinine	0		1.24646e+07													0
NCLIV_001250-t26_1-p1|NCLIV_001250-t26_1	NCLIV_001250	NCLIV_001250-t26_1-p1|NCLIV_001250-t26_1	NCLIV_001250-t26_1-p1|NCLIV_001250-t26_1	NCLIV_001250-t26_1-p1|NCLIV_001250-t26_1 gene=NCLIV_001250, organism=Neospora_caninum_Liverpool, gene_product=putative guanylate binding protein, transcript_product=putative guanylate binding protein, location=FR823380:1135537-1146057(+), protein_length=13	1	2	2.5	150.22	1361	0.0025359	10.718	4026800	61	3			-1	66013		31257	34756		1301700	2516000	TRUE	WRONG	WRONG	TRUE	WRONG	TRUE	NeSp7_Mock	NeSp7_Quinine			2.43187e+06	1.62413e+06					0.950735	0.663533834586466					-0.582401	0.290816326530612	0
NCLIV_001260-t26_1-p1|NCLIV_001260-t26_1	NCLIV_001260	NCLIV_001260-t26_1-p1|NCLIV_001260-t26_1	NCLIV_001260-t26_1-p1|NCLIV_001260-t26_1	NCLIV_001260-t26_1-p1|NCLIV_001260-t26_1 gene=NCLIV_001260, organism=Neospora_caninum_Liverpool, gene_product=putative RNA binding protein, transcript_product=putative RNA binding protein, location=FR823380:1151006-1152346(-), protein_length=155, sequence_	1	2	16.8	17.028	155	0.00091743	13.181	2980200	7	2			-1	425740			425740			2061100	TRUE	WRONG	TRUE	WRONG	WRONG	TRUE		NeSp7_Quinine	NeSp7_Quinine			2.28302e+06													0
NCLIV_001290-t26_1-p1|NCLIV_001290-t26_1	NCLIV_001290	NCLIV_001290-t26_1-p1|NCLIV_001290-t26_1	NCLIV_001290-t26_1-p1|NCLIV_001290-t26_1	NCLIV_001290-t26_1-p1|NCLIV_001290-t26_1 gene=NCLIV_001290, organism=Neospora_caninum_Liverpool, gene_product=conserved hypothetical protein, transcript_product=conserved hypothetical protein, location=FR823380:1173285-1185228(-), protein_length=1221, sequ	1	4	5.6	130.32	1221	0	27.294	14114000	56	6			-1	252040			252040			9932800	TRUE	WRONG	TRUE	WRONG	WRONG	TRUE		NeSp7_Quinine	NeSp7_Quinine			1.08124e+07													0
NCLIV_001300-t26_1-p1|NCLIV_001300-t26_1	NCLIV_001300	NCLIV_001300-t26_1-p1|NCLIV_001300-t26_1	NCLIV_001300-t26_1-p1|NCLIV_001300-t26_1	NCLIV_001300-t26_1-p1|NCLIV_001300-t26_1 gene=NCLIV_001300, organism=Neospora_caninum_Liverpool, gene_product=putative calmodulin, transcript_product=putative calmodulin, location=FR823380:1187980-1188381(+), protein_length=133, sequence_SO=chromosome, SO=	1	12	75.9	15.141	133	0	162.69	1222900000	9	75			-1	135870000	28903000	21206000	85765000	235720000	308200000	516260000	WRONG	TRUE	WRONG	TRUE	WRONG	TRUE				1.72305e+08	1.46175e+08	3.32633e+08	0.386793	0.694117647058824	1.13102	0.7	0.744231	0.631578947368421	-0.237264	0.458860759493671	0.948969	0.58908507223114	1.18623	0.61734693877551	1510.28
NCLIV_001520-t26_1-p1|NCLIV_001520-t26_1	NCLIV_001520	NCLIV_001520-t26_1-p1|NCLIV_001520-t26_1	NCLIV_001520-t26_1-p1|NCLIV_001520-t26_1	NCLIV_001520-t26_1-p1|NCLIV_001520-t26_1 gene=NCLIV_001520, organism=Neospora_caninum_Liverpool, gene_product=eukaryotic translation initiation factor 3 subunit C, related, transcript_product=eukaryotic translation initiation factor 3 subunit C, related, l	1	6	7.2	109.67	975	0	43.583	81631000	40	19			-1	2040800	693090	42917	1304800	38294000	4698700	25171000	WRONG	TRUE	WRONG	TRUE	WRONG	TRUE				2.38673e+07	2.18954e+06	3.05537e+07	-3.02678	0.0168067226890756	-0.605356	0.2875	2.42143	0.828947368421053	-3.44634	0.0174050632911392	0.356312	0.462279293739968	3.80265	0.904761904761905	36.2164
NCLIV_001550-t26_1-p1|NCLIV_001550-t26_1	NCLIV_001550	NCLIV_001550-t26_1-p1|NCLIV_001550-t26_1	NCLIV_001550-t26_1-p1|NCLIV_001550-t26_1	NCLIV_001550-t26_1-p1|NCLIV_001550-t26_1 gene=NCLIV_001550, organism=Neospora_caninum_Liverpool, gene_product=putative ribonucleoside-diphosphate reductase, large subunit, transcript_product=putative ribonucleoside-diphosphate reductase, large subunit, loc	1	3	4.5	99.125	886	0	22.543	22667000	46	10			-1	492760	40275	94278	358210	2228700	6438300	10440000	WRONG	TRUE	WRONG	TRUE	WRONG	TRUE				1.89614e+06	5.53131e+06	1.26228e+07	1.53048	0.942857142857143	2.22785	0.823214285714286	0.69737	0.62593984962406	1.54456	0.873417721518987	2.73489	0.80577849117175	1.19034	0.619047619047619	2.10451
NCLIV_001570-t26_1-p1|NCLIV_001570-t26_1	NCLIV_001570	NCLIV_001570-t26_1-p1|NCLIV_001570-t26_1	NCLIV_001570-t26_1-p1|NCLIV_001570-t26_1	NCLIV_001570-t26_1-p1|NCLIV_001570-t26_1 gene=NCLIV_001570, organism=Neospora_caninum_Liverpool, gene_product=eukaryotic translation initiation factor 3 subunit G-2, related, transcript_product=eukaryotic translation initiation factor 3 subunit G-2, relate	1	10	6.1	205.74	1870	0	132.38	360160000	85	46			-1	4237100	1443900	403650	2389600	114970000	58897000	139420000	WRONG	TRUE	WRONG	TRUE	WRONG	TRUE				7.10747e+07	3.79243e+07	7.47664e+07	-0.964991	0.152941176470588	0.27818	0.523214285714286	1.24317	0.714285714285714	-0.906212	0.265822784810127	0.0730554	0.398073836276083	0.979267	0.578231292517007	75.4488
NCLIV_001620-t26_1-p1|NCLIV_001620-t26_1	NCLIV_001620	NCLIV_001620-t26_1-p1|NCLIV_001620-t26_1	NCLIV_001620-t26_1-p1|NCLIV_001620-t26_1	NCLIV_001620-t26_1-p1|NCLIV_001620-t26_1 gene=NCLIV_001620, organism=Neospora_caninum_Liverpool, gene_product=conserved hypothetical protein, transcript_product=conserved hypothetical protein, location=FR823380:1495023-1503073(-), protein_length=2103, sequ	1	14	8.7	212.51	2103	0	96.601	131180000	68	26			-1	1929100		31341	1897800		4018900	89097000	TRUE	WRONG	WRONG	TRUE	WRONG	TRUE	NeSp7_Mock	NeSp7_Quinine			2.71821e+06	6.05698e+07					4.4705	0.93609022556391					4.47787	0.935374149659864	0
NCLIV_001640-t26_1-p1|NCLIV_001640-t26_1	NCLIV_001640	NCLIV_001640-t26_1-p1|NCLIV_001640-t26_1	NCLIV_001640-t26_1-p1|NCLIV_001640-t26_1	NCLIV_001640-t26_1-p1|NCLIV_001640-t26_1 gene=NCLIV_001640, organism=Neospora_caninum_Liverpool, gene_product=conserved hypothetical protein, transcript_product=conserved hypothetical protein, location=FR823380:1524528-1527840(+), protein_length=732, seque	1	4	7.2	75.959	732	0	36.608	22797000	28	4			-1	814170			814170			16073000	TRUE	WRONG	TRUE	WRONG	WRONG	TRUE		NeSp7_Quinine	NeSp7_Quinine			1.57863e+07													0
NCLIV_001660-t26_1-p1|NCLIV_001660-t26_1	NCLIV_001660	NCLIV_001660-t26_1-p1|NCLIV_001660-t26_1	NCLIV_001660-t26_1-p1|NCLIV_001660-t26_1	NCLIV_001660-t26_1-p1|NCLIV_001660-t26_1 gene=NCLIV_001660, organism=Neospora_caninum_Liverpool, gene_product=conserved hypothetical protein, transcript_product=conserved hypothetical protein, location=FR823380:1540390-1541394(-), protein_length=334, seque	1	3	17.7	35.476	334	0	20.167	14019000	19	8			-1	737830	335250	402580		7338300	9817700		WRONG	TRUE	WRONG	TRUE	TRUE	WRONG		NeSp7_1748	NeSp7_Mock	6.51933e+06	9.75594e+06		0.419939	0.699159663865546					0.581557	0.716772151898734					17.518
NCLIV_001820-t26_1-p1|NCLIV_001820-t26_1	NCLIV_001820	NCLIV_001820-t26_1-p1|NCLIV_001820-t26_1	NCLIV_001820-t26_1-p1|NCLIV_001820-t26_1	NCLIV_001820-t26_1-p1|NCLIV_001820-t26_1 gene=NCLIV_001820, organism=Neospora_caninum_Liverpool, gene_product=conserved hypothetical protein, transcript_product=conserved hypothetical protein, location=FR823380:1681080-1685423(+), protein_length=525, seque	1	2	5.7	57.726	525	0.00096993	14.719	15943000	26	2			-1	613180			613180			11026000	TRUE	WRONG	TRUE	WRONG	WRONG	TRUE		NeSp7_Quinine	NeSp7_Quinine			1.22133e+07													0
NCLIV_001830-t26_1-p1|NCLIV_001830-t26_1	NCLIV_001830	NCLIV_001830-t26_1-p1|NCLIV_001830-t26_1	NCLIV_001830-t26_1-p1|NCLIV_001830-t26_1	NCLIV_001830-t26_1-p1|NCLIV_001830-t26_1 gene=NCLIV_001830, organism=Neospora_caninum_Liverpool, gene_product=hypothetical protein, transcript_product=hypothetical protein, location=FR823380:1688090-1690507(+), protein_length=503, sequence_SO=chromosome, S	1	4	13.9	51.911	503	0	38.496	61846000	23	11			-1	2689000	887950	1019200	781820	17443000	34655000	12115000	WRONG	TRUE	WRONG	TRUE	WRONG	TRUE				2.09022e+07	2.9899e+07	1.37754e+07	0.990415	0.865546218487395	-0.525854	0.310714285714286	-1.51627	0.161654135338346	0.516443	0.694620253164557	-0.601567	0.274478330658106	-1.11801	0.215986394557823	46.3985
NCLIV_001840-t26_1-p1|NCLIV_001840-t26_1	NCLIV_001840	NCLIV_001840-t26_1-p1|NCLIV_001840-t26_1	NCLIV_001840-t26_1-p1|NCLIV_001840-t26_1	NCLIV_001840-t26_1-p1|NCLIV_001840-t26_1 gene=NCLIV_001840, organism=Neospora_caninum_Liverpool, gene_product=putative sec1 family domain-containing protein, transcript_product=putative sec1 family domain-containing protein, location=FR823380:1695165-16989	1	10	15.2	108.79	1035	0	93.405	29472000	43	12			-1	685390			685390			20634000	TRUE	WRONG	TRUE	WRONG	WRONG	TRUE		NeSp7_Quinine	NeSp7_Quinine			1.47158e+07													0
NCLIV_001890-t26_1-p1|NCLIV_001890-t26_1	NCLIV_001890	NCLIV_001890-t26_1-p1|NCLIV_001890-t26_1	NCLIV_001890-t26_1-p1|NCLIV_001890-t26_1	NCLIV_001890-t26_1-p1|NCLIV_001890-t26_1 gene=NCLIV_001890, organism=Neospora_caninum_Liverpool, gene_product=hypothetical protein, transcript_product=hypothetical protein, location=FR823380:1734247-1743516(-), protein_length=975, sequence_SO=chromosome, S	1	9	11.7	104.72	975	0	83.994	139450000	37	16			-1	3769000			3769000			98172000	TRUE	WRONG	TRUE	WRONG	WRONG	TRUE		NeSp7_Quinine	NeSp7_Quinine			6.65854e+07													0
NCLIV_001950-t26_1-p1|NCLIV_001950-t26_1	NCLIV_001950	NCLIV_001950-t26_1-p1|NCLIV_001950-t26_1	NCLIV_001950-t26_1-p1|NCLIV_001950-t26_1	NCLIV_001950-t26_1-p1|NCLIV_001950-t26_1 gene=NCLIV_001950, organism=Neospora_caninum_Liverpool, gene_product=unspecified product, transcript_product=unspecified product, location=FR823380:1793066-1794763(-), protein_length=565, sequence_SO=chromosome, SO=	1	3	12	63.037	565	0	19.072	3310500	28	4			-1	118230		33696	84536		1274600	1685000	TRUE	WRONG	WRONG	TRUE	WRONG	TRUE	NeSp7_Mock	NeSp7_Quinine			1.20337e+06	1.81327e+06					0.402704	0.543233082706767					0.59151	0.5	0
NCLIV_001970-t26_1-p1|NCLIV_001970-t26_1	NCLIV_001970	NCLIV_001970-t26_1-p1|NCLIV_001970-t26_1;REV__NCLIV_011280-t26_1-p1|NCLIV_011280-t26_1;REV__NCLIV_0288-t26_1-p1|NCLIV_0288-t26_1	NCLIV_001970-t26_1-p1|NCLIV_001970-t26_1	NCLIV_001970-t26_1-p1|NCLIV_001970-t26_1 gene=NCLIV_001970, organism=Neospora_caninum_Liverpool, gene_product=unspecified product, transcript_product=unspecified product, location=FR823380:1801552-1803336(-), protein_length=594, sequence_SO=chromosome, SO=	3	47	56.7	66.822	594	0	323.31	52956000000	30	391			-1;-1;-1	1765200000	541600000	280940000	942650000	18095000000	12891000000	16622000000	WRONG	TRUE	WRONG	TRUE	WRONG	TRUE				6.05784e+09	4.43553e+09	8.36679e+09	-0.489227	0.305882352941176	-0.122497	0.419642857142857	0.36673	0.539473684210526	-0.449696	0.386075949367089	0.465871	0.487961476725522	0.915567	0.568027210884354	28300.5
NCLIV_002020-t26_1-p1|NCLIV_002020-t26_1	NCLIV_002020	NCLIV_002020-t26_1-p1|NCLIV_002020-t26_1	NCLIV_002020-t26_1-p1|NCLIV_002020-t26_1	NCLIV_002020-t26_1-p1|NCLIV_002020-t26_1 gene=NCLIV_002020, organism=Neospora_caninum_Liverpool, gene_product=hypothetical protein, transcript_product=hypothetical protein, location=FR823380:1855854-1859302(-), protein_length=642, sequence_SO=chromosome, S	1	5	15.7	70.164	642	0	47.443	48073000	21	9			-1	2289200			2289200			33735000	TRUE	WRONG	TRUE	WRONG	WRONG	TRUE		NeSp7_Quinine	NeSp7_Quinine			3.47562e+07													0
NCLIV_002350-t26_1-p1|NCLIV_002350-t26_1	NCLIV_002350	NCLIV_002350-t26_1-p1|NCLIV_002350-t26_1	NCLIV_002350-t26_1-p1|NCLIV_002350-t26_1	NCLIV_002350-t26_1-p1|NCLIV_002350-t26_1 gene=NCLIV_002350, organism=Neospora_caninum_Liverpool, gene_product=hypothetical protein, transcript_product=hypothetical protein, location=FR823380:2178407-2183080(-), protein_length=1084, sequence_SO=chromosome,	1	2	3.1	115.13	1084	0.0025231	10.494	7158700	47	2			-1	152310			152310			4950900	TRUE	WRONG	TRUE	WRONG	WRONG	TRUE		NeSp7_Quinine	NeSp7_Quinine			5.48404e+06													0
NCLIV_002390-t26_1-p1|NCLIV_002390-t26_1	NCLIV_002390	NCLIV_002390-t26_1-p1|NCLIV_002390-t26_1	NCLIV_002390-t26_1-p1|NCLIV_002390-t26_1	NCLIV_002390-t26_1-p1|NCLIV_002390-t26_1 gene=NCLIV_002390, organism=Neospora_caninum_Liverpool, gene_product=nucleoside diphosphate kinase, transcript_product=nucleoside diphosphate kinase, location=FR823380:2209162-2210235(-), protein_length=155, sequenc	1	7	48.4	17.652	155	0	50.772	232060000	8	22			-1	29008000	18334000	10673000		141660000	124570000		WRONG	TRUE	WRONG	TRUE	TRUE	WRONG		NeSp7_1748	NeSp7_Mock	1.22723e+08	9.95152e+07		-0.185476	0.442016806722689					-0.302411	0.436708860759494					958.015
NCLIV_002470-t26_1-p1|NCLIV_002470-t26_1	NCLIV_002470	NCLIV_002470-t26_1-p1|NCLIV_002470-t26_1	NCLIV_002470-t26_1-p1|NCLIV_002470-t26_1	NCLIV_002470-t26_1-p1|NCLIV_002470-t26_1 gene=NCLIV_002470, organism=Neospora_caninum_Liverpool, gene_product=conserved hypothetical protein, transcript_product=conserved hypothetical protein, location=FR823381:34695-39027(-), protein_length=1337, sequence	1	2	2.4	137.81	1337	0.00087184	11.813	2852300	49	3			-1	58211			58211			1999800	TRUE	WRONG	TRUE	WRONG	WRONG	TRUE		NeSp7_Quinine	NeSp7_Quinine			2.18512e+06													0
NCLIV_002480-t26_1-p1|NCLIV_002480-t26_1	NCLIV_002480	NCLIV_002480-t26_1-p1|NCLIV_002480-t26_1	NCLIV_002480-t26_1-p1|NCLIV_002480-t26_1	NCLIV_002480-t26_1-p1|NCLIV_002480-t26_1 gene=NCLIV_002480, organism=Neospora_caninum_Liverpool, gene_product=cbr-DPY-23 protein, related, transcript_product=cbr-DPY-23 protein, related, location=FR823381:44152-49719(-), protein_length=527, sequence_SO=chr	1	3	11.2	57.583	527	0	21.577	10438000	31	6			-1	336720			336720			7309900	TRUE	WRONG	TRUE	WRONG	WRONG	TRUE		NeSp7_Quinine	NeSp7_Quinine			7.99651e+06													0
NCLIV_002520-t26_1-p1|NCLIV_002520-t26_1	NCLIV_002520	NCLIV_002520-t26_1-p1|NCLIV_002520-t26_1	NCLIV_002520-t26_1-p1|NCLIV_002520-t26_1	NCLIV_002520-t26_1-p1|NCLIV_002520-t26_1 gene=NCLIV_002520, organism=Neospora_caninum_Liverpool, gene_product=hypothetical protein, transcript_product=hypothetical protein, location=FR823381:82592-85514(-), protein_length=263, sequence_SO=chromosome, SO=pr	1	14	54.8	30.017	263	0	105.19	726680000	17	55			-1	42746000	11565000	6259200	24922000	193660000	143910000	289170000	WRONG	TRUE	WRONG	TRUE	WRONG	TRUE				1.3437e+08	8.21657e+07	1.5133e+08	-0.428359	0.34453781512605	0.578392	0.607142857142857	1.00675	0.669172932330827	-0.709604	0.319620253164557	0.171481	0.415730337078652	0.881085	0.556122448979592	604.311
NCLIV_002590-t26_1-p1|NCLIV_002590-t26_1	NCLIV_002590	NCLIV_002590-t26_1-p1|NCLIV_002590-t26_1	NCLIV_002590-t26_1-p1|NCLIV_002590-t26_1	NCLIV_002590-t26_1-p1|NCLIV_002590-t26_1 gene=NCLIV_002590, organism=Neospora_caninum_Liverpool, gene_product=phthalate dioxygenase reductase subunit, related, transcript_product=phthalate dioxygenase reductase subunit, related, location=FR823381:165005-17	1	5	10.3	73.51	681	0	39.62	33883000	40	13			-1	847060	230200	367600	249270	11134000	15902000	8488200	WRONG	TRUE	WRONG	TRUE	WRONG	TRUE				9.42405e+06	1.65612e+07	7.63826e+06	0.514236	0.73781512605042	-0.391441	0.346428571428571	-0.905678	0.268796992481203	0.813384	0.772151898734177	-0.303103	0.327447833065811	-1.11649	0.217687074829932	12.0288
NCLIV_002610-t26_1-p1|NCLIV_002610-t26_1	NCLIV_002610	NCLIV_002610-t26_1-p1|NCLIV_002610-t26_1	NCLIV_002610-t26_1-p1|NCLIV_002610-t26_1	NCLIV_002610-t26_1-p1|NCLIV_002610-t26_1 gene=NCLIV_002610, organism=Neospora_caninum_Liverpool, gene_product=putative isoleucine-tRNAsynthetase, transcript_product=putative isoleucine-tRNAsynthetase, location=FR823381:179303-191706(-), protein_length=1100	1	6	5.8	126.09	1100	0	40.7	28818000	50	7			-1	576360			576360			20438000	TRUE	WRONG	TRUE	WRONG	WRONG	TRUE		NeSp7_Quinine	NeSp7_Quinine			1.68168e+07													0
NCLIV_002680-t26_1-p1|NCLIV_002680-t26_1	NCLIV_002680	NCLIV_002680-t26_1-p1|NCLIV_002680-t26_1	NCLIV_002680-t26_1-p1|NCLIV_002680-t26_1	NCLIV_002680-t26_1-p1|NCLIV_002680-t26_1 gene=NCLIV_002680, organism=Neospora_caninum_Liverpool, gene_product=agap001651-PA, related, transcript_product=agap001651-PA, related, location=FR823381:259993-265088(+), protein_length=521, sequence_SO=chromosome,	1	7	15.7	55.886	521	0	83.245	215950000	19	18			-1	11366000	1583000	874690	8908000	38723000	31495000	101320000	WRONG	TRUE	WRONG	TRUE	WRONG	TRUE				3.07821e+07	2.11967e+07	9.21558e+07	-0.298068	0.394957983193277	1.38766	0.742857142857143	1.68572	0.753759398496241	-0.538251	0.35126582278481	1.58198	0.683788121990369	2.12023	0.744897959183674	82.7173
NCLIV_002770-t26_1-p1|NCLIV_002770-t26_1	NCLIV_002770	NCLIV_002770-t26_1-p1|NCLIV_002770-t26_1	NCLIV_002770-t26_1-p1|NCLIV_002770-t26_1	NCLIV_002770-t26_1-p1|NCLIV_002770-t26_1 gene=NCLIV_002770, organism=Neospora_caninum_Liverpool, gene_product=putative MORN repeat-containing protein, transcript_product=putative MORN repeat-containing protein, location=FR823381:321269-324357(+), protein_l	1	3	10.4	41.973	385	0	20.771	20394000	22	9			-1	927010	430640	496360		13313000	10561000		WRONG	TRUE	WRONG	TRUE	WRONG	TRUE				9.6965e+06	1.39278e+07	0	-0.334089	0.374789915966387					0.522427	0.69620253164557					22.5024
NCLIV_002780-t26_1-p1|NCLIV_002780-t26_1	NCLIV_002780	NCLIV_002780-t26_1-p1|NCLIV_002780-t26_1	NCLIV_002780-t26_1-p1|NCLIV_002780-t26_1	NCLIV_002780-t26_1-p1|NCLIV_002780-t26_1 gene=NCLIV_002780, organism=Neospora_caninum_Liverpool, gene_product=yml024wp-like protein, related, transcript_product=yml024wp-like protein, related, location=FR823381:326177-327893(-), protein_length=132, sequenc	1	16	65.9	15.187	132	0	155.92	3345500000	6	85			-1	557580000	191020000	192390000	174170000	1280500000	1548100000	556730000	WRONG	TRUE	WRONG	TRUE	WRONG	TRUE				5.93224e+08	8.43806e+08	5.40827e+08	0.273791	0.640336134453781	-1.20166	0.2	-1.47545	0.165413533834586	0.508334	0.689873417721519	-0.133411	0.36115569823435	-0.641745	0.280612244897959	9981.46
NCLIV_002880-t26_1-p1|NCLIV_002880-t26_1	NCLIV_002880	NCLIV_002880-t26_1-p1|NCLIV_002880-t26_1	NCLIV_002880-t26_1-p1|NCLIV_002880-t26_1	NCLIV_002880-t26_1-p1|NCLIV_002880-t26_1 gene=NCLIV_002880, organism=Neospora_caninum_Liverpool, gene_product=conserved hypothetical protein, transcript_product=conserved hypothetical protein, location=FR823381:443576-450604(-), protein_length=865, sequenc	1	3	5.9	94.391	865	0	24.075	21036000	39	6			-1	539380			539380			14721000	TRUE	WRONG	TRUE	WRONG	WRONG	TRUE		NeSp7_Quinine	NeSp7_Quinine			1.61149e+07													0
NCLIV_002940-t26_1-p1|NCLIV_002940-t26_1	NCLIV_002940	NCLIV_002940-t26_1-p1|NCLIV_002940-t26_1	NCLIV_002940-t26_1-p1|NCLIV_002940-t26_1	NCLIV_002940-t26_1-p1|NCLIV_002940-t26_1 gene=NCLIV_002940, organism=Neospora_caninum_Liverpool, gene_product=putative microneme protein MIC4, transcript_product=putative microneme protein MIC4, location=FR823381:504529-506316(+), protein_length=595, seque	1	23	58.5	64.469	595	0	323.31	3231300000	27	120			-1	119680000	104170000	11335000	4171800	2758600000	532010000	138180000	WRONG	TRUE	WRONG	TRUE	WRONG	TRUE				1.06822e+09	2.0489e+08	4.76916e+07	-2.37441	0.026890756302521	-4.31932	0.0214285714285714	-1.9449	0.12406015037594	-2.38228	0.0458860759493671	-4.48532	0.0160513643659711	-2.10305	0.130952380952381	5443.24
NCLIV_003050-t26_1-p1|NCLIV_003050-t26_1	NCLIV_003050	NCLIV_003050-t26_1-p1|NCLIV_003050-t26_1	NCLIV_003050-t26_1-p1|NCLIV_003050-t26_1	NCLIV_003050-t26_1-p1|NCLIV_003050-t26_1 gene=NCLIV_003050, organism=Neospora_caninum_Liverpool, gene_product=putative myosin heavy chain, transcript_product=putative myosin heavy chain, location=FR823381:601812-606612(+), protein_length=1123, sequence_SO=	1	9	11.1	124.79	1123	0	68.011	47014000	61	17			-1	770730	456620	214050	100050	27066000	16973000	6128000	WRONG	TRUE	WRONG	TRUE	WRONG	TRUE				2.07919e+07	1.50116e+07	4.67544e+06	-0.67324	0.223529411764706	-2.14299	0.114285714285714	-1.46975	0.167293233082707	-0.46994	0.375	-2.15285	0.128410914927769	-1.68291	0.153061224489796	23.86
NCLIV_003060-t26_1-p1|NCLIV_003060-t26_1	NCLIV_003060	NCLIV_003060-t26_1-p1|NCLIV_003060-t26_1	NCLIV_003060-t26_1-p1|NCLIV_003060-t26_1	NCLIV_003060-t26_1-p1|NCLIV_003060-t26_1 gene=NCLIV_003060, organism=Neospora_caninum_Liverpool, gene_product=putative capping protein alpha-like subunit, transcript_product=putative capping protein alpha-like subunit, location=FR823381:612820-616742(+), p	1	2	4.2	47.306	426	0	18.984	5960600	23	3			-1	259160			259160			4243100	TRUE	WRONG	TRUE	WRONG	WRONG	TRUE		NeSp7_Quinine	NeSp7_Quinine			4.56619e+06													0
NCLIV_003120-t26_1-p1|NCLIV_003120-t26_1	NCLIV_003120	NCLIV_003120-t26_1-p1|NCLIV_003120-t26_1	NCLIV_003120-t26_1-p1|NCLIV_003120-t26_1	NCLIV_003120-t26_1-p1|NCLIV_003120-t26_1 gene=NCLIV_003120, organism=Neospora_caninum_Liverpool, gene_product=unspecified product, transcript_product=unspecified product, location=FR823381:671110-674123(-), protein_length=288, sequence_SO=chromosome, SO=pr	1	4	23.3	30.905	288	0	41.285	24710000	14	10			-1	1765000	990480	774540		13759000	14955000		WRONG	TRUE	WRONG	TRUE	TRUE	WRONG		NeSp7_1748	NeSp7_Mock	1.41922e+07	1.38303e+07		0.120252	0.569747899159664					-0.0372653	0.533227848101266					51.756
NCLIV_003160-t26_1-p1|NCLIV_003160-t26_1	NCLIV_003160	NCLIV_003160-t26_1-p1|NCLIV_003160-t26_1	NCLIV_003160-t26_1-p1|NCLIV_003160-t26_1	NCLIV_003160-t26_1-p1|NCLIV_003160-t26_1 gene=NCLIV_003160, organism=Neospora_caninum_Liverpool, gene_product=nicotinate phosphoribosyltransferase, related, transcript_product=nicotinate phosphoribosyltransferase, related, location=FR823381:704445-713039(+	1	2	2.7	65.579	591	0.00087873	12.076	6369100	31	2			-1	205460			205460			4464700	TRUE	WRONG	TRUE	WRONG	WRONG	TRUE		NeSp7_Quinine	NeSp7_Quinine			4.87913e+06													0
NCLIV_003190-t26_1-p1|NCLIV_003190-t26_1	NCLIV_003190	NCLIV_003190-t26_1-p1|NCLIV_003190-t26_1	NCLIV_003190-t26_1-p1|NCLIV_003190-t26_1	NCLIV_003190-t26_1-p1|NCLIV_003190-t26_1 gene=NCLIV_003190, organism=Neospora_caninum_Liverpool, gene_product=putative mitochondrial carrier domain-containing protein, transcript_product=putative mitochondrial carrier domain-containing protein, location=FR	1	2	5.7	51.628	476	0.00091575	13.128	19055000	25	3			-1	762200		762200			24486000		TRUE	WRONG	WRONG	TRUE	TRUE	WRONG	NeSp7_Mock		NeSp7_Mock		2.43033e+07														0
NCLIV_003310-t26_1-p1|NCLIV_003310-t26_1	NCLIV_003310	NCLIV_003310-t26_1-p1|NCLIV_003310-t26_1	NCLIV_003310-t26_1-p1|NCLIV_003310-t26_1	NCLIV_003310-t26_1-p1|NCLIV_003310-t26_1 gene=NCLIV_003310, organism=Neospora_caninum_Liverpool, gene_product=hypothetical protein, transcript_product=hypothetical protein, location=FR823381:808492-811773(-), protein_length=312, sequence_SO=chromosome, SO=	1	5	23.7	33.886	312	0	49.95	55158000	18	19			-1	3064300		1661300	1403000		35186000	21126000	WRONG	TRUE	WRONG	TRUE	WRONG	TRUE				0	3.81396e+07	1.93466e+07					-0.735982	0.298872180451128					-0.979209	0.236394557823129	0
NCLIV_003340-t26_1-p1|NCLIV_003340-t26_1	NCLIV_003340	NCLIV_003340-t26_1-p1|NCLIV_003340-t26_1	NCLIV_003340-t26_1-p1|NCLIV_003340-t26_1	NCLIV_003340-t26_1-p1|NCLIV_003340-t26_1 gene=NCLIV_003340, organism=Neospora_caninum_Liverpool, gene_product=conserved hypothetical protein, transcript_product=conserved hypothetical protein, location=FR823381:836875-838287(-), protein_length=470, sequenc	1	11	24.3	50.734	470	0	88.777	349020000	30	43			-1	11634000	1763400	5938100	3932500	59914000	225120000	82990000	WRONG	TRUE	WRONG	TRUE	WRONG	TRUE				4.68808e+07	1.4972e+08	6.7739e+07	1.90973	0.964705882352941	0.470044	0.580357142857143	-1.43968	0.174812030075188	1.6752	0.889240506329114	0.53099	0.504012841091493	-1.14421	0.214285714285714	92.1438
NCLIV_003440-t26_1-p1|NCLIV_003440-t26_1	NCLIV_003440	NCLIV_003440-t26_1-p1|NCLIV_003440-t26_1	NCLIV_003440-t26_1-p1|NCLIV_003440-t26_1	NCLIV_003440-t26_1-p1|NCLIV_003440-t26_1 gene=NCLIV_003440, organism=Neospora_caninum_Liverpool, gene_product=actin, related, transcript_product=actin, related, location=FR823381:949756-951293(+), protein_length=376, sequence_SO=chromosome, SO=protein_codi	1	33	75.5	41.907	376	0	323.31	15005000000	23	231			-1	652380000	75140000	39697000	537540000	2393900000	1943200000	7056600000	WRONG	TRUE	WRONG	TRUE	WRONG	TRUE				9.902e+08	5.32961e+08	5.36124e+09	-0.300928	0.39327731092437	1.55961	0.764285714285714	1.86054	0.778195488721805	-0.89369	0.270569620253165	2.43678	0.789727126805779	3.33047	0.870748299319728	3926.33
NCLIV_003490-t26_1-p1|NCLIV_003490-t26_1	NCLIV_003490	NCLIV_003490-t26_1-p1|NCLIV_003490-t26_1	NCLIV_003490-t26_1-p1|NCLIV_003490-t26_1	NCLIV_003490-t26_1-p1|NCLIV_003490-t26_1 gene=NCLIV_003490, organism=Neospora_caninum_Liverpool, gene_product=putative transport protein particle component Bet3 domain-containing protein, transcript_product=putative transport protein particle component Bet	1	2	4.7	27.519	256	0.00085034	10.91	3655100	8	2			-1	456880			456880			2568700	TRUE	WRONG	TRUE	WRONG	WRONG	TRUE		NeSp7_Quinine	NeSp7_Quinine			2.80004e+06													0
NCLIV_003500-t26_1-p1|NCLIV_003500-t26_1	NCLIV_003500	NCLIV_003500-t26_1-p1|NCLIV_003500-t26_1	NCLIV_003500-t26_1-p1|NCLIV_003500-t26_1	NCLIV_003500-t26_1-p1|NCLIV_003500-t26_1 gene=NCLIV_003500, organism=Neospora_caninum_Liverpool, gene_product=conserved hypothetical protein, transcript_product=conserved hypothetical protein, location=FR823381:984702-985202(+), protein_length=166, sequenc	1	2	19.9	17.963	166	0	16.91	45391000	6	6			-1	7565200			7565200			31915000	TRUE	WRONG	TRUE	WRONG	WRONG	TRUE		NeSp7_Quinine	NeSp7_Quinine			3.47723e+07													0
NCLIV_003520-t26_1-p1|NCLIV_003520-t26_1	NCLIV_003520	NCLIV_003520-t26_1-p1|NCLIV_003520-t26_1	NCLIV_003520-t26_1-p1|NCLIV_003520-t26_1	NCLIV_003520-t26_1-p1|NCLIV_003520-t26_1 gene=NCLIV_003520, organism=Neospora_caninum_Liverpool, gene_product=putative mRNA decapping enzyme, transcript_product=putative mRNA decapping enzyme, location=FR823381:998338-1001459(-), protein_length=577, sequen	1	3	7.6	59.861	577	0	28.96	8559500	22	5			-1	389070		109340	279730			4324000	TRUE	WRONG	WRONG	TRUE	WRONG	TRUE	NeSp7_Mock	NeSp7_Quinine			3.06791e+06	4.71443e+06											0.619827	0.511904761904762	0
NCLIV_003550-t26_1-p1|NCLIV_003550-t26_1	NCLIV_003550	NCLIV_003550-t26_1-p1|NCLIV_003550-t26_1	NCLIV_003550-t26_1-p1|NCLIV_003550-t26_1	NCLIV_003550-t26_1-p1|NCLIV_003550-t26_1 gene=NCLIV_003550, organism=Neospora_caninum_Liverpool, gene_product=hypothetical protein, transcript_product=hypothetical protein, location=FR823381:1023129-1023677(-), protein_length=182, sequence_SO=chromosome, S	1	2	14.8	20.177	182	0	16.469	1412800	10	2			-1	141280			141280			1005700	TRUE	WRONG	TRUE	WRONG	WRONG	TRUE		NeSp7_Quinine	NeSp7_Quinine			1.08229e+06													0
NCLIV_003620-t26_1-p1|NCLIV_003620-t26_1	NCLIV_003620	NCLIV_003620-t26_1-p1|NCLIV_003620-t26_1	NCLIV_003620-t26_1-p1|NCLIV_003620-t26_1	NCLIV_003620-t26_1-p1|NCLIV_003620-t26_1 gene=NCLIV_003620, organism=Neospora_caninum_Liverpool, gene_product=putative KH domain-containing protein, transcript_product=putative KH domain-containing protein, location=FR823381:1070453-1079369(+), protein_len	1	6	5.7	158.96	1431	0	38.901	16919000	72	6			-1	234980	96297		138680	8103400		5824300	WRONG	TRUE	TRUE	WRONG	WRONG	TRUE	NeSp7_1748		NeSp7_Quinine	7.09616e+06		7.64929e+06			-0.476443	0.323214285714286					0.108288	0.406099518459069			5.03185
NCLIV_003650-t26_1-p1|NCLIV_003650-t26_1	NCLIV_003650	NCLIV_003650-t26_1-p1|NCLIV_003650-t26_1	NCLIV_003650-t26_1-p1|NCLIV_003650-t26_1	NCLIV_003650-t26_1-p1|NCLIV_003650-t26_1 gene=NCLIV_003650, organism=Neospora_caninum_Liverpool, gene_product=hypothetical protein, transcript_product=hypothetical protein, location=FR823381:1099540-1101891(-), protein_length=336, sequence_SO=chromosome, S	1	11	41.7	37.497	336	0	93.739	193160000	19	19			-1	10166000	423980	323390	9418900	7889900	8995600	124590000	WRONG	TRUE	WRONG	TRUE	WRONG	TRUE				8.2446e+06	7.83679e+06	7.98084e+07	0.189212	0.6	3.98104	0.910714285714286	3.79182	0.913533834586466	-0.0731866	0.520569620253165	3.27502	0.85553772070626	3.34821	0.874149659863946	22.1544
NCLIV_003680-t26_1-p1|NCLIV_003680-t26_1	NCLIV_003680	NCLIV_003680-t26_1-p1|NCLIV_003680-t26_1	NCLIV_003680-t26_1-p1|NCLIV_003680-t26_1	NCLIV_003680-t26_1-p1|NCLIV_003680-t26_1 gene=NCLIV_003680, organism=Neospora_caninum_Liverpool, gene_product=40s ribosomal protein S28, related, transcript_product=40s ribosomal protein S28, related, location=FR823381:1136044-1136250(-), protein_length=68	1	5	47.1	7.5877	68	0	96.601	189970000	3	17			-1	63323000	30777000	31985000	560930	117610000	106670000	1413800	WRONG	TRUE	WRONG	TRUE	WRONG	TRUE				7.23525e+07	1.11425e+08	1.28913e+06	-0.140856	0.450420168067227	-6.37829	0.00535714285714286	-6.23743	0.0018796992481203	0.622959	0.724683544303797	-5.81057	0.00642054574638844	-6.43353	0.00170068027210884	1608.21
NCLIV_003700-t26_1-p1|NCLIV_003700-t26_1	NCLIV_003700	NCLIV_003700-t26_1-p1|NCLIV_003700-t26_1	NCLIV_003700-t26_1-p1|NCLIV_003700-t26_1	NCLIV_003700-t26_1-p1|NCLIV_003700-t26_1 gene=NCLIV_003700, organism=Neospora_caninum_Liverpool, gene_product=conserved hypothetical protein, transcript_product=conserved hypothetical protein, location=FR823381:1151077-1152712(-), protein_length=262, seque	1	3	14.5	28.187	262	0	18.753	40245000	14	6			-1	2874600	2141500	733100		26234000	18585000		WRONG	TRUE	WRONG	TRUE	TRUE	WRONG		NeSp7_1748	NeSp7_Mock	3.06848e+07	1.30903e+07		-0.497299	0.299159663865546					-1.22902	0.19620253164557					111.901
NCLIV_003890-t26_1-p1|NCLIV_003890-t26_1	NCLIV_003890	NCLIV_003890-t26_1-p1|NCLIV_003890-t26_1	NCLIV_003890-t26_1-p1|NCLIV_003890-t26_1	NCLIV_003890-t26_1-p1|NCLIV_003890-t26_1 gene=NCLIV_003890, organism=Neospora_caninum_Liverpool, gene_product=conserved hypothetical protein, transcript_product=conserved hypothetical protein, location=FR823381:1295737-1297467(-), protein_length=384, seque	1	5	20.8	43.396	384	0	68.477	173380000	24	21			-1	7224300	3654000	3570300		86375000	116180000		WRONG	TRUE	WRONG	TRUE	TRUE	WRONG		NeSp7_1748	NeSp7_Mock	6.9407e+07	9.8775e+07		0.427676	0.707563025210084					0.509064	0.691455696202532					190.934
NCLIV_003960-t26_1-p1|NCLIV_003960-t26_1	NCLIV_003960	NCLIV_003960-t26_1-p1|NCLIV_003960-t26_1	NCLIV_003960-t26_1-p1|NCLIV_003960-t26_1	NCLIV_003960-t26_1-p1|NCLIV_003960-t26_1 gene=NCLIV_003960, organism=Neospora_caninum_Liverpool, gene_product=hypothetical protein, transcript_product=hypothetical protein, location=FR823381:1339644-1340917(+), protein_length=234, sequence_SO=chromosome, S	1	2	9.8	24.877	234	0.00097371	14.788	7565400	12	2			-1	630450			630450			5266300	TRUE	WRONG	TRUE	WRONG	WRONG	TRUE		NeSp7_Quinine	NeSp7_Quinine			5.7955e+06													0
NCLIV_004140-t26_1-p1|NCLIV_004140-t26_1	NCLIV_004140	NCLIV_004140-t26_1-p1|NCLIV_004140-t26_1	NCLIV_004140-t26_1-p1|NCLIV_004140-t26_1	NCLIV_004140-t26_1-p1|NCLIV_004140-t26_1 gene=NCLIV_004140, organism=Neospora_caninum_Liverpool, gene_product=hypothetical protein, transcript_product=hypothetical protein, location=FR823381:1464085-1465701(-), protein_length=151, sequence_SO=chromosome, S	1	11	74.8	17.562	151	0	121.68	1195000000	11	35			-1	108640000	977210	847370	106820000	12498000	14986000	806170000	WRONG	TRUE	WRONG	TRUE	WRONG	TRUE				1.10016e+07	1.18885e+07	6.19385e+08	0.261918	0.631932773109244	6.01131	0.975	5.7494	0.971804511278195	0.111845	0.57120253164557	5.81505	0.980738362760835	5.7032	0.974489795918367	51.0626
NCLIV_004160-t26_1-p1|NCLIV_004160-t26_1	NCLIV_004160	NCLIV_004160-t26_1-p1|NCLIV_004160-t26_1	NCLIV_004160-t26_1-p1|NCLIV_004160-t26_1	NCLIV_004160-t26_1-p1|NCLIV_004160-t26_1 gene=NCLIV_004160, organism=Neospora_caninum_Liverpool, gene_product=histone H2B, related, transcript_product=histone H2B, related, location=FR823381:1476686-1477057(+), protein_length=123, sequence_SO=chromosome, S	1	5	29.3	13.732	123	0	57.745	338390000	7	13			-1	48342000	14247000	12284000	21811000	105650000	120540000	97044000	WRONG	TRUE	WRONG	TRUE	WRONG	TRUE				1.02069e+08	1.09671e+08	1.16959e+08	0.190219	0.603361344537815	-0.122582	0.417857142857143	-0.312801	0.396616541353383	0.10363	0.569620253164557	0.196456	0.42215088282504	0.0928263	0.418367346938776	744.455
NCLIV_004190-t26_1-p1|NCLIV_004190-t26_1	NCLIV_004190	NCLIV_004190-t26_1-p1|NCLIV_004190-t26_1	NCLIV_004190-t26_1-p1|NCLIV_004190-t26_1	NCLIV_004190-t26_1-p1|NCLIV_004190-t26_1 gene=NCLIV_004190, organism=Neospora_caninum_Liverpool, gene_product=putative thioredoxin, transcript_product=putative thioredoxin, location=FR823381:1498857-1501854(-), protein_length=428, sequence_SO=chromosome, S	1	5	16.1	48.307	428	0	30.406	19272000	25	4			-1	770900	612290	158610		14446000	7384600		WRONG	TRUE	WRONG	TRUE	TRUE	WRONG		NeSp7_1748	NeSp7_Mock	1.56664e+07	5.05761e+06		-0.968078	0.151260504201681					-1.63115	0.123417721518987					31.9943
NCLIV_004200-t26_1-p1|NCLIV_004200-t26_1	NCLIV_004200	NCLIV_004200-t26_1-p1|NCLIV_004200-t26_1	NCLIV_004200-t26_1-p1|NCLIV_004200-t26_1	NCLIV_004200-t26_1-p1|NCLIV_004200-t26_1 gene=NCLIV_004200, organism=Neospora_caninum_Liverpool, gene_product=hypothetical protein, transcript_product=hypothetical protein, location=FR823381:1507477-1519904(+), protein_length=1734, sequence_SO=chromosome,	1	15	12	191.69	1734	0	132.39	446230000	77	29			-1	5795200			5795200			313490000	TRUE	WRONG	TRUE	WRONG	WRONG	TRUE		NeSp7_Quinine	NeSp7_Quinine			2.32038e+08													0
NCLIV_004250-t26_1-p1|NCLIV_004250-t26_1	NCLIV_004250	NCLIV_004250-t26_1-p1|NCLIV_004250-t26_1	NCLIV_004250-t26_1-p1|NCLIV_004250-t26_1	NCLIV_004250-t26_1-p1|NCLIV_004250-t26_1 gene=NCLIV_004250, organism=Neospora_caninum_Liverpool, gene_product=putative nuclear RNA binding protein, transcript_product=putative nuclear RNA binding protein, location=FR823381:1558618-1561658(-), protein_lengt	1	13	31.9	40.836	373	0	110.59	200100000	21	32			-1	9528800	3999600	4977300	551880	79671000	136450000	14575000	WRONG	TRUE	WRONG	TRUE	WRONG	TRUE				5.79424e+07	8.77167e+07	8.87836e+06	0.776246	0.810084033613445	-2.45056	0.0875	-3.2268	0.0582706766917293	0.598233	0.719936708860759	-2.70625	0.0963081861958267	-3.30449	0.0510204081632653	208.993
NCLIV_004300-t26_1-p1|NCLIV_004300-t26_1	NCLIV_004300	NCLIV_004300-t26_1-p1|NCLIV_004300-t26_1	NCLIV_004300-t26_1-p1|NCLIV_004300-t26_1	NCLIV_004300-t26_1-p1|NCLIV_004300-t26_1 gene=NCLIV_004300, organism=Neospora_caninum_Liverpool, gene_product=putative dynamin-like protein, transcript_product=putative dynamin-like protein, location=FR823381:1606995-1615776(+), protein_length=870, sequenc	1	4	6.9	96.609	870	0	27.921	11349000	44	7			-1	257930	87484	170450		3849300			WRONG	TRUE	WRONG	TRUE	WRONG	TRUE				3.93966e+06	9.56526e+06	0							1.27973	0.844936708860759					4.57134
NCLIV_004350-t26_1-p1|NCLIV_004350-t26_1	NCLIV_004350	NCLIV_004350-t26_1-p1|NCLIV_004350-t26_1	NCLIV_004350-t26_1-p1|NCLIV_004350-t26_1	NCLIV_004350-t26_1-p1|NCLIV_004350-t26_1 gene=NCLIV_004350, organism=Neospora_caninum_Liverpool, gene_product=calcium homeostasis endoplasmic reticulum protein, related, transcript_product=calcium homeostasis endoplasmic reticulum protein, related, locatio	1	3	5.7	80.56	741	0	18.708	1652300	26	4			-1	63551			63551			1176200	TRUE	WRONG	TRUE	WRONG	WRONG	TRUE		NeSp7_Quinine	NeSp7_Quinine			1.26577e+06													0
NCLIV_004380-t26_1-p1|NCLIV_004380-t26_1	NCLIV_004380	NCLIV_004380-t26_1-p1|NCLIV_004380-t26_1	NCLIV_004380-t26_1-p1|NCLIV_004380-t26_1	NCLIV_004380-t26_1-p1|NCLIV_004380-t26_1 gene=NCLIV_004380, organism=Neospora_caninum_Liverpool, gene_product=cathepsin L, related, transcript_product=cathepsin L, related, location=FR823381:1666633-1669425(-), protein_length=415, sequence_SO=chromosome, S	1	4	8.2	46.46	415	0	40.977	60103000	17	6			-1	3535400			3535400			42106000	TRUE	WRONG	TRUE	WRONG	WRONG	TRUE		NeSp7_Quinine	NeSp7_Quinine			4.26359e+07													0
NCLIV_004390-t26_1-p1|NCLIV_004390-t26_1	NCLIV_004390	NCLIV_004390-t26_1-p1|NCLIV_004390-t26_1	NCLIV_004390-t26_1-p1|NCLIV_004390-t26_1	NCLIV_004390-t26_1-p1|NCLIV_004390-t26_1 gene=NCLIV_004390, organism=Neospora_caninum_Liverpool, gene_product=p23, related, transcript_product=p23, related, location=FR823381:1670839-1672961(+), protein_length=237, sequence_SO=chromosome, SO=protein_coding	1	2	13.9	25.418	237	0	21.696	80068000	8	5			-1	10008000	1947800	948780	7111900	14348000	17348000	35643000	WRONG	TRUE	WRONG	TRUE	WRONG	TRUE				1.59482e+07	9.68081e+06	4.35851e+07	0.27392	0.642016806722689	1.31277	0.719642857142857	1.03885	0.676691729323308	-0.720192	0.313291139240506	1.45044	0.669341894060995	2.17064	0.761904761904762	101.779
NCLIV_004400-t26_1-p1|NCLIV_004400-t26_1	NCLIV_004400	NCLIV_004400-t26_1-p1|NCLIV_004400-t26_1	NCLIV_004400-t26_1-p1|NCLIV_004400-t26_1	NCLIV_004400-t26_1-p1|NCLIV_004400-t26_1 gene=NCLIV_004400, organism=Neospora_caninum_Liverpool, gene_product=hypothetical protein, transcript_product=hypothetical protein, location=FR823381:1677554-1680178(+), protein_length=475, sequence_SO=chromosome, S	1	11	34.7	50.683	475	0	120.56	394630000	15	33			-1	26308000	2019600	979430	23309000	31970000	24374000	237820000	WRONG	TRUE	WRONG	TRUE	WRONG	TRUE				3.10045e+07	1.87379e+07	1.40992e+08	-0.391376	0.363025210084034	2.89508	0.860714285714286	3.28646	0.892857142857143	-0.726516	0.311708860759494	2.18506	0.773675762439807	2.91157	0.833333333333333	105.531
NCLIV_004570-t26_1-p1|NCLIV_004570-t26_1	NCLIV_004570	NCLIV_004570-t26_1-p1|NCLIV_004570-t26_1	NCLIV_004570-t26_1-p1|NCLIV_004570-t26_1	NCLIV_004570-t26_1-p1|NCLIV_004570-t26_1 gene=NCLIV_004570, organism=Neospora_caninum_Liverpool, gene_product=hypothetical protein, transcript_product=hypothetical protein, location=FR823381:1812984-1813439(-), protein_length=151, sequence_SO=chromosome, S	1	2	29.8	15.697	151	0	71.198	33145000	6	7			-1	5524100	4207600	1316500		21159000	15112000		WRONG	TRUE	WRONG	TRUE	TRUE	WRONG		NeSp7_1748	NeSp7_Mock	2.58382e+07	1.00749e+07		-0.485577	0.307563025210084					-1.35874	0.174050632911392					219.862
NCLIV_004580-t26_1-p1|NCLIV_004580-t26_1	NCLIV_004580	NCLIV_004580-t26_1-p1|NCLIV_004580-t26_1	NCLIV_004580-t26_1-p1|NCLIV_004580-t26_1	NCLIV_004580-t26_1-p1|NCLIV_004580-t26_1 gene=NCLIV_004580, organism=Neospora_caninum_Liverpool, gene_product=hypothetical protein, transcript_product=hypothetical protein, location=FR823381:1815591-1830526(+), protein_length=3520, sequence_SO=chromosome,	1	2	0.2	374.45	3520	0	16.329	39894000	182	4			-1	219200	17964	201230		8847100	42344000		WRONG	TRUE	WRONG	TRUE	TRUE	WRONG		NeSp7_1748	NeSp7_Mock	3.34615e+06	4.67128e+07		2.25888	0.978151260504202					3.80325	0.990506329113924					0.938682
NCLIV_004660-t26_1-p1|NCLIV_004660-t26_1	NCLIV_004660	NCLIV_004660-t26_1-p1|NCLIV_004660-t26_1;NCLIV_045580-t26_1-p1|NCLIV_045580-t26_1	NCLIV_004660-t26_1-p1|NCLIV_004660-t26_1;NCLIV_045580-t26_1-p1|NCLIV_045580-t26_1	NCLIV_004660-t26_1-p1|NCLIV_004660-t26_1 gene=NCLIV_004660, organism=Neospora_caninum_Liverpool, gene_product=conserved hypothetical protein, transcript_product=conserved hypothetical protein, location=FR823382:69266-71427(+), protein_length=203, sequence_	2	2	9.4	23.693	203	0.001692	10.738	12115000	11	2			-1;-1	1101400			1101400			8537500	TRUE	WRONG	TRUE	WRONG	WRONG	TRUE		NeSp7_Quinine	NeSp7_Quinine			9.28093e+06													0
NCLIV_004680-t26_1-p1|NCLIV_004680-t26_1	NCLIV_004680	NCLIV_004680-t26_1-p1|NCLIV_004680-t26_1	NCLIV_004680-t26_1-p1|NCLIV_004680-t26_1	NCLIV_004680-t26_1-p1|NCLIV_004680-t26_1 gene=NCLIV_004680, organism=Neospora_caninum_Liverpool, gene_product=conserved hypothetical protein, transcript_product=conserved hypothetical protein, location=FR823382:76691-78802(+), protein_length=703, sequence_	1	2	4.6	77.809	703	0.00093197	13.54	6357900	23	5			-1	276430	129120	147310		3577100	3880600		WRONG	TRUE	WRONG	TRUE	TRUE	WRONG		NeSp7_1748	NeSp7_Mock	3.03942e+06	4.32148e+06		0.117489	0.566386554621849					0.507729	0.688291139240506					6.74697
NCLIV_004730-t26_1-p1|NCLIV_004730-t26_1	NCLIV_004730	NCLIV_004730-t26_1-p1|NCLIV_004730-t26_1	NCLIV_004730-t26_1-p1|NCLIV_004730-t26_1	NCLIV_004730-t26_1-p1|NCLIV_004730-t26_1 gene=NCLIV_004730, organism=Neospora_caninum_Liverpool, gene_product=hypothetical protein, transcript_product=hypothetical protein, location=FR823382:126140-127354(+), protein_length=380, sequence_SO=chromosome, SO=	1	13	44.2	42.029	380	0	114.46	798530000	24	56			-1	33272000	4516300	4614400	24142000	82817000	227810000	350990000	WRONG	TRUE	WRONG	TRUE	WRONG	TRUE				7.6911e+07	8.76439e+07	2.86483e+08	1.45983	0.934453781512605	2.08343	0.810714285714286	0.623599	0.599624060150376	0.188463	0.588607594936709	1.89719	0.730337078651685	1.70872	0.695578231292517	235.992
NCLIV_004760-t26_1-p1|NCLIV_004760-t26_1	NCLIV_004760	NCLIV_004760-t26_1-p1|NCLIV_004760-t26_1	NCLIV_004760-t26_1-p1|NCLIV_004760-t26_1	NCLIV_004760-t26_1-p1|NCLIV_004760-t26_1 gene=NCLIV_004760, organism=Neospora_caninum_Liverpool, gene_product=putative transmembrane domain-containing protein, transcript_product=putative transmembrane domain-containing protein, location=FR823382:138970-14	1	2	3.4	76.194	755	0.00097847	15.044	27898000	21	4			-1	1328500		1328500			35899000		TRUE	WRONG	WRONG	TRUE	TRUE	WRONG	NeSp7_Mock		NeSp7_Mock		3.5582e+07														0
NCLIV_004790-t26_1-p1|NCLIV_004790-t26_1	NCLIV_004790	NCLIV_004790-t26_1-p1|NCLIV_004790-t26_1	NCLIV_004790-t26_1-p1|NCLIV_004790-t26_1	NCLIV_004790-t26_1-p1|NCLIV_004790-t26_1 gene=NCLIV_004790, organism=Neospora_caninum_Liverpool, gene_product=putative 18 kDa cyclophilin, transcript_product=putative 18 kDa cyclophilin, location=FR823382:164464-166110(+), protein_length=178, sequence_SO=c	1	5	56.2	19.379	178	0	42.552	93096000	9	18			-1	10344000	6264900	4079100		53735000	49558000		WRONG	TRUE	WRONG	TRUE	TRUE	WRONG		NeSp7_1748	NeSp7_Mock	4.87848e+07	4.29238e+07		-0.116744	0.467226890756303					-0.184656	0.473101265822785					327.363
NCLIV_004810-t26_1-p1|NCLIV_004810-t26_1	NCLIV_004810	NCLIV_004810-t26_1-p1|NCLIV_004810-t26_1	NCLIV_004810-t26_1-p1|NCLIV_004810-t26_1	NCLIV_004810-t26_1-p1|NCLIV_004810-t26_1 gene=NCLIV_004810, organism=Neospora_caninum_Liverpool, gene_product=conserved hypothetical protein, transcript_product=conserved hypothetical protein, location=FR823382:186954-191606(-), protein_length=590, sequenc	1	3	7.6	62.582	590	0	21.13	7053900	30	4			-1	235130			235130			4994200	TRUE	WRONG	TRUE	WRONG	WRONG	TRUE		NeSp7_Quinine	NeSp7_Quinine			5.40373e+06													0
NCLIV_004920-t26_1-p1|NCLIV_004920-t26_1	NCLIV_004920	NCLIV_004920-t26_1-p1|NCLIV_004920-t26_1	NCLIV_004920-t26_1-p1|NCLIV_004920-t26_1	NCLIV_004920-t26_1-p1|NCLIV_004920-t26_1 gene=NCLIV_004920, organism=Neospora_caninum_Liverpool, gene_product=hypothetical protein, transcript_product=hypothetical protein, location=FR823382:310586-311938(-), protein_length=248, sequence_SO=chromosome, SO=	1	4	19.4	27.361	248	0	44.605	33705000	13	6			-1	2592700		180730	2412000			21960000	TRUE	WRONG	WRONG	TRUE	WRONG	TRUE	NeSp7_Mock	NeSp7_Quinine			2.99651e+06	2.1954e+07											2.87313	0.828231292517007	0
NCLIV_005010-t26_1-p1|NCLIV_005010-t26_1	NCLIV_005010	NCLIV_005010-t26_1-p1|NCLIV_005010-t26_1	NCLIV_005010-t26_1-p1|NCLIV_005010-t26_1	NCLIV_005010-t26_1-p1|NCLIV_005010-t26_1 gene=NCLIV_005010, organism=Neospora_caninum_Liverpool, gene_product=conserved hypothetical protein, transcript_product=conserved hypothetical protein, location=FR823382:384475-390741(+), protein_length=560, sequenc	1	17	31.6	61.937	560	0	265.01	338510000	34	45			-1	9956300	8040800	80209	1835200	263020000	6351200	63128000	WRONG	TRUE	WRONG	TRUE	WRONG	TRUE				9.31474e+07	3.47824e+06	3.46011e+07	-5.372	0.00168067226890756	-2.05882	0.116071428571429	3.31318	0.896616541353383	-4.74309	0.00632911392405063	-1.4287	0.191011235955056	3.31439	0.86734693877551	420.16
NCLIV_005040-t26_1-p1|NCLIV_005040-t26_1	NCLIV_005040	NCLIV_005040-t26_1-p1|NCLIV_005040-t26_1	NCLIV_005040-t26_1-p1|NCLIV_005040-t26_1	NCLIV_005040-t26_1-p1|NCLIV_005040-t26_1 gene=NCLIV_005040, organism=Neospora_caninum_Liverpool, gene_product=conserved hypothetical protein, transcript_product=conserved hypothetical protein, location=FR823382:402473-403926(+), protein_length=160, sequenc	1	5	37.5	17.812	160	0	49.824	260340000	7	23			-1	37191000	1313000	4409200	31469000	23917000	50653000	128810000	WRONG	TRUE	WRONG	TRUE	WRONG	TRUE				9.40655e+06	3.93651e+07	1.50891e+08	1.08261	0.882352941176471	2.42914	0.835714285714286	1.34652	0.729323308270677	2.06518	0.924050632911392	4.0037	0.908507223113965	1.93852	0.722789115646258	68.6088
NCLIV_005050-t26_1-p1|NCLIV_005050-t26_1	NCLIV_005050	NCLIV_005050-t26_1-p1|NCLIV_005050-t26_1	NCLIV_005050-t26_1-p1|NCLIV_005050-t26_1	NCLIV_005050-t26_1-p1|NCLIV_005050-t26_1 gene=NCLIV_005050, organism=Neospora_caninum_Liverpool, gene_product=putative coatomer delta subunit, transcript_product=putative coatomer delta subunit, location=FR823382:407193-412395(+), protein_length=634, seque	1	8	15.5	68.347	634	0	77.558	118900000	26	19			-1	4573100			4573100			83393000	WRONG	TRUE	TRUE	WRONG	WRONG	TRUE	NeSp7_1748		NeSp7_Quinine	0		5.50188e+07													0
NCLIV_005150-t26_1-p1|NCLIV_005150-t26_1	NCLIV_005150	NCLIV_005150-t26_1-p1|NCLIV_005150-t26_1;NCLIV_049140-t26_1-p1|NCLIV_049140-t26_1	NCLIV_005150-t26_1-p1|NCLIV_005150-t26_1;NCLIV_049140-t26_1-p1|NCLIV_049140-t26_1	NCLIV_005150-t26_1-p1|NCLIV_005150-t26_1 gene=NCLIV_005150, organism=Neospora_caninum_Liverpool, gene_product=hypothetical protein, transcript_product=hypothetical protein, location=FR823382:484032-486385(-), protein_length=449, sequence_SO=chromosome, SO=	2	7	72.4	50.065	449	0	112.03	813410000	19	38			-1;-1	42811000	1668000	1601600	39542000	49178000	47685000	472470000	WRONG	TRUE	WRONG	TRUE	WRONG	TRUE				3.06952e+07	3.88111e+07	3.96963e+08	-0.0444775	0.509243697478992	3.26414	0.883928571428571	3.30862	0.894736842105263	0.338456	0.631329113924051	3.69292	0.890850722311397	3.35446	0.875850340136054	87.1588
NCLIV_005280-t26_1-p1|NCLIV_005280-t26_1	NCLIV_005280	NCLIV_005280-t26_1-p1|NCLIV_005280-t26_1	NCLIV_005280-t26_1-p1|NCLIV_005280-t26_1	NCLIV_005280-t26_1-p1|NCLIV_005280-t26_1 gene=NCLIV_005280, organism=Neospora_caninum_Liverpool, gene_product=conserved hypothetical protein, transcript_product=conserved hypothetical protein, location=FR823382:659192-665015(+), protein_length=1243, sequen	1	8	7.5	129.84	1243	0	63.76	53710000	49	13			-1	1096100			1096100			37709000	TRUE	WRONG	TRUE	WRONG	WRONG	TRUE		NeSp7_Quinine	NeSp7_Quinine			3.03166e+07													0
NCLIV_005440-t26_1-p1|NCLIV_005440-t26_1	NCLIV_005440	NCLIV_005440-t26_1-p1|NCLIV_005440-t26_1	NCLIV_005440-t26_1-p1|NCLIV_005440-t26_1	NCLIV_005440-t26_1-p1|NCLIV_005440-t26_1 gene=NCLIV_005440, organism=Neospora_caninum_Liverpool, gene_product=putative mog1 protein, transcript_product=putative mog1 protein, location=FR823382:779849-781692(+), protein_length=174, sequence_SO=chromosome, S	1	4	37.4	19.301	174	0	40.381	12811000	9	7			-1	1423500			1423500			8994000	TRUE	WRONG	TRUE	WRONG	WRONG	TRUE		NeSp7_Quinine	NeSp7_Quinine			9.81411e+06													0
NCLIV_005500-t26_1-p1|NCLIV_005500-t26_1	NCLIV_005500	NCLIV_005500-t26_1-p1|NCLIV_005500-t26_1	NCLIV_005500-t26_1-p1|NCLIV_005500-t26_1	NCLIV_005500-t26_1-p1|NCLIV_005500-t26_1 gene=NCLIV_005500, organism=Neospora_caninum_Liverpool, gene_product=conserved hypothetical protein, transcript_product=conserved hypothetical protein, location=FR823382:866884-870294(-), protein_length=1136, sequen	1	9	10.8	127.17	1136	0	60.066	16492000	67	11			-1	246150		19043	227100			10607000	TRUE	WRONG	WRONG	TRUE	WRONG	TRUE	NeSp7_Mock	NeSp7_Quinine			1.62733e+06	1.0441e+07											2.68168	0.80952380952381	0
NCLIV_005550-t26_1-p1|NCLIV_005550-t26_1	NCLIV_005550	NCLIV_005550-t26_1-p1|NCLIV_005550-t26_1	NCLIV_005550-t26_1-p1|NCLIV_005550-t26_1	NCLIV_005550-t26_1-p1|NCLIV_005550-t26_1 gene=NCLIV_005550, organism=Neospora_caninum_Liverpool, gene_product=hypothetical protein, transcript_product=hypothetical protein, location=FR823382:911453-918108(-), protein_length=502, sequence_SO=chromosome, SO=	1	14	37.3	54.177	502	0	174.11	420080000	27	33			-1	15559000	255350		15303000	12132000		285090000	WRONG	TRUE	TRUE	WRONG	WRONG	TRUE	NeSp7_1748		NeSp7_Quinine	7.05634e+06		1.77042e+08			4.55453	0.942857142857143					4.64903	0.937399678972713			13.3429
NCLIV_005620-t26_1-p1|NCLIV_005620-t26_1	NCLIV_005620	NCLIV_005620-t26_1-p1|NCLIV_005620-t26_1	NCLIV_005620-t26_1-p1|NCLIV_005620-t26_1	NCLIV_005620-t26_1-p1|NCLIV_005620-t26_1 gene=NCLIV_005620, organism=Neospora_caninum_Liverpool, gene_product=putative articulin 4, transcript_product=putative articulin 4, location=FR823382:957189-960150(+), protein_length=466, sequence_SO=chromosome, SO=	1	8	20.4	50.455	466	0	61.016	71123000	24	18			-1	2963500	517970	1627900	817600	13508000	49181000		WRONG	TRUE	WRONG	TRUE	WRONG	TRUE				1.27231e+07	4.46252e+07	1.5032e+07	1.86429	0.954621848739496					1.81041	0.900316455696203	0.240584	0.428571428571429	-1.56982	0.163265306122449	27.0657
NCLIV_005700-t26_1-p1|NCLIV_005700-t26_1	NCLIV_005700	NCLIV_005700-t26_1-p1|NCLIV_005700-t26_1	NCLIV_005700-t26_1-p1|NCLIV_005700-t26_1	NCLIV_005700-t26_1-p1|NCLIV_005700-t26_1 gene=NCLIV_005700, organism=Neospora_caninum_Liverpool, gene_product=conserved hypothetical protein, transcript_product=conserved hypothetical protein, location=FR823382:1002804-1007922(-), protein_length=1400, sequ	1	7	6.2	152.23	1400	0	50.075	47222000	70	12			-1	674600		43812	630790		5073800	29641000	TRUE	WRONG	WRONG	TRUE	WRONG	TRUE	NeSp7_Mock	NeSp7_Quinine			3.91163e+06	2.65634e+07					2.54646	0.843984962406015					2.7636	0.818027210884354	0
NCLIV_005770-t26_1-p1|NCLIV_005770-t26_1	NCLIV_005770	NCLIV_005770-t26_1-p1|NCLIV_005770-t26_1	NCLIV_005770-t26_1-p1|NCLIV_005770-t26_1	NCLIV_005770-t26_1-p1|NCLIV_005770-t26_1 gene=NCLIV_005770, organism=Neospora_caninum_Liverpool, gene_product=hypothetical protein, transcript_product=hypothetical protein, location=FR823382:1065283-1073543(+), protein_length=1153, sequence_SO=chromosome,	1	6	7.1	129.92	1153	0	39.731	69482000	57	9			-1	1219000			1219000			48787000	TRUE	WRONG	TRUE	WRONG	WRONG	TRUE		NeSp7_Quinine	NeSp7_Quinine			4.98656e+07													0
NCLIV_005830-t26_1-p1|NCLIV_005830-t26_1	NCLIV_005830	NCLIV_005830-t26_1-p1|NCLIV_005830-t26_1	NCLIV_005830-t26_1-p1|NCLIV_005830-t26_1	NCLIV_005830-t26_1-p1|NCLIV_005830-t26_1 gene=NCLIV_005830, organism=Neospora_caninum_Liverpool, gene_product=hypothetical protein, transcript_product=hypothetical protein, location=FR823382:1135762-1164612(+), protein_length=1854, sequence_SO=chromosome,	1	11	6.9	207.32	1854	0	103.43	85212000	90	15			-1	946800			946800			59762000	TRUE	WRONG	TRUE	WRONG	WRONG	TRUE		NeSp7_Quinine	NeSp7_Quinine			4.50126e+07													0
NCLIV_005860-t26_1-p1|NCLIV_005860-t26_1	NCLIV_005860	NCLIV_005860-t26_1-p1|NCLIV_005860-t26_1	NCLIV_005860-t26_1-p1|NCLIV_005860-t26_1	NCLIV_005860-t26_1-p1|NCLIV_005860-t26_1 gene=NCLIV_005860, organism=Neospora_caninum_Liverpool, gene_product=IMP-specific 5-nucleotidase, related, transcript_product=IMP-specific 5-nucleotidase, related, location=FR823382:1176055-1180727(+), protein_len	1	4	7.3	70.608	656	0	32.226	58052000	29	6			-1	2001800			2001800			40719000	TRUE	WRONG	TRUE	WRONG	WRONG	TRUE		NeSp7_Quinine	NeSp7_Quinine			4.07522e+07													0
NCLIV_005870-t26_1-p1|NCLIV_005870-t26_1	NCLIV_005870	NCLIV_005870-t26_1-p1|NCLIV_005870-t26_1	NCLIV_005870-t26_1-p1|NCLIV_005870-t26_1	NCLIV_005870-t26_1-p1|NCLIV_005870-t26_1 gene=NCLIV_005870, organism=Neospora_caninum_Liverpool, gene_product=granule-bound starch synthase WX-TsB protein, transcript_product=granule-bound starch synthase WX-TsB protein, location=FR823382:1183402-1212491(-	1	14	7	331.68	3075	0	102.86	93232000	134	19			-1	695760			695760			65601000	TRUE	WRONG	TRUE	WRONG	WRONG	TRUE		NeSp7_Quinine	NeSp7_Quinine			4.1439e+07													0
NCLIV_005900-t26_1-p1|NCLIV_005900-t26_1	NCLIV_005900	NCLIV_005900-t26_1-p1|NCLIV_005900-t26_1	NCLIV_005900-t26_1-p1|NCLIV_005900-t26_1	NCLIV_005900-t26_1-p1|NCLIV_005900-t26_1 gene=NCLIV_005900, organism=Neospora_caninum_Liverpool, gene_product=translation INITIATION FACTOR 3 SUBUNIT 9-like protein, related, transcript_product=translation INITIATION FACTOR 3 SUBUNIT 9-like protein, relate	1	16	26.2	88.751	759	0	144.55	147130000	33	23			-1	4458500	284400		4174100	11294000		94209000	WRONG	TRUE	TRUE	WRONG	WRONG	TRUE	NeSp7_1748		NeSp7_Quinine	9.60551e+06		5.89325e+07			3.06031	0.871428571428571					2.61713	0.799357945425361			14.8609
NCLIV_006000-t26_1-p1|NCLIV_006000-t26_1	NCLIV_006000	NCLIV_006000-t26_1-p1|NCLIV_006000-t26_1	NCLIV_006000-t26_1-p1|NCLIV_006000-t26_1	NCLIV_006000-t26_1-p1|NCLIV_006000-t26_1 gene=NCLIV_006000, organism=Neospora_caninum_Liverpool, gene_product=hypothetical protein, transcript_product=hypothetical protein, location=FR823382:1302141-1307686(+), protein_length=342, sequence_SO=chromosome, S	1	2	7.3	37.34	342	0.00092507	13.349	4489600	19	3			-1	236300			236300			3105000	TRUE	WRONG	TRUE	WRONG	WRONG	TRUE		NeSp7_Quinine	NeSp7_Quinine			3.43932e+06													0
NCLIV_006030-t26_1-p1|NCLIV_006030-t26_1	NCLIV_006030	NCLIV_006030-t26_1-p1|NCLIV_006030-t26_1	NCLIV_006030-t26_1-p1|NCLIV_006030-t26_1	NCLIV_006030-t26_1-p1|NCLIV_006030-t26_1 gene=NCLIV_006030, organism=Neospora_caninum_Liverpool, gene_product=putative dynein light chain, transcript_product=putative dynein light chain, location=FR823382:1327338-1327607(+), protein_length=89, sequence_SO=	1	3	46.1	10.302	89	0	18.473	15248000	4	8			-1	3811900	2028800		1783100	7672600		5695600	WRONG	TRUE	WRONG	TRUE	WRONG	TRUE				8.3057e+06	0	5.46394e+06			-0.429868	0.3375					-0.604159	0.272873194221509			106.012
NCLIV_006060-t26_1-p1|NCLIV_006060-t26_1	NCLIV_006060	NCLIV_006060-t26_1-p1|NCLIV_006060-t26_1	NCLIV_006060-t26_1-p1|NCLIV_006060-t26_1	NCLIV_006060-t26_1-p1|NCLIV_006060-t26_1 gene=NCLIV_006060, organism=Neospora_caninum_Liverpool, gene_product=conserved hypothetical protein, transcript_product=conserved hypothetical protein, location=FR823382:1338596-1340169(-), protein_length=239, seque	1	8	39.3	27.545	239	0	49.967	39066000	16	13			-1	2441700	202980	786610	1452100	7263700	15432000	12824000	WRONG	TRUE	WRONG	TRUE	WRONG	TRUE				3.32394e+06	1.37491e+07	1.37891e+07	1.08715	0.885714285714286	0.82007	0.651785714285714	-0.267079	0.406015037593985	2.04837	0.919303797468354	2.05257	0.756019261637239	0.00419752	0.397959183673469	10.6064
NCLIV_006070-t26_1-p1|NCLIV_006070-t26_1	NCLIV_006070	NCLIV_006070-t26_1-p1|NCLIV_006070-t26_1	NCLIV_006070-t26_1-p1|NCLIV_006070-t26_1	NCLIV_006070-t26_1-p1|NCLIV_006070-t26_1 gene=NCLIV_006070, organism=Neospora_caninum_Liverpool, gene_product=30s ribosomal protein S10P, related, transcript_product=30s ribosomal protein S10P, related, location=FR823382:1343535-1345038(+), protein_length=	1	7	44.9	13.363	118	0	87.725	412930000	6	35			-1	68822000	30365000	25989000	12469000	181080000	169550000	91490000	WRONG	TRUE	WRONG	TRUE	WRONG	TRUE				1.55637e+08	1.64597e+08	5.73112e+07	-0.0949164	0.480672268907563	-0.984941	0.228571428571429	-0.890025	0.272556390977444	0.0807584	0.563291139240506	-1.44129	0.187800963081862	-1.52205	0.164965986394558	1586.68
NCLIV_006150-t26_1-p1|NCLIV_006150-t26_1	NCLIV_006150	NCLIV_006150-t26_1-p1|NCLIV_006150-t26_1	NCLIV_006150-t26_1-p1|NCLIV_006150-t26_1	NCLIV_006150-t26_1-p1|NCLIV_006150-t26_1 gene=NCLIV_006150, organism=Neospora_caninum_Liverpool, gene_product=tRNAbinding domain containing protein, related, transcript_product=tRNAbinding domain containing protein, related, location=FR823382:1433727-14382	1	5	17.7	47.094	434	0	54.676	69739000	19	14			-1	3670500	795640	241330	2633500	14218000	6032800	36762000	WRONG	TRUE	WRONG	TRUE	WRONG	TRUE				1.5472e+07	5.84826e+06	3.3045e+07	-1.23682	0.105882352941176	1.3705	0.739285714285714	2.60732	0.851503759398496	-1.40358	0.156645569620253	1.09477	0.611556982343499	2.49835	0.789115646258503	41.575
NCLIV_006170-t26_1-p1|NCLIV_006170-t26_1	NCLIV_006170	NCLIV_006170-t26_1-p1|NCLIV_006170-t26_1	NCLIV_006170-t26_1-p1|NCLIV_006170-t26_1	NCLIV_006170-t26_1-p1|NCLIV_006170-t26_1 gene=NCLIV_006170, organism=Neospora_caninum_Liverpool, gene_product=phosphoglycerate mutase, related, transcript_product=phosphoglycerate mutase, related, location=FR823382:1477940-1481822(-), protein_length=252, s	1	4	11.5	28.375	252	0	24.708	30607000	16	9			-1	1912900	832450	1080500		13418000	23046000		WRONG	TRUE	WRONG	TRUE	TRUE	WRONG		NeSp7_1748	NeSp7_Mock	1.36317e+07	2.20497e+07		0.780347	0.811764705882353					0.693791	0.742088607594937					43.4984
NCLIV_006180-t26_1-p1|NCLIV_006180-t26_1	NCLIV_006180	NCLIV_006180-t26_1-p1|NCLIV_006180-t26_1	NCLIV_006180-t26_1-p1|NCLIV_006180-t26_1	NCLIV_006180-t26_1-p1|NCLIV_006180-t26_1 gene=NCLIV_006180, organism=Neospora_caninum_Liverpool, gene_product=putative duplicated carbonic anhydrase, transcript_product=putative duplicated carbonic anhydrase, location=FR823382:1484605-1486494(-), protein_l	1	9	23.6	58.778	522	0	67.116	152630000	19	24			-1	8033100	2703300	3913500	1416300	73548000	67993000	27128000	WRONG	TRUE	WRONG	TRUE	WRONG	TRUE				4.17766e+07	5.96038e+07	1.80132e+07	-0.1133	0.470588235294118	-1.4389	0.171428571428571	-1.3256	0.18796992481203	0.51271	0.693037974683544	-1.21364	0.20545746388443	-1.72635	0.151360544217687	141.257
NCLIV_006220-t26_1-p1|NCLIV_006220-t26_1	NCLIV_006220	NCLIV_006220-t26_1-p1|NCLIV_006220-t26_1	NCLIV_006220-t26_1-p1|NCLIV_006220-t26_1	NCLIV_006220-t26_1-p1|NCLIV_006220-t26_1 gene=NCLIV_006220, organism=Neospora_caninum_Liverpool, gene_product=conserved hypothetical protein, transcript_product=conserved hypothetical protein, location=FR823382:1515320-1519465(+), protein_length=742, seque	1	2	3.1	81.567	742	0.0008726	11.834	2428500	35	2			-1	69386			69386			1679500	TRUE	WRONG	TRUE	WRONG	WRONG	TRUE		NeSp7_Quinine	NeSp7_Quinine			1.86038e+06													0
NCLIV_006470-t26_1-p1|NCLIV_006470-t26_1	NCLIV_006470	NCLIV_006470-t26_1-p1|NCLIV_006470-t26_1	NCLIV_006470-t26_1-p1|NCLIV_006470-t26_1	NCLIV_006470-t26_1-p1|NCLIV_006470-t26_1 gene=NCLIV_006470, organism=Neospora_caninum_Liverpool, gene_product=conserved hypothetical protein, transcript_product=conserved hypothetical protein, location=FR823382:1730525-1733648(+), protein_length=249, seque	1	10	34.9	25.201	249	0	259.11	7641200000	13	70			-1	587790000	20455000	14326000	553010000	310610000	260810000	4975800000	WRONG	TRUE	WRONG	TRUE	WRONG	TRUE				2.5143e+08	2.27183e+08	4.61117e+09	-0.252105	0.410084033613445	4.00175	0.9125	4.25386	0.924812030075188	-0.146299	0.488924050632911	4.19691	0.922953451043339	4.34321	0.923469387755102	1068.84
NCLIV_006490-t26_1-p1|NCLIV_006490-t26_1	NCLIV_006490	NCLIV_006490-t26_1-p1|NCLIV_006490-t26_1	NCLIV_006490-t26_1-p1|NCLIV_006490-t26_1	NCLIV_006490-t26_1-p1|NCLIV_006490-t26_1 gene=NCLIV_006490, organism=Neospora_caninum_Liverpool, gene_product=putative myosin light chain 2, transcript_product=putative myosin light chain 2, location=FR823382:1760523-1766122(+), protein_length=368, sequenc	1	2	11.4	40.862	368	0	19.276	12726000	19	5			-1	669780	201390	204560	263830	4224000	4793300	3568400	WRONG	TRUE	WRONG	TRUE	WRONG	TRUE				3.91622e+06	4.95724e+06	3.84012e+06	0.182409	0.59327731092437	-0.243332	0.383928571428571	-0.425742	0.37406015037594	0.340073	0.632911392405063	-0.0283112	0.385232744783307	-0.368385	0.331632653061224	10.5233
NCLIV_006510-t26_1-p1|NCLIV_006510-t26_1	NCLIV_006510	NCLIV_006510-t26_1-p1|NCLIV_006510-t26_1	NCLIV_006510-t26_1-p1|NCLIV_006510-t26_1	NCLIV_006510-t26_1-p1|NCLIV_006510-t26_1 gene=NCLIV_006510, organism=Neospora_caninum_Liverpool, gene_product=putative TCP-1/cpn60 family chaperonin, transcript_product=putative TCP-1/cpn60 family chaperonin, location=FR823382:1783314-1789982(-), protein_l	1	5	11.9	59.374	546	0	85.582	15186000	29	8			-1	523650			523650			10549000	TRUE	WRONG	WRONG	TRUE	WRONG	TRUE	NeSp7_Mock	NeSp7_Quinine			0	1.16333e+07													0
NCLIV_006570-t26_1-p1|NCLIV_006570-t26_1	NCLIV_006570	NCLIV_006570-t26_1-p1|NCLIV_006570-t26_1	NCLIV_006570-t26_1-p1|NCLIV_006570-t26_1	NCLIV_006570-t26_1-p1|NCLIV_006570-t26_1 gene=NCLIV_006570, organism=Neospora_caninum_Liverpool, gene_product=putative serine/threonine protein phosphatase, transcript_product=putative serine/threonine protein phosphatase, location=FR823382:1841451-1846611	1	2	3.5	75.374	692	0	16.271	4231100	41	5			-1	103200	22835	32965	47398	936250	1825900		WRONG	TRUE	WRONG	TRUE	WRONG	TRUE				958228	1.72388e+06	1.48869e+06	0.963642	0.85546218487395					0.847218	0.775316455696203	0.635603	0.51685393258427	-0.211615	0.355442176870748	1.19321
NCLIV_006620-t26_1-p1|NCLIV_006620-t26_1	NCLIV_006620	NCLIV_006620-t26_1-p1|NCLIV_006620-t26_1	NCLIV_006620-t26_1-p1|NCLIV_006620-t26_1	NCLIV_006620-t26_1-p1|NCLIV_006620-t26_1 gene=NCLIV_006620, organism=Neospora_caninum_Liverpool, gene_product=trehalose-6-phosphate synthase of likely plant origin, related, transcript_product=trehalose-6-phosphate synthase of likely plant origin, related,	1	18	22	135.43	1215	0	161.06	231190000	69	29			-1	3350600		188990	3161700			152670000	WRONG	TRUE	WRONG	TRUE	WRONG	TRUE				0	1.66317e+07	8.14775e+07											2.29247	0.780612244897959	0
NCLIV_006650-t26_1-p1|NCLIV_006650-t26_1	NCLIV_006650	NCLIV_006650-t26_1-p1|NCLIV_006650-t26_1	NCLIV_006650-t26_1-p1|NCLIV_006650-t26_1	NCLIV_006650-t26_1-p1|NCLIV_006650-t26_1 gene=NCLIV_006650, organism=Neospora_caninum_Liverpool, gene_product=conserved hypothetical protein, transcript_product=conserved hypothetical protein, location=FR823382:1920873-1921646(+), protein_length=257, seque	1	3	19.1	28.874	257	0	28.566	42004000	14	13			-1	3000300	266490	323690	2410100	5228100	8369900	19821000	WRONG	TRUE	WRONG	TRUE	WRONG	TRUE				3.81839e+06	5.77989e+06	2.58483e+07	0.678924	0.788235294117647	1.92267	0.794642857142857	1.24375	0.716165413533835	0.598079	0.718354430379747	2.75903	0.812199036918138	2.16095	0.760204081632653	13.925
NCLIV_006720-t26_1-p1|NCLIV_006720-t26_1	NCLIV_006720	NCLIV_006720-t26_1-p1|NCLIV_006720-t26_1	NCLIV_006720-t26_1-p1|NCLIV_006720-t26_1	NCLIV_006720-t26_1-p1|NCLIV_006720-t26_1 gene=NCLIV_006720, organism=Neospora_caninum_Liverpool, gene_product=conserved hypothetical protein, transcript_product=conserved hypothetical protein, location=FR823382:1972630-1974893(-), protein_length=203, seque	1	18	75.4	22.611	203	0	252.74	2171600000	13	91			-1	167050000	6402300	7065700	153580000	121660000	214280000	1237400000	WRONG	TRUE	WRONG	TRUE	WRONG	TRUE				6.06486e+07	6.41162e+07	6.91447e+08	0.816642	0.828571428571429	3.34639	0.8875	2.52974	0.840225563909774	0.0802129	0.561708860759494	3.51107	0.879614767255217	3.43086	0.886054421768708	334.542
NCLIV_006770-t26_1-p1|NCLIV_006770-t26_1	NCLIV_006770	NCLIV_006770-t26_1-p1|NCLIV_006770-t26_1	NCLIV_006770-t26_1-p1|NCLIV_006770-t26_1	NCLIV_006770-t26_1-p1|NCLIV_006770-t26_1 gene=NCLIV_006770, organism=Neospora_caninum_Liverpool, gene_product=conserved hypothetical protein, transcript_product=conserved hypothetical protein, location=FR823382:2020767-2025316(-), protein_length=861, seque	1	3	3.6	93.154	861	0	19.325	166020000	44	3			-1	3773100	3352500		420610	153510000		12264000	WRONG	TRUE	TRUE	WRONG	WRONG	TRUE	NeSp7_1748		NeSp7_Quinine	1.50972e+08		1.41776e+07			-3.64583	0.0303571428571429					-3.41259	0.0529695024077047			175.18
NCLIV_006780-t26_1-p1|NCLIV_006780-t26_1	NCLIV_006780	NCLIV_006780-t26_1-p1|NCLIV_006780-t26_1	NCLIV_006780-t26_1-p1|NCLIV_006780-t26_1	NCLIV_006780-t26_1-p1|NCLIV_006780-t26_1 gene=NCLIV_006780, organism=Neospora_caninum_Liverpool, gene_product=conserved hypothetical protein, transcript_product=conserved hypothetical protein, location=FR823382:2027444-2028414(-), protein_length=196, seque	1	2	17.9	22.416	196	0.00085616	11.126	5142200	9	3			-1	571360	331010	240340			2667700		WRONG	TRUE	WRONG	TRUE	TRUE	WRONG		NeSp7_1748	NeSp7_Mock	3.04903e+06	2.7589e+06								-0.144261	0.490506329113924					17.2964
NCLIV_006850-t26_1-p1|NCLIV_006850-t26_1	NCLIV_006850	NCLIV_006850-t26_1-p1|NCLIV_006850-t26_1	NCLIV_006850-t26_1-p1|NCLIV_006850-t26_1	NCLIV_006850-t26_1-p1|NCLIV_006850-t26_1 gene=NCLIV_006850, organism=Neospora_caninum_Liverpool, gene_product=unspecified product, transcript_product=unspecified product, location=FR823382:2063989-2075424(-), protein_length=2418, sequence_SO=chromosome, SO	1	8	15.6	252.36	2418	0	60.664	58556000	78	17			-1	750720	527470	223250		32011000	33501000		WRONG	TRUE	WRONG	TRUE	WRONG	TRUE				3.67024e+07	1.77983e+07	0	0.0656364	0.546218487394958					-1.04413	0.234177215189873					27.5621
NCLIV_006860-t26_1-p1|NCLIV_006860-t26_1	NCLIV_006860	NCLIV_006860-t26_1-p1|NCLIV_006860-t26_1	NCLIV_006860-t26_1-p1|NCLIV_006860-t26_1	NCLIV_006860-t26_1-p1|NCLIV_006860-t26_1 gene=NCLIV_006860, organism=Neospora_caninum_Liverpool, gene_product=hypothetical protein, transcript_product=hypothetical protein, location=FR823382:2079858-2085433(+), protein_length=496, sequence_SO=chromosome, S	1	2	4.6	54.386	496	0	15.965	21916000	28	4			-1	782720	143960		638760	6607200		9878400	WRONG	TRUE	TRUE	WRONG	WRONG	TRUE	NeSp7_1748		NeSp7_Quinine	4.12552e+06		1.37013e+07			0.580238	0.6125					1.73166	0.71107544141252			7.52241
NCLIV_006940-t26_1-p1|NCLIV_006940-t26_1	NCLIV_006940	NCLIV_006940-t26_1-p1|NCLIV_006940-t26_1	NCLIV_006940-t26_1-p1|NCLIV_006940-t26_1	NCLIV_006940-t26_1-p1|NCLIV_006940-t26_1 gene=NCLIV_006940, organism=Neospora_caninum_Liverpool, gene_product=conserved hypothetical protein, transcript_product=conserved hypothetical protein, location=FR823383:38118-39836(+), protein_length=389, sequence_	1	9	28.8	44.397	389	0	84.461	303490000	19	32			-1	15973000	3387500	5324000	7261600	90798000	124200000	80253000	WRONG	TRUE	WRONG	TRUE	WRONG	TRUE				6.0216e+07	1.11001e+08	9.88447e+07	0.451933	0.721008403361345	-0.178105	0.405357142857143	-0.630038	0.317669172932331	0.882354	0.781645569620253	0.715017	0.540930979133226	-0.167338	0.36734693877551	177.009
NCLIV_006980-t26_1-p1|NCLIV_006980-t26_1	NCLIV_006980	NCLIV_006980-t26_1-p1|NCLIV_006980-t26_1	NCLIV_006980-t26_1-p1|NCLIV_006980-t26_1	NCLIV_006980-t26_1-p1|NCLIV_006980-t26_1 gene=NCLIV_006980, organism=Neospora_caninum_Liverpool, gene_product=hypothetical protein, transcript_product=hypothetical protein, location=FR823383:88517-98334(+), protein_length=1261, sequence_SO=chromosome, SO=p	1	3	3.2	137.83	1261	0	22.126	37327000	62	7			-1	602050			602050			26171000	TRUE	WRONG	TRUE	WRONG	WRONG	TRUE		NeSp7_Quinine	NeSp7_Quinine			2.8595e+07													0
NCLIV_007000-t26_1-p1|NCLIV_007000-t26_1	NCLIV_007000	NCLIV_007000-t26_1-p1|NCLIV_007000-t26_1	NCLIV_007000-t26_1-p1|NCLIV_007000-t26_1	NCLIV_007000-t26_1-p1|NCLIV_007000-t26_1 gene=NCLIV_007000, organism=Neospora_caninum_Liverpool, gene_product=adp-ribosylation factor 4, related, transcript_product=adp-ribosylation factor 4, related, location=FR823383:111745-114134(-), protein_length=183,	1	2	13.7	21.062	183	0.00099206	15.666	9073300	10	4			-1	907330			907330			6411200	TRUE	WRONG	TRUE	WRONG	WRONG	TRUE		NeSp7_Quinine	NeSp7_Quinine			6.95072e+06													0
NCLIV_007110-t26_1-p1|NCLIV_007110-t26_1	NCLIV_007110	NCLIV_007110-t26_1-p1|NCLIV_007110-t26_1	NCLIV_007110-t26_1-p1|NCLIV_007110-t26_1	NCLIV_007110-t26_1-p1|NCLIV_007110-t26_1 gene=NCLIV_007110, organism=Neospora_caninum_Liverpool, gene_product=hypothetical protein, transcript_product=hypothetical protein, location=FR823383:195587-197555(+), protein_length=151, sequence_SO=chromosome, SO=	1	9	60.9	17.341	151	0	135.27	1470300000	9	50			-1	163360000	65836000	81789000	15738000	595230000	892920000	111870000	WRONG	TRUE	WRONG	TRUE	WRONG	TRUE				4.91446e+08	8.05782e+08	1.07003e+08	0.585084	0.763025210084034	-2.41162	0.0892857142857143	-2.99671	0.0676691729323308	0.713358	0.745253164556962	-2.19938	0.123595505617978	-2.91274	0.0731292517006803	3440.16
NCLIV_007120-t26_1-p1|NCLIV_007120-t26_1	NCLIV_007120	NCLIV_007120-t26_1-p1|NCLIV_007120-t26_1	NCLIV_007120-t26_1-p1|NCLIV_007120-t26_1	NCLIV_007120-t26_1-p1|NCLIV_007120-t26_1 gene=NCLIV_007120, organism=Neospora_caninum_Liverpool, gene_product=hypothetical protein, transcript_product=hypothetical protein, location=FR823383:200691-208016(-), protein_length=762, sequence_SO=chromosome, SO=	1	11	20.2	82.575	762	0	95.818	53137000	40	20			-1	1328400			1328400			37303000	WRONG	TRUE	TRUE	WRONG	WRONG	TRUE	NeSp7_1748		NeSp7_Quinine	0		1.64167e+07													0
NCLIV_007260-t26_1-p1|NCLIV_007260-t26_1	NCLIV_007260	NCLIV_007260-t26_1-p1|NCLIV_007260-t26_1	NCLIV_007260-t26_1-p1|NCLIV_007260-t26_1	NCLIV_007260-t26_1-p1|NCLIV_007260-t26_1 gene=NCLIV_007260, organism=Neospora_caninum_Liverpool, gene_product=putative p97 protein, transcript_product=putative p97 protein, location=FR823383:278398-280941(+), protein_length=847, sequence_SO=chromosome, SO=	1	10	17	97.795	847	0	81.063	53332000	47	17			-1	1134700	260420		874290	15289000		26035000	WRONG	TRUE	TRUE	WRONG	WRONG	TRUE	NeSp7_1748		NeSp7_Quinine	1.2527e+07		1.57382e+07			0.767958	0.639285714285714					0.32923	0.452648475120385			13.6079
NCLIV_007330-t26_1-p1|NCLIV_007330-t26_1	NCLIV_007330	NCLIV_007330-t26_1-p1|NCLIV_007330-t26_1	NCLIV_007330-t26_1-p1|NCLIV_007330-t26_1	NCLIV_007330-t26_1-p1|NCLIV_007330-t26_1 gene=NCLIV_007330, organism=Neospora_caninum_Liverpool, gene_product=similar to uniprot|P15705 Saccharomyces cerevisiae YOR027w STI1, related, transcript_product=similar to uniprot|P15705 Saccharomyces cerevisiae YO	1	8	20.1	63.222	563	0	58.382	37058000	34	16			-1	1089900	329930	97449	662550	13002000	7341600	11763000	WRONG	TRUE	WRONG	TRUE	WRONG	TRUE				1.14809e+07	4.22577e+06	1.61254e+07	-0.824567	0.191596638655462	-0.144478	0.4125	0.68009	0.62218045112782	-1.44195	0.14873417721519	0.490095	0.491171749598716	1.93205	0.72108843537415	17.24
NCLIV_007390-t26_1-p1|NCLIV_007390-t26_1	NCLIV_007390	NCLIV_007390-t26_1-p1|NCLIV_007390-t26_1	NCLIV_007390-t26_1-p1|NCLIV_007390-t26_1	NCLIV_007390-t26_1-p1|NCLIV_007390-t26_1 gene=NCLIV_007390, organism=Neospora_caninum_Liverpool, gene_product=mgc78841 protein, related, transcript_product=mgc78841 protein, related, location=FR823383:411096-417487(+), protein_length=554, sequence_SO=chrom	1	7	13.7	60.452	554	0	54.825	95524000	18	15			-1	5306900	290900	169870	4846100	3894400	2534600	58827000	WRONG	TRUE	WRONG	TRUE	WRONG	TRUE				5.35912e+06	3.8999e+06	4.64689e+07	-0.619643	0.238655462184874	3.91701	0.908928571428571	4.53665	0.93984962406015	-0.458558	0.382911392405063	3.1162	0.837881219903692	3.57476	0.894557823129252	15.2005
NCLIV_007450-t26_1-p1|NCLIV_007450-t26_1	NCLIV_007450	NCLIV_007450-t26_1-p1|NCLIV_007450-t26_1	NCLIV_007450-t26_1-p1|NCLIV_007450-t26_1	NCLIV_007450-t26_1-p1|NCLIV_007450-t26_1 gene=NCLIV_007450, organism=Neospora_caninum_Liverpool, gene_product=unspecified product, transcript_product=unspecified product, location=FR823383:447651-449309(+), protein_length=552, sequence_SO=chromosome, SO=pr	1	6	24.6	62.019	552	0	39.762	126890000	25	17			-1	5075600	1012000	769070	3294500	30260000	34948000	43521000	WRONG	TRUE	WRONG	TRUE	WRONG	TRUE				2.58946e+07	2.45224e+07	4.96662e+07	0.207798	0.608403361344538	0.5243	0.589285714285714	0.316502	0.518796992481203	-0.0785507	0.517405063291139	0.939613	0.587479935794542	1.01816	0.583333333333333	52.8805
NCLIV_007620-t26_1-p1|NCLIV_007620-t26_1	NCLIV_007620	NCLIV_007620-t26_1-p1|NCLIV_007620-t26_1	NCLIV_007620-t26_1-p1|NCLIV_007620-t26_1	NCLIV_007620-t26_1-p1|NCLIV_007620-t26_1 gene=NCLIV_007620, organism=Neospora_caninum_Liverpool, gene_product=putative replication protein A2, transcript_product=putative replication protein A2, location=FR823383:586047-588662(-), protein_length=282, seque	1	8	48.6	29.109	282	0	103.08	271160000	8	19			-1	33895000	1160800		32734000	9120100		184580000	WRONG	TRUE	TRUE	WRONG	WRONG	TRUE	NeSp7_1748		NeSp7_Quinine	9.5046e+06		1.58663e+08			4.33905	0.928571428571429					4.0612	0.91653290529695			60.6558
NCLIV_007720-t26_1-p1|NCLIV_007720-t26_1	NCLIV_007720	NCLIV_007720-t26_1-p1|NCLIV_007720-t26_1	NCLIV_007720-t26_1-p1|NCLIV_007720-t26_1	NCLIV_007720-t26_1-p1|NCLIV_007720-t26_1 gene=NCLIV_007720, organism=Neospora_caninum_Liverpool, gene_product=conserved hypothetical protein, transcript_product=conserved hypothetical protein, location=FR823383:675258-676118(+), protein_length=286, sequenc	1	2	11.9	31.579	286	0	18.637	14962000	11	4			-1	1360200	109350	618000	632850	3446300	8163800	3590800	WRONG	TRUE	WRONG	TRUE	WRONG	TRUE				1.23114e+06	8.67041e+06	5.33287e+06	1.24419	0.900840336134454	0.059257	0.475	-1.18494	0.208646616541353	2.81611	0.958860759493671	2.11492	0.767255216693419	-0.701188	0.270408163265306	5.71392
NCLIV_007730-t26_1-p1|NCLIV_007730-t26_1	NCLIV_007730	NCLIV_007730-t26_1-p1|NCLIV_007730-t26_1	NCLIV_007730-t26_1-p1|NCLIV_007730-t26_1	NCLIV_007730-t26_1-p1|NCLIV_007730-t26_1 gene=NCLIV_007730, organism=Neospora_caninum_Liverpool, gene_product=valyl-tRNAsynthetase, mitochondrial, related, transcript_product=valyl-tRNAsynthetase, mitochondrial, related, location=FR823383:679939-689955(+),	1	2	3	119.43	1057	0.00085397	11.01	29613000	54	2			-1	548400	548400			29613000			WRONG	TRUE	TRUE	WRONG	TRUE	WRONG	NeSp7_1748	NeSp7_1748		3.0309e+07															28.6558
NCLIV_007770-t26_1-p1|NCLIV_007770-t26_1	NCLIV_007770	NCLIV_007770-t26_1-p1|NCLIV_007770-t26_1	NCLIV_007770-t26_1-p1|NCLIV_007770-t26_1	NCLIV_007770-t26_1-p1|NCLIV_007770-t26_1 gene=NCLIV_007770, organism=Neospora_caninum_Liverpool, gene_product=putative Rhoptry kinase family protein, truncated (incomplete catalytic triad), transcript_product=putative Rhoptry kinase family protein, truncat	1	10	29.6	42.17	378	0	98.588	82284000	24	14			-1	3428500	2861800	394110	172630	60150000	24421000		WRONG	TRUE	WRONG	TRUE	WRONG	TRUE				5.4187e+07	1.2064e+07	3.17395e+06	-1.30044	0.0974789915966387					-2.16724	0.060126582278481	-4.0936	0.0240770465489567	-1.92635	0.141156462585034	149.539
NCLIV_007800-t26_1-p1|NCLIV_007800-t26_1	NCLIV_007800	NCLIV_007800-t26_1-p1|NCLIV_007800-t26_1	NCLIV_007800-t26_1-p1|NCLIV_007800-t26_1	NCLIV_007800-t26_1-p1|NCLIV_007800-t26_1 gene=NCLIV_007800, organism=Neospora_caninum_Liverpool, gene_product=unspecified product, transcript_product=unspecified product, location=FR823383:730163-750795(+), protein_length=1961, sequence_SO=chromosome, SO=p	1	11	8.1	212.33	1961	0	85.595	91114000	90	29			-1	1012400	213580	66270	732530	17873000	10924000	45229000	WRONG	TRUE	WRONG	TRUE	WRONG	TRUE				1.52346e+07	7.60708e+06	3.29581e+07	-0.710281	0.216806722689076	1.33947	0.730357142857143	2.04975	0.798872180451128	-1.00194	0.240506329113924	1.11328	0.613162118780096	2.11522	0.743197278911565	11.1603
NCLIV_007860-t26_1-p1|NCLIV_007860-t26_1	NCLIV_007860	NCLIV_007860-t26_1-p1|NCLIV_007860-t26_1	NCLIV_007860-t26_1-p1|NCLIV_007860-t26_1	NCLIV_007860-t26_1-p1|NCLIV_007860-t26_1 gene=NCLIV_007860, organism=Neospora_caninum_Liverpool, gene_product=hypothetical protein, transcript_product=hypothetical protein, location=FR823383:790765-797180(+), protein_length=570, sequence_SO=chromosome, SO=	1	13	26.8	63.456	570	0	125.56	769280000	25	38			-1	30771000	884460	580130	29306000	22462000	19923000	510990000	WRONG	TRUE	WRONG	TRUE	WRONG	TRUE				2.26305e+07	1.84982e+07	3.82477e+08	-0.173051	0.445378151260504	4.50774	0.939285714285714	4.68079	0.951127819548872	-0.290884	0.444620253164557	4.07904	0.919743178170145	4.36992	0.92687074829932	46.2161
NCLIV_007990-t26_1-p1|NCLIV_007990-t26_1	NCLIV_007990	NCLIV_007990-t26_1-p1|NCLIV_007990-t26_1	NCLIV_007990-t26_1-p1|NCLIV_007990-t26_1	NCLIV_007990-t26_1-p1|NCLIV_007990-t26_1 gene=NCLIV_007990, organism=Neospora_caninum_Liverpool, gene_product=conserved hypothetical protein, transcript_product=conserved hypothetical protein, location=FR823383:883449-885711(+), protein_length=224, sequenc	1	5	24.1	25.407	224	0	52.552	165700000	16	11			-1	10356000			10356000			116120000	TRUE	WRONG	TRUE	WRONG	WRONG	TRUE		NeSp7_Quinine	NeSp7_Quinine			1.06445e+08													0
NCLIV_008080-t26_1-p1|NCLIV_008080-t26_1	NCLIV_008080	NCLIV_008080-t26_1-p1|NCLIV_008080-t26_1	NCLIV_008080-t26_1-p1|NCLIV_008080-t26_1	NCLIV_008080-t26_1-p1|NCLIV_008080-t26_1 gene=NCLIV_008080, organism=Neospora_caninum_Liverpool, gene_product=hypothetical protein, transcript_product=hypothetical protein, location=FR823383:957796-964771(-), protein_length=1277, sequence_SO=chromosome, SO	1	2	2.7	135.06	1277	0.0025253	10.536	1146800	49	2			-1	23404			23404			793110	WRONG	TRUE	TRUE	WRONG	WRONG	TRUE	NeSp7_1748		NeSp7_Quinine	0		878521													0
NCLIV_008120-t26_1-p1|NCLIV_008120-t26_1	NCLIV_008120	NCLIV_008120-t26_1-p1|NCLIV_008120-t26_1	NCLIV_008120-t26_1-p1|NCLIV_008120-t26_1	NCLIV_008120-t26_1-p1|NCLIV_008120-t26_1 gene=NCLIV_008120, organism=Neospora_caninum_Liverpool, gene_product=conserved hypothetical protein, transcript_product=conserved hypothetical protein, location=FR823383:998507-1026568(-), protein_length=7973, seque	1	5	0.7	837.8	7973	0	44.652	32906000	331	7			-1	99415		2103.9	97311		947930	22380000	TRUE	WRONG	WRONG	TRUE	WRONG	TRUE	NeSp7_Mock	NeSp7_Quinine			888214	1.80169e+07					4.56129	0.941729323308271					4.3423	0.921768707482993	0
NCLIV_008210-t26_1-p1|NCLIV_008210-t26_1	NCLIV_008210	NCLIV_008210-t26_1-p1|NCLIV_008210-t26_1	NCLIV_008210-t26_1-p1|NCLIV_008210-t26_1	NCLIV_008210-t26_1-p1|NCLIV_008210-t26_1 gene=NCLIV_008210, organism=Neospora_caninum_Liverpool, gene_product=putative GNS1/SUR4 family domain-containing protein, transcript_product=putative GNS1/SUR4 family domain-containing protein, location=FR823383:111	1	4	11.4	77.95	721	0	29.053	43730000	25	12			-1	1749200	356090	177350	1215800	6896600	8492400	21103000	WRONG	TRUE	WRONG	TRUE	WRONG	TRUE				9.11117e+06	5.65503e+06	2.20937e+07	0.300287	0.657142857142857	1.61349	0.771428571428571	1.3132	0.725563909774436	-0.688103	0.32753164556962	1.27793	0.637239165329053	1.96603	0.724489795918367	18.6069
NCLIV_008230-t26_1-p1|NCLIV_008230-t26_1	NCLIV_008230	NCLIV_008230-t26_1-p1|NCLIV_008230-t26_1	NCLIV_008230-t26_1-p1|NCLIV_008230-t26_1	NCLIV_008230-t26_1-p1|NCLIV_008230-t26_1 gene=NCLIV_008230, organism=Neospora_caninum_Liverpool, gene_product=delta-aminolevulinic acid dehydratase, related, transcript_product=delta-aminolevulinic acid dehydratase, related, location=FR823383:1138306-11440	1	7	13.3	72.585	669	0	57.304	51429000	29	12			-1	1773400			1773400			36110000	TRUE	WRONG	TRUE	WRONG	WRONG	TRUE		NeSp7_Quinine	NeSp7_Quinine			3.40012e+07													0
NCLIV_008320-t26_1-p1|NCLIV_008320-t26_1	NCLIV_008320	NCLIV_008320-t26_1-p1|NCLIV_008320-t26_1	NCLIV_008320-t26_1-p1|NCLIV_008320-t26_1	NCLIV_008320-t26_1-p1|NCLIV_008320-t26_1 gene=NCLIV_008320, organism=Neospora_caninum_Liverpool, gene_product=protein F23B2.12, partially confirmed by transcript evidence, related, transcript_product=protein F23B2.12, partially confirmed by transcript evid	1	6	11.7	76.162	684	0	48.866	94701000	32	11			-1	2959400			2959400			66360000	TRUE	WRONG	TRUE	WRONG	WRONG	TRUE		NeSp7_Quinine	NeSp7_Quinine			5.22119e+07													0
NCLIV_008340-t26_1-p1|NCLIV_008340-t26_1	NCLIV_008340	NCLIV_008340-t26_1-p1|NCLIV_008340-t26_1	NCLIV_008340-t26_1-p1|NCLIV_008340-t26_1	NCLIV_008340-t26_1-p1|NCLIV_008340-t26_1 gene=NCLIV_008340, organism=Neospora_caninum_Liverpool, gene_product=agap004885-PA, related, transcript_product=agap004885-PA, related, location=FR823383:1269789-1271144(+), protein_length=118, sequence_SO=chromosom	1	2	22.9	13.158	118	0.00087951	12.078	18099000	6	4			-1	3016600			3016600			10560000	TRUE	WRONG	TRUE	WRONG	WRONG	TRUE		NeSp7_Quinine	NeSp7_Quinine			1.38653e+07													0
NCLIV_008410-t26_1-p1|NCLIV_008410-t26_1	NCLIV_008410	NCLIV_008410-t26_1-p1|NCLIV_008410-t26_1	NCLIV_008410-t26_1-p1|NCLIV_008410-t26_1	NCLIV_008410-t26_1-p1|NCLIV_008410-t26_1 gene=NCLIV_008410, organism=Neospora_caninum_Liverpool, gene_product=gamma-aminobutyric acid receptor-associated protein-like 1, related, transcript_product=gamma-aminobutyric acid receptor-associated protein-like 1	1	2	18.5	14.236	124	0.00097752	14.925	36758000	7	8			-1	5251200	2840400	1269200	1141500	15148000	11794000	11053000	WRONG	TRUE	WRONG	TRUE	WRONG	TRUE				2.03499e+07	1.13315e+07	6.12138e+06	-0.361074	0.369747899159664	-0.454689	0.326785714285714	-0.0936151	0.43796992481203	-0.844688	0.284810126582278	-1.7331	0.152487961476726	-0.888408	0.25	148.421
NCLIV_008730-t26_1-p1|NCLIV_008730-t26_1	NCLIV_008730	NCLIV_008730-t26_1-p1|NCLIV_008730-t26_1	NCLIV_008730-t26_1-p1|NCLIV_008730-t26_1	NCLIV_008730-t26_1-p1|NCLIV_008730-t26_1 gene=NCLIV_008730, organism=Neospora_caninum_Liverpool, gene_product=hypothetical protein, transcript_product=hypothetical protein, location=FR823383:1581656-1584506(-), protein_length=165, sequence_SO=chromosome, S	1	11	55.8	17.796	165	0	124.59	8376600000	9	44			-1	930740000	4027600	4675200	922030000	56982000	54607000	5793900000	WRONG	TRUE	WRONG	TRUE	WRONG	TRUE				3.70988e+07	5.36651e+07	5.9494e+09	-0.0614204	0.497478991596639	6.66788	0.9875	6.72931	0.984962406015038	0.532612	0.699367088607595	7.32523	0.998394863563403	6.79262	0.994897959183674	210.456
NCLIV_008810-t26_1-p1|NCLIV_008810-t26_1	NCLIV_008810	NCLIV_008810-t26_1-p1|NCLIV_008810-t26_1	NCLIV_008810-t26_1-p1|NCLIV_008810-t26_1	NCLIV_008810-t26_1-p1|NCLIV_008810-t26_1 gene=NCLIV_008810, organism=Neospora_caninum_Liverpool, gene_product=conserved hypothetical protein, transcript_product=conserved hypothetical protein, location=FR823383:1639483-1642556(+), protein_length=155, seque	1	5	34.8	16.706	155	0	28.352	15755000	11	6			-1	1432200	216260	93403	1122600		3132600	6916400	WRONG	TRUE	WRONG	TRUE	WRONG	TRUE				2.43474e+06	1.31038e+06	9.45957e+06					1.14266	0.701127819548872	-0.893781	0.268987341772152	1.95801	0.738362760834671	2.85179	0.824829931972789	11.3003
NCLIV_008890-t26_1-p1|NCLIV_008890-t26_1	NCLIV_008890	NCLIV_008890-t26_1-p1|NCLIV_008890-t26_1	NCLIV_008890-t26_1-p1|NCLIV_008890-t26_1	NCLIV_008890-t26_1-p1|NCLIV_008890-t26_1 gene=NCLIV_008890, organism=Neospora_caninum_Liverpool, gene_product=putative tim10/DDP zinc finger domain-containing protein, transcript_product=putative tim10/DDP zinc finger domain-containing protein, location=FR	1	6	84.6	10.204	91	0	111.88	218390000	5	13			-1	43678000			43678000			149870000	TRUE	WRONG	TRUE	WRONG	WRONG	TRUE		NeSp7_Quinine	NeSp7_Quinine			1.56929e+08													0
NCLIV_008900-t26_1-p1|NCLIV_008900-t26_1	NCLIV_008900	NCLIV_008900-t26_1-p1|NCLIV_008900-t26_1	NCLIV_008900-t26_1-p1|NCLIV_008900-t26_1	NCLIV_008900-t26_1-p1|NCLIV_008900-t26_1 gene=NCLIV_008900, organism=Neospora_caninum_Liverpool, gene_product=yali0d05697p, related, transcript_product=yali0d05697p, related, location=FR823383:1696172-1697420(-), protein_length=51, sequence_SO=chromosome,	1	3	25.5	6.1534	51	0	23.739	2425600000	1	42			-1	2425600000	1036800000	932030000	456740000	1009800000	1268400000	219610000	WRONG	TRUE	WRONG	TRUE	WRONG	TRUE				1.06117e+09	1.18875e+09	3.49891e+08	0.32894	0.677310924369748	-2.20105	0.107142857142857	-2.52999	0.0845864661654135	0.163786	0.583860759493671	-1.60068	0.1669341894061	-1.76447	0.149659863945578	54176.4
NCLIV_008920-t26_1-p1|NCLIV_008920-t26_1	NCLIV_008920	NCLIV_008920-t26_1-p1|NCLIV_008920-t26_1	NCLIV_008920-t26_1-p1|NCLIV_008920-t26_1	NCLIV_008920-t26_1-p1|NCLIV_008920-t26_1 gene=NCLIV_008920, organism=Neospora_caninum_Liverpool, gene_product=hypothetical protein, transcript_product=hypothetical protein, location=FR823383:1711202-1712887(+), protein_length=400, sequence_SO=chromosome, S	1	5	23.2	44.499	400	0	39.44	69593000	20	8			-1	3479700			3479700			48993000	TRUE	WRONG	TRUE	WRONG	WRONG	TRUE		NeSp7_Quinine	NeSp7_Quinine			4.05265e+07													0
NCLIV_008990-t26_1-p1|NCLIV_008990-t26_1	NCLIV_008990	NCLIV_008990-t26_1-p1|NCLIV_008990-t26_1	NCLIV_008990-t26_1-p1|NCLIV_008990-t26_1	NCLIV_008990-t26_1-p1|NCLIV_008990-t26_1 gene=NCLIV_008990, organism=Neospora_caninum_Liverpool, gene_product=unspecified product, transcript_product=unspecified product, location=FR823383:1739380-1740264(+), protein_length=294, sequence_SO=chromosome, SO=	1	4	12.2	30.337	294	0	54.947	1210800000	6	33			-1	201800000	112830000	39824000	49147000	351800000	449780000	400380000	WRONG	TRUE	WRONG	TRUE	WRONG	TRUE				6.92878e+08	3.01553e+08	2.23014e+08	0.354464	0.685714285714286	0.186614	0.498214285714286	-0.16785	0.430451127819549	-1.20019	0.204113924050633	-1.63547	0.163723916532905	-0.435278	0.32312925170068	5895.76
NCLIV_009030-t26_1-p1|NCLIV_009030-t26_1	NCLIV_009030	NCLIV_009030-t26_1-p1|NCLIV_009030-t26_1	NCLIV_009030-t26_1-p1|NCLIV_009030-t26_1	NCLIV_009030-t26_1-p1|NCLIV_009030-t26_1 gene=NCLIV_009030, organism=Neospora_caninum_Liverpool, gene_product=metallophosphoesterase, related, transcript_product=metallophosphoesterase, related, location=FR823383:1759520-1760542(-), protein_length=340, seq	1	12	38.5	37.027	340	0	118.45	348160000	21	27			-1	16579000			16579000			244390000	TRUE	WRONG	TRUE	WRONG	WRONG	TRUE		NeSp7_Quinine	NeSp7_Quinine			1.36678e+08													0
NCLIV_009170-t26_1-p1|NCLIV_009170-t26_1	NCLIV_009170	NCLIV_009170-t26_1-p1|NCLIV_009170-t26_1	NCLIV_009170-t26_1-p1|NCLIV_009170-t26_1	NCLIV_009170-t26_1-p1|NCLIV_009170-t26_1 gene=NCLIV_009170, organism=Neospora_caninum_Liverpool, gene_product=proteasome (Prosome, macropain) subunit, beta type, 1, related, transcript_product=proteasome (Prosome, macropain) subunit, beta type, 1, related,	1	3	13.6	21.961	191	0	18.349	8410200	11	3			-1	764560	357220		407340			3189600	WRONG	TRUE	TRUE	WRONG	WRONG	TRUE	NeSp7_1748		NeSp7_Quinine	4.02174e+06		3.4325e+06									-0.228562	0.343499197431782			18.666
NCLIV_009300-t26_1-p1|NCLIV_009300-t26_1	NCLIV_009300	NCLIV_009300-t26_1-p1|NCLIV_009300-t26_1	NCLIV_009300-t26_1-p1|NCLIV_009300-t26_1	NCLIV_009300-t26_1-p1|NCLIV_009300-t26_1 gene=NCLIV_009300, organism=Neospora_caninum_Liverpool, gene_product=gk17769, related, transcript_product=gk17769, related, location=FR823383:1942962-1947150(+), protein_length=619, sequence_SO=chromosome, SO=protei	1	3	5.3	67.179	619	0	25.264	26855000	28	7			-1	959110	259870		699240	11818000		9493400	WRONG	TRUE	TRUE	WRONG	WRONG	TRUE	NeSp7_1748		NeSp7_Quinine	7.44711e+06		1.49986e+07			-0.315989	0.367857142857143					1.01008	0.601926163723916			13.5791
NCLIV_009440-t26_1-p1|NCLIV_009440-t26_1	NCLIV_009440	NCLIV_009440-t26_1-p1|NCLIV_009440-t26_1	NCLIV_009440-t26_1-p1|NCLIV_009440-t26_1	NCLIV_009440-t26_1-p1|NCLIV_009440-t26_1 gene=NCLIV_009440, organism=Neospora_caninum_Liverpool, gene_product=unspecified product, transcript_product=unspecified product, location=FR823383:2044329-2051051(+), protein_length=816, sequence_SO=chromosome, SO=	1	2	3.3	90.253	816	0	17.678	8189600	31	4			-1	264180			264180			5663900	TRUE	WRONG	TRUE	WRONG	WRONG	TRUE		NeSp7_Quinine	NeSp7_Quinine			6.27375e+06													0
NCLIV_009450-t26_1-p1|NCLIV_009450-t26_1	NCLIV_009450	NCLIV_009450-t26_1-p1|NCLIV_009450-t26_1	NCLIV_009450-t26_1-p1|NCLIV_009450-t26_1	NCLIV_009450-t26_1-p1|NCLIV_009450-t26_1 gene=NCLIV_009450, organism=Neospora_caninum_Liverpool, gene_product=60s ribosomal protein L17, related, transcript_product=60s ribosomal protein L17, related, location=FR823383:2053240-2055561(-), protein_length=19	1	8	41.5	22.353	195	0	84.873	694140000	10	51			-1	69414000	21905000	11577000	35931000	261840000	184480000	181270000	WRONG	TRUE	WRONG	TRUE	WRONG	TRUE				1.53165e+08	1.26705e+08	2.18275e+08	-0.505221	0.297478991596639	-0.530545	0.308928571428571	-0.0253242	0.458646616541353	-0.273622	0.44620253164557	0.511057	0.495987158908507	0.784679	0.534013605442177	1144.61
NCLIV_009510-t26_1-p1|NCLIV_009510-t26_1	NCLIV_009510	NCLIV_009510-t26_1-p1|NCLIV_009510-t26_1	NCLIV_009510-t26_1-p1|NCLIV_009510-t26_1	NCLIV_009510-t26_1-p1|NCLIV_009510-t26_1 gene=NCLIV_009510, organism=Neospora_caninum_Liverpool, gene_product=deha2e04510p, related, transcript_product=deha2e04510p, related, location=FR823383:2129287-2130858(+), protein_length=96, sequence_SO=chromosome,	1	2	28.1	10.743	96	0	19.423	7989000	3	1			-1	2663000			2663000			5575500	TRUE	WRONG	TRUE	WRONG	WRONG	TRUE		NeSp7_Quinine	NeSp7_Quinine			6.12008e+06													0
NCLIV_009580-t26_1-p1|NCLIV_009580-t26_1	NCLIV_009580	NCLIV_009580-t26_1-p1|NCLIV_009580-t26_1	NCLIV_009580-t26_1-p1|NCLIV_009580-t26_1	NCLIV_009580-t26_1-p1|NCLIV_009580-t26_1 gene=NCLIV_009580, organism=Neospora_caninum_Liverpool, gene_product=unspecified product, transcript_product=unspecified product, location=FR823384:73223-74419(-), protein_length=398, sequence_SO=chromosome, SO=prot	1	2	7.3	44.813	398	0	19.179	31344000	23	4			-1	1362800			1362800			22024000	TRUE	WRONG	TRUE	WRONG	WRONG	TRUE		NeSp7_Quinine	NeSp7_Quinine			2.40122e+07													0
NCLIV_009640-t26_1-p1|NCLIV_009640-t26_1	NCLIV_009640	NCLIV_009640-t26_1-p1|NCLIV_009640-t26_1	NCLIV_009640-t26_1-p1|NCLIV_009640-t26_1	NCLIV_009640-t26_1-p1|NCLIV_009640-t26_1 gene=NCLIV_009640, organism=Neospora_caninum_Liverpool, gene_product=putative choline kinase, transcript_product=putative choline kinase, location=FR823384:123775-128701(+), protein_length=558, sequence_SO=chromosom	1	28	51.8	62.492	558	0	323.31	1197700000	32	64			-1	37429000	71013		37358000	3683400		821140000	WRONG	TRUE	TRUE	WRONG	WRONG	TRUE	NeSp7_1748		NeSp7_Quinine	2.32574e+06		2.69629e+08			7.80045	0.998214285714286					6.85714	0.993579454253612			3.71068
NCLIV_009670-t26_1-p1|NCLIV_009670-t26_1	NCLIV_009670	NCLIV_009670-t26_1-p1|NCLIV_009670-t26_1	NCLIV_009670-t26_1-p1|NCLIV_009670-t26_1	NCLIV_009670-t26_1-p1|NCLIV_009670-t26_1 gene=NCLIV_009670, organism=Neospora_caninum_Liverpool, gene_product=cold-shock protein, DNA-binding, related, transcript_product=cold-shock protein, DNA-binding, related, location=FR823384:146394-147107(+), protein	1	8	68	13.394	125	0	97.111	619270000	7	40			-1	88468000	47250000	8510000	32707000	272500000	150180000	163670000	WRONG	TRUE	WRONG	TRUE	WRONG	TRUE				2.53677e+08	7.09513e+07	1.45461e+08	-0.859564	0.178151260504202	-0.735466	0.2625	0.124097	0.490601503759398	-1.83809	0.0838607594936709	-0.802354	0.242375601926164	1.03574	0.585034013605442	2468.98
NCLIV_010010-t26_1-p1|NCLIV_010010-t26_1	NCLIV_010010	NCLIV_010010-t26_1-p1|NCLIV_010010-t26_1	NCLIV_010010-t26_1-p1|NCLIV_010010-t26_1	NCLIV_010010-t26_1-p1|NCLIV_010010-t26_1 gene=NCLIV_010010, organism=Neospora_caninum_Liverpool, gene_product=het-R, related, transcript_product=het-R, related, location=FR823384:376805-380585(-), protein_length=515, sequence_SO=chromosome, SO=protein_codi	1	13	36.9	56.092	515	0	171.95	242130000	24	30			-1	10089000	136320		9952200	5962100		165120000	WRONG	TRUE	TRUE	WRONG	WRONG	TRUE	NeSp7_1748		NeSp7_Quinine	3.3485e+06		8.87622e+07			4.79155	0.951785714285714					4.72836	0.942215088282504			7.12319
NCLIV_010020-t26_1-p1|NCLIV_010020-t26_1	NCLIV_010020	NCLIV_010020-t26_1-p1|NCLIV_010020-t26_1	NCLIV_010020-t26_1-p1|NCLIV_010020-t26_1	NCLIV_010020-t26_1-p1|NCLIV_010020-t26_1 gene=NCLIV_010020, organism=Neospora_caninum_Liverpool, gene_product=ubiquinol-cytochrome c reductase iron-sulfur subunit, related, transcript_product=ubiquinol-cytochrome c reductase iron-sulfur subunit, related, l	1	11	45.5	42.948	382	0	166.73	526740000	21	40			-1	25083000	1393500	3192300	20497000	61999000	116640000	238770000	WRONG	TRUE	WRONG	TRUE	WRONG	TRUE				2.46718e+07	5.64551e+07	1.6973e+08	0.911746	0.852100840336134	1.9453	0.798214285714286	1.03356	0.674812030075188	1.19424	0.832278481012658	2.78231	0.817014446227929	1.58807	0.678571428571429	72.8152
NCLIV_010110-t26_1-p1|NCLIV_010110-t26_1	NCLIV_010110	NCLIV_010110-t26_1-p1|NCLIV_010110-t26_1	NCLIV_010110-t26_1-p1|NCLIV_010110-t26_1	NCLIV_010110-t26_1-p1|NCLIV_010110-t26_1 gene=NCLIV_010110, organism=Neospora_caninum_Liverpool, gene_product=hypothetical protein, transcript_product=hypothetical protein, location=FR823384:434977-436429(-), protein_length=89, sequence_SO=chromosome, SO=p	1	6	66.3	10.465	89	0	59.047	117230000	4	16			-1	29307000	991750	5792400	22523000	8757900	36758000	51593000	WRONG	TRUE	WRONG	TRUE	WRONG	TRUE				4.06012e+06	2.61531e+07	6.14496e+07	2.0694	0.973109243697479	2.55852	0.844642857142857	0.489117	0.56390977443609	2.68738	0.955696202531646	3.91981	0.903691813804173	1.23242	0.627551020408163	51.8224
NCLIV_010140-t26_1-p1|NCLIV_010140-t26_1	NCLIV_010140	NCLIV_010140-t26_1-p1|NCLIV_010140-t26_1	NCLIV_010140-t26_1-p1|NCLIV_010140-t26_1	NCLIV_010140-t26_1-p1|NCLIV_010140-t26_1 gene=NCLIV_010140, organism=Neospora_caninum_Liverpool, gene_product=putative proliferating cell nuclear antigen, transcript_product=putative proliferating cell nuclear antigen, location=FR823384:444831-446971(-), p	1	2	13.5	29.856	267	0	27.047	27069000	12	4			-1	2255700			2255700			19117000	TRUE	WRONG	TRUE	WRONG	WRONG	TRUE		NeSp7_Quinine	NeSp7_Quinine			2.07366e+07													0
NCLIV_010150-t26_1-p1|NCLIV_010150-t26_1	NCLIV_010150	NCLIV_010150-t26_1-p1|NCLIV_010150-t26_1	NCLIV_010150-t26_1-p1|NCLIV_010150-t26_1	NCLIV_010150-t26_1-p1|NCLIV_010150-t26_1 gene=NCLIV_010150, organism=Neospora_caninum_Liverpool, gene_product=putative RNA recognition motif-containing protein, transcript_product=putative RNA recognition motif-containing protein, location=FR823384:456398-	1	3	5.1	128.82	1240	0	16.581	11005000	53	5			-1	207650	19188	173330	15132	2603100	10436000		WRONG	TRUE	WRONG	TRUE	WRONG	TRUE				1.04087e+06	1.17167e+07	614382	2.00327	0.969747899159664					3.4927	0.984177215189873	-0.760586	0.250401284109149	-4.25328	0.0255102040816327	1.00264
NCLIV_010200-t26_1-p1|NCLIV_010200-t26_1	NCLIV_010200	NCLIV_010200-t26_1-p1|NCLIV_010200-t26_1	NCLIV_010200-t26_1-p1|NCLIV_010200-t26_1	NCLIV_010200-t26_1-p1|NCLIV_010200-t26_1 gene=NCLIV_010200, organism=Neospora_caninum_Liverpool, gene_product=hypothetical protein, transcript_product=hypothetical protein, location=FR823384:506645-509689(+), protein_length=311, sequence_SO=chromosome, SO=	1	11	31.5	35.334	311	0	102.22	550620000	14	41			-1	39330000	10644000	1025600	27661000	169490000	22377000	253100000	WRONG	TRUE	WRONG	TRUE	WRONG	TRUE				1.00872e+08	1.83125e+07	1.9625e+08	-2.92111	0.0201680672268908	0.578507	0.608928571428571	3.49962	0.902255639097744	-2.46163	0.0379746835443038	0.96017	0.590690208667737	3.4218	0.88265306122449	556.186
NCLIV_010210-t26_1-p1|NCLIV_010210-t26_1	NCLIV_010210	NCLIV_010210-t26_1-p1|NCLIV_010210-t26_1	NCLIV_010210-t26_1-p1|NCLIV_010210-t26_1	NCLIV_010210-t26_1-p1|NCLIV_010210-t26_1 gene=NCLIV_010210, organism=Neospora_caninum_Liverpool, gene_product=putative rar1, transcript_product=putative rar1, location=FR823384:517351-520722(-), protein_length=206, sequence_SO=chromosome, SO=protein_coding	1	4	22.8	23.131	206	0	31.88	27871000	12	5			-1	2322500			2322500			19513000	TRUE	WRONG	TRUE	WRONG	WRONG	TRUE		NeSp7_Quinine	NeSp7_Quinine			1.83926e+07													0
NCLIV_010230-t26_1-p1|NCLIV_010230-t26_1	NCLIV_010230	NCLIV_010230-t26_1-p1|NCLIV_010230-t26_1	NCLIV_010230-t26_1-p1|NCLIV_010230-t26_1	NCLIV_010230-t26_1-p1|NCLIV_010230-t26_1 gene=NCLIV_010230, organism=Neospora_caninum_Liverpool, gene_product=hypothetical protein, transcript_product=hypothetical protein, location=FR823384:531348-533171(-), protein_length=607, sequence_SO=chromosome, SO=	1	2	4.8	64.741	607	0.00096805	14.607	11813000	17	2			-1	694900			694900			8255100	TRUE	WRONG	TRUE	WRONG	WRONG	TRUE		NeSp7_Quinine	NeSp7_Quinine			9.04973e+06													0
NCLIV_010320-t26_1-p1|NCLIV_010320-t26_1	NCLIV_010320	NCLIV_010320-t26_1-p1|NCLIV_010320-t26_1	NCLIV_010320-t26_1-p1|NCLIV_010320-t26_1	NCLIV_010320-t26_1-p1|NCLIV_010320-t26_1 gene=NCLIV_010320, organism=Neospora_caninum_Liverpool, gene_product=putative dihydrolipoamide branched chain transacylase, E2 subunit, transcript_product=putative dihydrolipoamide branched chain transacylase, E2 su	1	13	27.1	69.442	656	0	143.99	157140000	32	36			-1	4910600	2106100	1002700	1801800	65768000	40036000	47020000	WRONG	TRUE	WRONG	TRUE	WRONG	TRUE				3.45254e+07	2.79392e+07	2.84309e+07	-0.716088	0.215126050420168	-0.484111	0.319642857142857	0.231977	0.509398496240602	-0.305367	0.435126582278481	-0.280198	0.335473515248796	0.0251693	0.406462585034014	110.051
NCLIV_010330-t26_1-p1|NCLIV_010330-t26_1	NCLIV_010330	NCLIV_010330-t26_1-p1|NCLIV_010330-t26_1	NCLIV_010330-t26_1-p1|NCLIV_010330-t26_1	NCLIV_010330-t26_1-p1|NCLIV_010330-t26_1 gene=NCLIV_010330, organism=Neospora_caninum_Liverpool, gene_product=conserved hypothetical protein, transcript_product=conserved hypothetical protein, location=FR823384:618685-624085(-), protein_length=487, sequenc	1	3	9.2	51.885	487	0	20.018	7619400	24	3			-1	317470			317470			5354200	TRUE	WRONG	TRUE	WRONG	WRONG	TRUE		NeSp7_Quinine	NeSp7_Quinine			5.83694e+06													0
NCLIV_010350-t26_1-p1|NCLIV_010350-t26_1	NCLIV_010350	NCLIV_010350-t26_1-p1|NCLIV_010350-t26_1	NCLIV_010350-t26_1-p1|NCLIV_010350-t26_1	NCLIV_010350-t26_1-p1|NCLIV_010350-t26_1 gene=NCLIV_010350, organism=Neospora_caninum_Liverpool, gene_product=conserved hypothetical protein, transcript_product=conserved hypothetical protein, location=FR823384:641797-642656(-), protein_length=243, sequenc	1	3	18.5	26.62	243	0	26.936	17143000	8	5			-1	2142900			2142900			11982000	TRUE	WRONG	TRUE	WRONG	WRONG	TRUE		NeSp7_Quinine	NeSp7_Quinine			1.31329e+07													0
NCLIV_010390-t26_1-p1|NCLIV_010390-t26_1	NCLIV_010390	NCLIV_010390-t26_1-p1|NCLIV_010390-t26_1	NCLIV_010390-t26_1-p1|NCLIV_010390-t26_1	NCLIV_010390-t26_1-p1|NCLIV_010390-t26_1 gene=NCLIV_010390, organism=Neospora_caninum_Liverpool, gene_product=novel protein (Zgc:77804), related, transcript_product=novel protein (Zgc:77804), related, location=FR823384:690514-692519(+), protein_length=460,	1	3	7.6	49.478	460	0	17.278	7982500	17	6			-1	469560	86818	94764	287980	2937300	1957900	2283600	WRONG	TRUE	WRONG	TRUE	WRONG	TRUE				1.51055e+06	2.0547e+06	3.75036e+06	-0.585184	0.258823529411765	-0.363181	0.353571428571429	0.222003	0.507518796992481	0.443859	0.667721518987342	1.31196	0.646869983948636	0.8681	0.554421768707483	4.53654
NCLIV_010410-t26_1-p1|NCLIV_010410-t26_1	NCLIV_010410	NCLIV_010410-t26_1-p1|NCLIV_010410-t26_1	NCLIV_010410-t26_1-p1|NCLIV_010410-t26_1	NCLIV_010410-t26_1-p1|NCLIV_010410-t26_1 gene=NCLIV_010410, organism=Neospora_caninum_Liverpool, gene_product=conserved hypothetical protein, transcript_product=conserved hypothetical protein, location=FR823384:702618-703811(-), protein_length=149, sequenc	1	6	35.6	16.888	149	0	55.367	240370000	8	13			-1	30046000	258410		29787000	3886400		165310000	WRONG	TRUE	TRUE	WRONG	WRONG	TRUE	NeSp7_1748		NeSp7_Quinine	2.11583e+06		1.53682e+08			5.4106	0.9625					6.18258	0.982343499197432			13.5028
NCLIV_010600-t26_1-p1|NCLIV_010600-t26_1	NCLIV_010600	NCLIV_010600-t26_1-p1|NCLIV_010600-t26_1	NCLIV_010600-t26_1-p1|NCLIV_010600-t26_1	NCLIV_010600-t26_1-p1|NCLIV_010600-t26_1 gene=NCLIV_010600, organism=Neospora_caninum_Liverpool, gene_product=putative microneme protein MIC3, transcript_product=putative microneme protein MIC3, location=FR823384:849239-850327(+), protein_length=362, seque	1	25	59.9	38.113	362	0	323.31	11603000000	19	191			-1	610710000	503650000	70122000	36932000	8857700000	2506500000	808320000	WRONG	TRUE	WRONG	TRUE	WRONG	TRUE				5.25534e+09	9.7053e+08	3.18188e+08	-1.82126	0.0487394957983193	-3.45393	0.0357142857142857	-1.63268	0.146616541353383	-2.43694	0.0427215189873418	-4.04583	0.0256821829855538	-1.60889	0.159863945578231	26317.5
NCLIV_010610-t26_1-p1|NCLIV_010610-t26_1	NCLIV_010610	NCLIV_010610-t26_1-p1|NCLIV_010610-t26_1	NCLIV_010610-t26_1-p1|NCLIV_010610-t26_1	NCLIV_010610-t26_1-p1|NCLIV_010610-t26_1 gene=NCLIV_010610, organism=Neospora_caninum_Liverpool, gene_product=hypothetical protein, transcript_product=hypothetical protein, location=FR823384:853818-856572(+), protein_length=300, sequence_SO=chromosome, SO=	1	2	11	31.291	300	0.00094429	13.826	5479100	12	3			-1	456590		180920	275670		2677500	2287900	TRUE	WRONG	WRONG	TRUE	WRONG	TRUE	NeSp7_Mock	NeSp7_Quinine			2.76897e+06	2.53421e+06					-0.226863	0.409774436090226					-0.127812	0.370748299319728	0
NCLIV_010720-t26_1-p1|NCLIV_010720-t26_1	NCLIV_010720	NCLIV_010720-t26_1-p1|NCLIV_010720-t26_1;NCLIV_010710-t26_1-p1|NCLIV_010710-t26_1	NCLIV_010720-t26_1-p1|NCLIV_010720-t26_1	NCLIV_010720-t26_1-p1|NCLIV_010720-t26_1 gene=NCLIV_010720, organism=Neospora_caninum_Liverpool, gene_product=srs domain-containing protein, transcript_product=srs domain-containing protein, location=FR823384:945730-947484(+), protein_length=406, sequence_	2	5	48	41.957	406	0	46.337	109960000	16	15			-1;-1	6872600	2502900	4369700		41540000	89229000		WRONG	TRUE	WRONG	TRUE	TRUE	WRONG		NeSp7_1748	NeSp7_Mock	4.09872e+07	8.91721e+07		1.10301	0.889075630252101					1.12142	0.82753164556962					130.785
NCLIV_010730-t26_1-p1|NCLIV_010730-t26_1	NCLIV_010730	NCLIV_010730-t26_1-p1|NCLIV_010730-t26_1	NCLIV_010730-t26_1-p1|NCLIV_010730-t26_1	NCLIV_010730-t26_1-p1|NCLIV_010730-t26_1 gene=NCLIV_010730, organism=Neospora_caninum_Liverpool, gene_product=srs domain-containing protein, transcript_product=srs domain-containing protein, location=FR823384:949695-951378(+), protein_length=387, sequence_	1	18	61.2	40.933	387	0	185.75	1362400000	16	79			-1	85152000	32443000	40296000	12413000	560110000	788590000	171430000	WRONG	TRUE	WRONG	TRUE	WRONG	TRUE				2.97959e+08	5.17752e+08	1.26703e+08	0.493565	0.732773109243697	-1.70809	0.144642857142857	-2.20166	0.110902255639098	0.797147	0.765822784810127	-1.23366	0.202247191011236	-2.03081	0.136054421768707	1695.26
NCLIV_010740-t26_1-p1|NCLIV_010740-t26_1	NCLIV_010740	NCLIV_010740-t26_1-p1|NCLIV_010740-t26_1	NCLIV_010740-t26_1-p1|NCLIV_010740-t26_1	NCLIV_010740-t26_1-p1|NCLIV_010740-t26_1 gene=NCLIV_010740, organism=Neospora_caninum_Liverpool, gene_product=putative kelch motif domain-containing protein, transcript_product=putative kelch motif domain-containing protein, location=FR823384:955080-956774	1	4	14.6	43.969	398	0	29.71	36007000	21	10			-1	1714600	1214800	364990	134810	23955000	10917000	4043300	WRONG	TRUE	WRONG	TRUE	WRONG	TRUE				2.61103e+07	9.77596e+06	2.1688e+06	-1.13375	0.126050420168067	-2.56672	0.0857142857142857	-1.43297	0.176691729323308	-1.41731	0.150316455696203	-3.58965	0.0497592295345104	-2.17234	0.124149659863946	63.4775
NCLIV_010860-t26_1-p1|NCLIV_010860-t26_1	NCLIV_010860	NCLIV_010860-t26_1-p1|NCLIV_010860-t26_1	NCLIV_010860-t26_1-p1|NCLIV_010860-t26_1	NCLIV_010860-t26_1-p1|NCLIV_010860-t26_1 gene=NCLIV_010860, organism=Neospora_caninum_Liverpool, gene_product=putative eukaryotic translation initiation factor 6, transcript_product=putative eukaryotic translation initiation factor 6, location=FR823384:107	1	4	19.3	27.037	249	0	24.848	24312000	7	3			-1	3473100	226490	2377200	869450			4332500	WRONG	TRUE	WRONG	TRUE	WRONG	TRUE				1.62262e+06	2.12233e+07	4.66234e+06							3.70925	0.987341772151899	1.52273	0.674157303370786	-2.18652	0.122448979591837	11.8349
NCLIV_011040-t26_1-p1|NCLIV_011040-t26_1	NCLIV_011040	NCLIV_011040-t26_1-p1|NCLIV_011040-t26_1	NCLIV_011040-t26_1-p1|NCLIV_011040-t26_1	NCLIV_011040-t26_1-p1|NCLIV_011040-t26_1 gene=NCLIV_011040, organism=Neospora_caninum_Liverpool, gene_product=putative N-ethylmaleimide-sensitive factor, transcript_product=putative N-ethylmaleimide-sensitive factor, location=FR823384:1210746-1221800(-), p	1	3	5.8	81.051	730	0	19.946	8950100	44	3			-1	203410			203410			6371200	TRUE	WRONG	TRUE	WRONG	WRONG	TRUE		NeSp7_Quinine	NeSp7_Quinine			6.85634e+06													0
NCLIV_011110-t26_1-p1|NCLIV_011110-t26_1	NCLIV_011110	NCLIV_011110-t26_1-p1|NCLIV_011110-t26_1	NCLIV_011110-t26_1-p1|NCLIV_011110-t26_1	NCLIV_011110-t26_1-p1|NCLIV_011110-t26_1 gene=NCLIV_011110, organism=Neospora_caninum_Liverpool, gene_product=putative DEAH-box RNA/DNA helicase, transcript_product=putative DEAH-box RNA/DNA helicase, location=FR823384:1267586-1280413(-), protein_length=22	1	16	11.2	238.84	2254	0	149.4	151590000	101	29			-1	1500900	170550		1330400			94188000	WRONG	TRUE	WRONG	TRUE	WRONG	TRUE				1.76299e+07	0	5.74914e+07									1.70532	0.706260032102729			8.91183
NCLIV_011120-t26_1-p1|NCLIV_011120-t26_1	NCLIV_011120	NCLIV_011120-t26_1-p1|NCLIV_011120-t26_1	NCLIV_011120-t26_1-p1|NCLIV_011120-t26_1	NCLIV_011120-t26_1-p1|NCLIV_011120-t26_1 gene=NCLIV_011120, organism=Neospora_caninum_Liverpool, gene_product=malate dehydrogenase, related, transcript_product=malate dehydrogenase, related, location=FR823384:1287177-1290347(-), protein_length=316, sequenc	1	12	44	33.748	316	0	119.26	184500000	19	32			-1	9710400	6859900	2850500		131590000	74679000		WRONG	TRUE	WRONG	TRUE	TRUE	WRONG		NeSp7_1748	NeSp7_Mock	8.35662e+07	4.18699e+07		-0.817275	0.194957983193277					-0.997006	0.242088607594937					358.454
NCLIV_011140-t26_1-p1|NCLIV_011140-t26_1	NCLIV_011140	NCLIV_011140-t26_1-p1|NCLIV_011140-t26_1	NCLIV_011140-t26_1-p1|NCLIV_011140-t26_1	NCLIV_011140-t26_1-p1|NCLIV_011140-t26_1 gene=NCLIV_011140, organism=Neospora_caninum_Liverpool, gene_product=gl18351, related, transcript_product=gl18351, related, location=FR823384:1299001-1303563(+), protein_length=536, sequence_SO=chromosome, SO=protei	1	3	5.6	58.711	536	0	21.889	68137000	29	6			-1	2349500	816060		1533500	29308000		26403000	WRONG	TRUE	TRUE	WRONG	WRONG	TRUE	NeSp7_1748		NeSp7_Quinine	2.42211e+07		3.40672e+07			-0.150593	0.410714285714286					0.492117	0.492776886035313			42.642
NCLIV_011210-t26_1-p1|NCLIV_011210-t26_1	NCLIV_011210	NCLIV_011210-t26_1-p1|NCLIV_011210-t26_1	NCLIV_011210-t26_1-p1|NCLIV_011210-t26_1	NCLIV_011210-t26_1-p1|NCLIV_011210-t26_1 gene=NCLIV_011210, organism=Neospora_caninum_Liverpool, gene_product=transketolase, related, transcript_product=transketolase, related, location=FR823384:1365848-1374587(-), protein_length=986, sequence_SO=chromosom	1	2	2.7	108.29	986	0.00098522	15.257	8075300	47	6			-1	171820	103970	67844		4411400	5111200		WRONG	TRUE	WRONG	TRUE	TRUE	WRONG		NeSp7_1748	NeSp7_Mock	5.00131e+06	4.06685e+06		0.212425	0.611764705882353					-0.298392	0.438291139240506					5.43279
NCLIV_011270-t26_1-p1|NCLIV_011270-t26_1	NCLIV_011270	NCLIV_011270-t26_1-p1|NCLIV_011270-t26_1	NCLIV_011270-t26_1-p1|NCLIV_011270-t26_1	NCLIV_011270-t26_1-p1|NCLIV_011270-t26_1 gene=NCLIV_011270, organism=Neospora_caninum_Liverpool, gene_product=hypothetical protein, transcript_product=hypothetical protein, location=FR823384:1412526-1415336(+), protein_length=418, sequence_SO=chromosome, S	1	17	48.8	44.651	418	0	152.48	380860000	29	50			-1	13133000	4247000	6445400	2440700	149340000	201390000	66748000	WRONG	TRUE	WRONG	TRUE	WRONG	TRUE				8.55696e+07	1.18007e+08	4.37725e+07	0.431391	0.712605042016807	-1.1618	0.207142857142857	-1.5932	0.154135338345865	0.463702	0.675632911392405	-0.967076	0.229534510433387	-1.43078	0.175170068027211	221.921
NCLIV_011320-t26_1-p1|NCLIV_011320-t26_1	NCLIV_011320	NCLIV_011320-t26_1-p1|NCLIV_011320-t26_1	NCLIV_011320-t26_1-p1|NCLIV_011320-t26_1	NCLIV_011320-t26_1-p1|NCLIV_011320-t26_1 gene=NCLIV_011320, organism=Neospora_caninum_Liverpool, gene_product=vesicle-associated membrane protein-associated protein A, related, transcript_product=vesicle-associated membrane protein-associated protein A, re	1	2	18.4	25.97	239	0.00090253	12.716	8038800	10	4			-1	803880	284630	519250		3873900	5923700		WRONG	TRUE	WRONG	TRUE	TRUE	WRONG		NeSp7_1748	NeSp7_Mock	2.91301e+06	6.62283e+06		0.612712	0.773109243697479					1.18494	0.830696202531646					14.8729
NCLIV_011380-t26_1-p1|NCLIV_011380-t26_1	NCLIV_011380	NCLIV_011380-t26_1-p1|NCLIV_011380-t26_1	NCLIV_011380-t26_1-p1|NCLIV_011380-t26_1	NCLIV_011380-t26_1-p1|NCLIV_011380-t26_1 gene=NCLIV_011380, organism=Neospora_caninum_Liverpool, gene_product=putative TB2/DP1, HVA22 domain-containing protein, transcript_product=putative TB2/DP1, HVA22 domain-containing protein, location=FR823384:1511648	1	2	11.9	19.231	168	0	17.28	59165000	7	6			-1	8452100	2480400	2541500	3430300	17992000	24824000	15264000	WRONG	TRUE	WRONG	TRUE	WRONG	TRUE				1.77704e+07	2.26901e+07	1.83944e+07	0.46438	0.722689075630252	-0.237222	0.3875	-0.701603	0.304511278195489	0.35259	0.636075949367089	0.0497917	0.393258426966292	-0.302799	0.348639455782313	129.61
NCLIV_011400-t26_1-p1|NCLIV_011400-t26_1	NCLIV_011400	NCLIV_011400-t26_1-p1|NCLIV_011400-t26_1	NCLIV_011400-t26_1-p1|NCLIV_011400-t26_1	NCLIV_011400-t26_1-p1|NCLIV_011400-t26_1 gene=NCLIV_011400, organism=Neospora_caninum_Liverpool, gene_product=putative ATP-dependent helicase, transcript_product=putative ATP-dependent helicase, location=FR823384:1529081-1545124(-), protein_length=1394, se	1	3	2.4	152.25	1394	0	17.601	4874900	83	2			-1	58734			58734			3402100	TRUE	WRONG	TRUE	WRONG	WRONG	TRUE		NeSp7_Quinine	NeSp7_Quinine			3.73448e+06													0
NCLIV_011410-t26_1-p1|NCLIV_011410-t26_1	NCLIV_011410	NCLIV_011410-t26_1-p1|NCLIV_011410-t26_1	NCLIV_011410-t26_1-p1|NCLIV_011410-t26_1	NCLIV_011410-t26_1-p1|NCLIV_011410-t26_1 gene=NCLIV_011410, organism=Neospora_caninum_Liverpool, gene_product=protein disulfide isomerase, transcript_product=protein disulfide isomerase, location=FR823384:1549859-1551723(+), protein_length=471, sequence_SO	1	27	53.7	52.913	471	0	228.74	1355000000	25	86			-1	54201000	28350000	23757000	2094000	667970000	816460000	65708000	WRONG	TRUE	WRONG	TRUE	WRONG	TRUE				2.60404e+08	2.84426e+08	2.48107e+07	0.289599	0.647058823529412	-3.34564	0.0392857142857143	-3.63524	0.0432330827067669	0.127304	0.57753164556962	-3.39171	0.0561797752808989	-3.51902	0.0476190476190476	1481.39
NCLIV_011500-t26_1-p1|NCLIV_011500-t26_1	NCLIV_011500	NCLIV_011500-t26_1-p1|NCLIV_011500-t26_1	NCLIV_011500-t26_1-p1|NCLIV_011500-t26_1	NCLIV_011500-t26_1-p1|NCLIV_011500-t26_1 gene=NCLIV_011500, organism=Neospora_caninum_Liverpool, gene_product=conserved hypothetical protein, transcript_product=conserved hypothetical protein, location=FR823384:1619047-1621869(+), protein_length=940, seque	1	7	11.7	100.74	940	0	44.655	29148000	44	9			-1	662450	43757	120790	497900			15236000	WRONG	TRUE	WRONG	TRUE	WRONG	TRUE				1.9705e+06	6.77869e+06	1.67828e+07							1.78245	0.897151898734177	3.09036	0.836276083467095	1.30791	0.637755102040816	2.28646
NCLIV_011690-t26_1-p1|NCLIV_011690-t26_1	NCLIV_011690	NCLIV_011690-t26_1-p1|NCLIV_011690-t26_1	NCLIV_011690-t26_1-p1|NCLIV_011690-t26_1	NCLIV_011690-t26_1-p1|NCLIV_011690-t26_1 gene=NCLIV_011690, organism=Neospora_caninum_Liverpool, gene_product=unspecified product, transcript_product=unspecified product, location=FR823384:1770332-1772850(-), protein_length=282, sequence_SO=chromosome, SO=	1	2	7.8	30.813	282	0.00096339	14.451	11696000	20	5			-1	584780		255370	329400		8439400	3076500	WRONG	TRUE	WRONG	TRUE	WRONG	TRUE				0	6.51429e+06	5.04682e+06					-1.45585	0.169172932330827					-0.368232	0.333333333333333	0
NCLIV_011700-t26_1-p1|NCLIV_011700-t26_1	NCLIV_011700	NCLIV_011700-t26_1-p1|NCLIV_011700-t26_1	NCLIV_011700-t26_1-p1|NCLIV_011700-t26_1	NCLIV_011700-t26_1-p1|NCLIV_011700-t26_1 gene=NCLIV_011700, organism=Neospora_caninum_Liverpool, gene_product=unspecified product, transcript_product=unspecified product, location=FR823384:1774397-1776583(-), protein_length=316, sequence_SO=chromosome, SO=	1	7	32.9	35.311	316	0	63.257	54048000	18	13			-1	3002700	2036200	966470		23180000	28860000		WRONG	TRUE	WRONG	TRUE	TRUE	WRONG		NeSp7_1748	NeSp7_Mock	2.8551e+07	2.21882e+07		0.316191	0.667226890756302					-0.363748	0.414556962025316					106.399
NCLIV_011730-t26_1-p1|NCLIV_011730-t26_1	NCLIV_011730	NCLIV_011730-t26_1-p1|NCLIV_011730-t26_1	NCLIV_011730-t26_1-p1|NCLIV_011730-t26_1	NCLIV_011730-t26_1-p1|NCLIV_011730-t26_1 gene=NCLIV_011730, organism=Neospora_caninum_Liverpool, gene_product=unspecified product, transcript_product=unspecified product, location=FR823384:1808985-1810607(-), protein_length=540, sequence_SO=chromosome, SO=	1	5	13.3	59.523	540	0	40.7	40874000	26	12			-1	1572100	744110	827980		19502000	28912000		WRONG	TRUE	WRONG	TRUE	TRUE	WRONG		NeSp7_1748	NeSp7_Mock	1.50299e+07	2.74568e+07		0.568046	0.751260504201681					0.869327	0.778481012658228					38.8823
NCLIV_011740-t26_1-p1|NCLIV_011740-t26_1	NCLIV_011740	NCLIV_011740-t26_1-p1|NCLIV_011740-t26_1	NCLIV_011740-t26_1-p1|NCLIV_011740-t26_1	NCLIV_011740-t26_1-p1|NCLIV_011740-t26_1 gene=NCLIV_011740, organism=Neospora_caninum_Liverpool, gene_product=conserved hypothetical protein, transcript_product=conserved hypothetical protein, location=FR823384:1813969-1816817(+), protein_length=285, seque	1	5	32.6	29.156	285	0	92.864	269880000	6	15			-1	44981000	226380		44754000	2169600		187680000	WRONG	TRUE	WRONG	TRUE	WRONG	TRUE				1.39019e+06	0	1.92478e+08			6.4347	0.983928571428571					7.11327	0.995184590690209			11.8291
NCLIV_011800-t26_1-p1|NCLIV_011800-t26_1	NCLIV_011800	NCLIV_011800-t26_1-p1|NCLIV_011800-t26_1	NCLIV_011800-t26_1-p1|NCLIV_011800-t26_1	NCLIV_011800-t26_1-p1|NCLIV_011800-t26_1 gene=NCLIV_011800, organism=Neospora_caninum_Liverpool, gene_product=conserved hypothetical protein, transcript_product=conserved hypothetical protein, location=FR823384:1864797-1865120(+), protein_length=107, seque	1	2	29	11.679	107	0	20.224	16121000	4	3			-1	4030200			4030200			11313000	TRUE	WRONG	TRUE	WRONG	WRONG	TRUE		NeSp7_Quinine	NeSp7_Quinine			1.23497e+07													0
NCLIV_011820-t26_1-p1|NCLIV_011820-t26_1	NCLIV_011820	NCLIV_011820-t26_1-p1|NCLIV_011820-t26_1	NCLIV_011820-t26_1-p1|NCLIV_011820-t26_1	NCLIV_011820-t26_1-p1|NCLIV_011820-t26_1 gene=NCLIV_011820, organism=Neospora_caninum_Liverpool, gene_product=agap011504-PA, related, transcript_product=agap011504-PA, related, location=FR823384:1875465-1877220(+), protein_length=99, sequence_SO=chromosome	1	3	41.4	10.269	99	0	29.525	97971000	6	13			-1	16328000	4665500	3832900	7830100	28658000	36529000	27529000	WRONG	TRUE	WRONG	TRUE	WRONG	TRUE				2.86501e+07	2.93312e+07	3.59904e+07	0.350104	0.682352941176471	-0.0579857	0.4375	-0.40809	0.37781954887218	0.033895	0.552215189873418	0.329071	0.451043338683788	0.295176	0.450680272108844	243.789
NCLIV_011830-t26_1-p1|NCLIV_011830-t26_1	NCLIV_011830	NCLIV_011830-t26_1-p1|NCLIV_011830-t26_1	NCLIV_011830-t26_1-p1|NCLIV_011830-t26_1	NCLIV_011830-t26_1-p1|NCLIV_011830-t26_1 gene=NCLIV_011830, organism=Neospora_caninum_Liverpool, gene_product=conserved hypothetical protein, transcript_product=conserved hypothetical protein, location=FR823384:1878903-1881535(-), protein_length=191, seque	1	8	44	22.056	191	0	56.677	58094000	12	17			-1	4841100	3568300	1272900		38850000	26689000		WRONG	TRUE	WRONG	TRUE	TRUE	WRONG		NeSp7_1748	NeSp7_Mock	3.18941e+07	1.4061e+07		-0.541669	0.277310924369748					-1.18159	0.212025316455696					186.456
NCLIV_011840-t26_1-p1|NCLIV_011840-t26_1	NCLIV_011840	NCLIV_011840-t26_1-p1|NCLIV_011840-t26_1	NCLIV_011840-t26_1-p1|NCLIV_011840-t26_1	NCLIV_011840-t26_1-p1|NCLIV_011840-t26_1 gene=NCLIV_011840, organism=Neospora_caninum_Liverpool, gene_product=hypothetical protein, transcript_product=hypothetical protein, location=FR823384:1883691-1887408(-), protein_length=285, sequence_SO=chromosome, S	1	4	20.7	30.677	285	0	28.517	202700000	13	9			-1	15592000	450220	300970	14841000	13606000	10161000	123300000	WRONG	TRUE	WRONG	TRUE	WRONG	TRUE				5.99019e+06	4.99027e+06	1.478e+08	-0.421201	0.347899159663866	3.17986	0.875	3.60106	0.906015037593985	-0.263484	0.449367088607595	4.6249	0.935794542536116	4.88838	0.950680272108844	23.5256
NCLIV_011960-t26_1-p1|NCLIV_011960-t26_1	NCLIV_011960	NCLIV_011960-t26_1-p1|NCLIV_011960-t26_1	NCLIV_011960-t26_1-p1|NCLIV_011960-t26_1	NCLIV_011960-t26_1-p1|NCLIV_011960-t26_1 gene=NCLIV_011960, organism=Neospora_caninum_Liverpool, gene_product=conserved hypothetical protein, transcript_product=conserved hypothetical protein, location=FR823384:1995248-1998384(+), protein_length=263, seque	1	3	15.6	29.412	263	0	23.936	16570000	15	4			-1	1104700			1104700			11573000	TRUE	WRONG	TRUE	WRONG	WRONG	TRUE		NeSp7_Quinine	NeSp7_Quinine			1.26939e+07													0
NCLIV_011980-t26_1-p1|NCLIV_011980-t26_1	NCLIV_011980	NCLIV_011980-t26_1-p1|NCLIV_011980-t26_1;NCLIV_070280-t26_1-p1|NCLIV_070280-t26_1	NCLIV_011980-t26_1-p1|NCLIV_011980-t26_1	NCLIV_011980-t26_1-p1|NCLIV_011980-t26_1 gene=NCLIV_011980, organism=Neospora_caninum_Liverpool, gene_product=calmodulin-like domain protein kinase isoenzyme gamma, related, transcript_product=calmodulin-like domain protein kinase isoenzyme gamma, related,	2	7	17.6	57.134	506	0	47.154	33787000	30	13			-1;-1	1126200	702830	261480	161920	22084000	9420500	4164800	WRONG	TRUE	WRONG	TRUE	WRONG	TRUE				1.68069e+07	1.00048e+07	3.72115e+06	-1.22913	0.107563025210084	-2.40668	0.0910714285714286	-1.17756	0.212406015037594	-0.748364	0.308544303797468	-2.17523	0.125200642054575	-1.42687	0.178571428571429	36.7253
NCLIV_012120-t26_1-p1|NCLIV_012120-t26_1	NCLIV_012120	NCLIV_012120-t26_1-p1|NCLIV_012120-t26_1	NCLIV_012120-t26_1-p1|NCLIV_012120-t26_1	NCLIV_012120-t26_1-p1|NCLIV_012120-t26_1 gene=NCLIV_012120, organism=Neospora_caninum_Liverpool, gene_product=hypothetical protein, transcript_product=hypothetical protein, location=FR823384:2178237-2179022(+), protein_length=261, sequence_SO=chromosome, S	1	20	46.4	29.471	261	0	194.99	1838000000	10	112			-1	183800000	53314000	22222000	108270000	521600000	343680000	733080000	WRONG	TRUE	WRONG	TRUE	WRONG	TRUE				2.29332e+08	1.83288e+08	4.82154e+08	-0.601878	0.248739495798319	0.491027	0.582142857142857	1.0929	0.691729323308271	-0.323327	0.430379746835443	1.07206	0.606741573033708	1.39538	0.647959183673469	2785.84
NCLIV_012130-t26_1-p1|NCLIV_012130-t26_1	NCLIV_012130	NCLIV_012130-t26_1-p1|NCLIV_012130-t26_1	NCLIV_012130-t26_1-p1|NCLIV_012130-t26_1	NCLIV_012130-t26_1-p1|NCLIV_012130-t26_1 gene=NCLIV_012130, organism=Neospora_caninum_Liverpool, gene_product=eukaryotic translation initiation factor 3 subunit 7-like protein, related, transcript_product=eukaryotic translation initiation factor 3 subunit	1	3	8.3	59.504	529	0	19.049	19428000	25	7			-1	777130	569480	122770	84874	11615000	6005900	2328400	WRONG	TRUE	WRONG	TRUE	WRONG	TRUE				1.45713e+07	3.91457e+06	1.62551e+06	-0.951537	0.161344537815126	-2.31858	0.0946428571428571	-1.36704	0.184210526315789	-1.89621	0.0806962025316456	-3.16417	0.0658105939004815	-1.26796	0.197278911564626	29.7573
NCLIV_012400-t26_1-p1|NCLIV_012400-t26_1	NCLIV_012400	NCLIV_012400-t26_1-p1|NCLIV_012400-t26_1	NCLIV_012400-t26_1-p1|NCLIV_012400-t26_1	NCLIV_012400-t26_1-p1|NCLIV_012400-t26_1 gene=NCLIV_012400, organism=Neospora_caninum_Liverpool, gene_product=Articulin family protein, related, transcript_product=Articulin family protein, related, location=FR823386:127257-128645(-), protein_length=462, s	1	2	6.1	50.67	462	0.00094697	13.948	7050700	18	2			-1	391700			391700			4968100	TRUE	WRONG	TRUE	WRONG	WRONG	TRUE		NeSp7_Quinine	NeSp7_Quinine			5.4012e+06													0
NCLIV_012500-t26_1-p1|NCLIV_012500-t26_1	NCLIV_012500	NCLIV_012500-t26_1-p1|NCLIV_012500-t26_1	NCLIV_012500-t26_1-p1|NCLIV_012500-t26_1	NCLIV_012500-t26_1-p1|NCLIV_012500-t26_1 gene=NCLIV_012500, organism=Neospora_caninum_Liverpool, gene_product=conserved hypothetical protein, transcript_product=conserved hypothetical protein, location=FR823386:219678-222068(+), protein_length=275, sequenc	1	2	10.9	29.376	275	0	17.83	17468000	9	7			-1	1940900	140540	1800300		3104400	19306000		WRONG	TRUE	WRONG	TRUE	WRONG	TRUE				1.29449e+06	2.06658e+07	0	2.63666	0.988235294117647					3.99679	0.992088607594937					7.3437
NCLIV_012510-t26_1-p1|NCLIV_012510-t26_1	NCLIV_012510	NCLIV_012510-t26_1-p1|NCLIV_012510-t26_1	NCLIV_012510-t26_1-p1|NCLIV_012510-t26_1	NCLIV_012510-t26_1-p1|NCLIV_012510-t26_1 gene=NCLIV_012510, organism=Neospora_caninum_Liverpool, gene_product=hypothetical protein, transcript_product=hypothetical protein, location=FR823386:225683-227017(-), protein_length=118, sequence_SO=chromosome, SO=	1	3	47.5	12.886	118	0	59.954	161960000	7	9			-1	23137000	16619000	3795800	2722300	117310000	33305000	14788000	WRONG	TRUE	WRONG	TRUE	WRONG	TRUE				1.19063e+08	3.38892e+07	1.45978e+07	-1.81652	0.0504201680672269	-2.98783	0.0589285714285714	-1.17131	0.214285714285714	-1.81282	0.0870253164556962	-3.0279	0.0754414125200642	-1.21508	0.20578231292517	868.401
NCLIV_012600-t26_1-p1|NCLIV_012600-t26_1	NCLIV_012600	NCLIV_012600-t26_1-p1|NCLIV_012600-t26_1	NCLIV_012600-t26_1-p1|NCLIV_012600-t26_1	NCLIV_012600-t26_1-p1|NCLIV_012600-t26_1 gene=NCLIV_012600, organism=Neospora_caninum_Liverpool, gene_product=hypothetical protein, transcript_product=hypothetical protein, location=FR823386:287179-290357(+), protein_length=244, sequence_SO=chromosome, SO=	1	2	13.5	26.315	244	0.00088968	12.437	1820000	15	2			-1	121330		121330			2244600		WRONG	TRUE	WRONG	TRUE	TRUE	WRONG		NeSp7_1748	NeSp7_Mock	0	2.32129e+06														0
NCLIV_012610-t26_1-p1|NCLIV_012610-t26_1	NCLIV_012610	NCLIV_012610-t26_1-p1|NCLIV_012610-t26_1	NCLIV_012610-t26_1-p1|NCLIV_012610-t26_1	NCLIV_012610-t26_1-p1|NCLIV_012610-t26_1 gene=NCLIV_012610, organism=Neospora_caninum_Liverpool, gene_product=conserved hypothetical protein, transcript_product=conserved hypothetical protein, location=FR823386:293561-295384(+), protein_length=607, sequenc	1	2	5.3	63.217	607	0	17.263	3822700	32	2			-1	119460	59681	59779			2359200		WRONG	TRUE	WRONG	TRUE	TRUE	WRONG		NeSp7_1748	NeSp7_Mock	1.95463e+06	2.43978e+06								0.319855	0.623417721518987					3.11854
NCLIV_012700-t26_1-p1|NCLIV_012700-t26_1	NCLIV_012700	NCLIV_012700-t26_1-p1|NCLIV_012700-t26_1	NCLIV_012700-t26_1-p1|NCLIV_012700-t26_1	NCLIV_012700-t26_1-p1|NCLIV_012700-t26_1 gene=NCLIV_012700, organism=Neospora_caninum_Liverpool, gene_product=putative TCP-1/cpn60 family chaperonin, transcript_product=putative TCP-1/cpn60 family chaperonin, location=FR823386:395375-400763(-), protein_len	1	12	27.3	59.301	557	0	107.2	201080000	36	29			-1	5585600	1828000	52982	3704600	70042000	3794600	89808000	WRONG	TRUE	WRONG	TRUE	WRONG	TRUE				3.43433e+07	2.43277e+06	6.86844e+07	-4.2062	0.00672268907563025	0.358624	0.541071428571429	4.56482	0.943609022556391	-3.81936	0.0126582278481013	0.999953	0.597110754414125	4.81931	0.947278911564626	95.5194
NCLIV_012890-t26_1-p1|NCLIV_012890-t26_1	NCLIV_012890	NCLIV_012890-t26_1-p1|NCLIV_012890-t26_1	NCLIV_012890-t26_1-p1|NCLIV_012890-t26_1	NCLIV_012890-t26_1-p1|NCLIV_012890-t26_1 gene=NCLIV_012890, organism=Neospora_caninum_Liverpool, gene_product=hypothetical protein, transcript_product=hypothetical protein, location=FR823386:597154-624461(-), protein_length=7289, sequence_SO=chromosome, SO	1	4	0.8	781.58	7289	0	22.834	17234000	290	4			-1	59427	16244		43183			8723200	WRONG	TRUE	WRONG	TRUE	WRONG	TRUE				4.82128e+06	0	9.59341e+06									0.992627	0.593900481540931			0.848806
NCLIV_012920-t26_1-p1|NCLIV_012920-t26_1	NCLIV_012920	NCLIV_012920-t26_1-p1|NCLIV_012920-t26_1	NCLIV_012920-t26_1-p1|NCLIV_012920-t26_1	NCLIV_012920-t26_1-p1|NCLIV_012920-t26_1 gene=NCLIV_012920, organism=Neospora_caninum_Liverpool, gene_product=unspecified product, transcript_product=unspecified product, location=FR823386:663772-664947(-), protein_length=391, sequence_SO=chromosome, SO=pr	1	22	60.4	43.063	391	0	323.31	2546800000	23	119			-1	110730000	58438000	27247000	25047000	955630000	1085300000	606170000	WRONG	TRUE	WRONG	TRUE	WRONG	TRUE				1.06508e+09	4.61876e+08	2.31466e+08	0.18357	0.594957983193277	-0.65673	0.280357142857143	-0.8403	0.280075187969925	-1.20538	0.20253164556962	-2.20209	0.12199036918138	-0.996708	0.23469387755102	3053.59
NCLIV_012950-t26_1-p1|NCLIV_012950-t26_1	NCLIV_012950	NCLIV_012950-t26_1-p1|NCLIV_012950-t26_1	NCLIV_012950-t26_1-p1|NCLIV_012950-t26_1	NCLIV_012950-t26_1-p1|NCLIV_012950-t26_1 gene=NCLIV_012950, organism=Neospora_caninum_Liverpool, gene_product=putative ubiquitin family domain-containing protein, transcript_product=putative ubiquitin family domain-containing protein, location=FR823386:695	1	3	3.7	118.21	1147	0	25.194	13993000	54	7			-1	259130	96303	53636	109190	4987300	4257300		WRONG	TRUE	WRONG	TRUE	WRONG	TRUE				5.32236e+06	3.69417e+06	4.51694e+06	-0.22832	0.420168067226891					-0.526816	0.354430379746835	-0.236722	0.341894060995185	0.290093	0.447278911564626	5.03217
NCLIV_012990-t26_1-p1|NCLIV_012990-t26_1	NCLIV_012990	NCLIV_012990-t26_1-p1|NCLIV_012990-t26_1	NCLIV_012990-t26_1-p1|NCLIV_012990-t26_1	NCLIV_012990-t26_1-p1|NCLIV_012990-t26_1 gene=NCLIV_012990, organism=Neospora_caninum_Liverpool, gene_product=hypothetical protein, transcript_product=hypothetical protein, location=FR823386:722031-748637(-), protein_length=6687, sequence_SO=chromosome, SO	1	5	0.9	761.21	6687	0	30.029	36683000	360	5			-1	101900	96517		5380	37035000			WRONG	TRUE	WRONG	TRUE	WRONG	TRUE				3.55627e+07	0	1.48371e+06									-4.58308	0.014446227929374			5.04335
NCLIV_013150-t26_1-p1|NCLIV_013150-t26_1	NCLIV_013150	NCLIV_013150-t26_1-p1|NCLIV_013150-t26_1	NCLIV_013150-t26_1-p1|NCLIV_013150-t26_1	NCLIV_013150-t26_1-p1|NCLIV_013150-t26_1 gene=NCLIV_013150, organism=Neospora_caninum_Liverpool, gene_product=conserved hypothetical protein, transcript_product=conserved hypothetical protein, location=FR823386:860544-861968(+), protein_length=330, sequenc	1	16	50.6	36.367	330	0	212.16	1007500000	12	74			-1	83961000	4337900	6173400	73450000	79568000	107210000	581420000	WRONG	TRUE	WRONG	TRUE	WRONG	TRUE				4.57458e+07	7.36328e+07	3.46916e+08	0.430179	0.710924369747899	2.86932	0.857142857142857	2.43914	0.832706766917293	0.686709	0.738924050632911	2.92287	0.826645264847512	2.23616	0.768707482993197	226.67
NCLIV_013180-t26_1-p1|NCLIV_013180-t26_1	NCLIV_013180	NCLIV_013180-t26_1-p1|NCLIV_013180-t26_1	NCLIV_013180-t26_1-p1|NCLIV_013180-t26_1	NCLIV_013180-t26_1-p1|NCLIV_013180-t26_1 gene=NCLIV_013180, organism=Neospora_caninum_Liverpool, gene_product=GM04207p, related, transcript_product=GM04207p, related, location=FR823386:897833-903249(-), protein_length=721, sequence_SO=chromosome, SO=protei	1	10	21.1	81.211	721	0	69.586	211140000	42	24			-1	5027100	638390	1606700	2782000	38964000	78797000	78929000	WRONG	TRUE	WRONG	TRUE	WRONG	TRUE				2.74414e+07	7.83487e+07	7.20917e+07	1.016	0.86890756302521	1.01841	0.691071428571429	0.00241477	0.468045112781955	1.51356	0.868670886075949	1.39348	0.662921348314607	-0.120077	0.374149659863946	33.3581
NCLIV_013260-t26_1-p1|NCLIV_013260-t26_1	NCLIV_013260	NCLIV_013260-t26_1-p1|NCLIV_013260-t26_1	NCLIV_013260-t26_1-p1|NCLIV_013260-t26_1	NCLIV_013260-t26_1-p1|NCLIV_013260-t26_1 gene=NCLIV_013260, organism=Neospora_caninum_Liverpool, gene_product=conserved hypothetical protein, transcript_product=conserved hypothetical protein, location=FR823386:967172-967744(-), protein_length=190, sequenc	1	4	38.4	20.404	190	0	39.701	27505000	9	10			-1	3056100	541160	2422500	92428	4705200	26516000	2372700	WRONG	TRUE	WRONG	TRUE	WRONG	TRUE				4.98478e+06	2.78078e+07	637257	2.49454	0.983193277310924	-0.987726	0.226785714285714	-3.48226	0.0526315789473684	2.47989	0.947784810126582	-2.96758	0.0802568218298555	-5.44747	0.0119047619047619	28.2775
NCLIV_013320-t26_1-p1|NCLIV_013320-t26_1	NCLIV_013320	NCLIV_013320-t26_1-p1|NCLIV_013320-t26_1	NCLIV_013320-t26_1-p1|NCLIV_013320-t26_1	NCLIV_013320-t26_1-p1|NCLIV_013320-t26_1 gene=NCLIV_013320, organism=Neospora_caninum_Liverpool, gene_product=hypothetical protein, transcript_product=hypothetical protein, location=FR823386:1021549-1022981(-), protein_length=150, sequence_SO=chromosome, S	1	4	30	17.187	150	0	56.155	675910000	6	42			-1	112650000	43324000	29509000	39819000	284910000	246010000	137960000	WRONG	TRUE	WRONG	TRUE	WRONG	TRUE				2.16949e+08	1.85958e+08	1.72139e+08	-0.211789	0.430252100840336	-1.04626	0.219642857142857	-0.834467	0.281954887218045	-0.222379	0.462025316455696	-0.333781	0.324237560192616	-0.111402	0.377551020408163	2263.83
NCLIV_013440-t26_1-p1|NCLIV_013440-t26_1	NCLIV_013440	NCLIV_013440-t26_1-p1|NCLIV_013440-t26_1	NCLIV_013440-t26_1-p1|NCLIV_013440-t26_1	NCLIV_013440-t26_1-p1|NCLIV_013440-t26_1 gene=NCLIV_013440, organism=Neospora_caninum_Liverpool, gene_product=putative WD repeat-containing protein, transcript_product=putative WD repeat-containing protein, location=FR823386:1126900-1131249(+), protein_len	1	2	4.3	73.624	673	0.00091491	13.097	3095900	34	2			-1	91057			91057			2203900	TRUE	WRONG	WRONG	TRUE	WRONG	TRUE	NeSp7_Mock	NeSp7_Quinine			0	2.37165e+06													0
NCLIV_013610-t26_1-p1|NCLIV_013610-t26_1	NCLIV_013610	NCLIV_013610-t26_1-p1|NCLIV_013610-t26_1	NCLIV_013610-t26_1-p1|NCLIV_013610-t26_1	NCLIV_013610-t26_1-p1|NCLIV_013610-t26_1 gene=NCLIV_013610, organism=Neospora_caninum_Liverpool, gene_product=Ubiquitin carboxyl-terminal hydrolase, related, transcript_product=Ubiquitin carboxyl-terminal hydrolase, related, location=FR823386:1258919-12632	1	4	9.1	69.575	635	0	42.13	15785000	27	4			-1	584640			584640			11065000	TRUE	WRONG	TRUE	WRONG	WRONG	TRUE		NeSp7_Quinine	NeSp7_Quinine			1.20925e+07													0
NCLIV_013620-t26_1-p1|NCLIV_013620-t26_1	NCLIV_013620	NCLIV_013620-t26_1-p1|NCLIV_013620-t26_1	NCLIV_013620-t26_1-p1|NCLIV_013620-t26_1	NCLIV_013620-t26_1-p1|NCLIV_013620-t26_1 gene=NCLIV_013620, organism=Neospora_caninum_Liverpool, gene_product=Ubiquitin carboxyl-terminal hydrolase, related, transcript_product=Ubiquitin carboxyl-terminal hydrolase, related, location=FR823386:1264413-12679	1	3	10.4	44.38	414	0	32.99	10988000	17	3			-1	646320			646320			7738800	TRUE	WRONG	TRUE	WRONG	WRONG	TRUE		NeSp7_Quinine	NeSp7_Quinine			8.41712e+06													0
NCLIV_013660-t26_1-p1|NCLIV_013660-t26_1	NCLIV_013660	NCLIV_013660-t26_1-p1|NCLIV_013660-t26_1	NCLIV_013660-t26_1-p1|NCLIV_013660-t26_1	NCLIV_013660-t26_1-p1|NCLIV_013660-t26_1 gene=NCLIV_013660, organism=Neospora_caninum_Liverpool, gene_product=putative regulator of chromosome condensation, transcript_product=putative regulator of chromosome condensation, location=FR823386:1285242-1291404	1	23	24.7	121.12	1162	0	271.28	601620000	45	59			-1	13369000	170290	158790	13040000	9406400	9639200	409950000	WRONG	TRUE	WRONG	TRUE	WRONG	TRUE				7.84288e+06	9.11375e+06	1.93137e+08	0.0352707	0.539495798319328	5.44566	0.964285714285714	5.41039	0.968045112781955	0.216661	0.594936708860759	4.6221	0.934189406099519	4.40544	0.930272108843537	8.89825
NCLIV_013700-t26_1-p1|NCLIV_013700-t26_1	NCLIV_013700	NCLIV_013700-t26_1-p1|NCLIV_013700-t26_1	NCLIV_013700-t26_1-p1|NCLIV_013700-t26_1	NCLIV_013700-t26_1-p1|NCLIV_013700-t26_1 gene=NCLIV_013700, organism=Neospora_caninum_Liverpool, gene_product=putative CHCH domain-containing protein, transcript_product=putative CHCH domain-containing protein, location=FR823386:1318519-1320820(-), protein	1	3	36.7	16.801	169	0	33.154	38037000	7	6			-1	5433800	2509200	2924700		14730000	30119000		WRONG	TRUE	WRONG	TRUE	TRUE	WRONG		NeSp7_1748	NeSp7_Mock	1.79765e+07	2.61112e+07		1.03192	0.873949579831933					0.538558	0.70253164556962					131.114
NCLIV_013780-t26_1-p1|NCLIV_013780-t26_1	NCLIV_013780	NCLIV_013780-t26_1-p1|NCLIV_013780-t26_1	NCLIV_013780-t26_1-p1|NCLIV_013780-t26_1	NCLIV_013780-t26_1-p1|NCLIV_013780-t26_1 gene=NCLIV_013780, organism=Neospora_caninum_Liverpool, gene_product=hypothetical protein, transcript_product=hypothetical protein, location=FR823386:1376572-1379004(-), protein_length=236, sequence_SO=chromosome, S	1	12	55.1	25.863	236	0	110.69	311390000	11	38			-1	28308000	10485000	2178500	15644000	120230000	35722000	116700000	WRONG	TRUE	WRONG	TRUE	WRONG	TRUE				7.65804e+07	3.05645e+07	8.74492e+07	-1.75091	0.0554621848739496	-0.0429924	0.448214285714286	1.70792	0.759398496240602	-1.32512	0.17879746835443	0.191469	0.420545746388443	1.51659	0.668367346938776	547.878
NCLIV_013860-t26_1-p1|NCLIV_013860-t26_1	NCLIV_013860	NCLIV_013860-t26_1-p1|NCLIV_013860-t26_1	NCLIV_013860-t26_1-p1|NCLIV_013860-t26_1	NCLIV_013860-t26_1-p1|NCLIV_013860-t26_1 gene=NCLIV_013860, organism=Neospora_caninum_Liverpool, gene_product=F2J6.5 protein, related, transcript_product=F2J6.5 protein, related, location=FR823386:1486541-1492281(+), protein_length=779, sequence_SO=chromos	1	5	6.2	83.513	779	0	34.561	55811000	31	9			-1	1800400			1800400			39264000	TRUE	WRONG	TRUE	WRONG	WRONG	TRUE		NeSp7_Quinine	NeSp7_Quinine			3.39871e+07													0
NCLIV_013870-t26_1-p1|NCLIV_013870-t26_1	NCLIV_013870	NCLIV_013870-t26_1-p1|NCLIV_013870-t26_1	NCLIV_013870-t26_1-p1|NCLIV_013870-t26_1	NCLIV_013870-t26_1-p1|NCLIV_013870-t26_1 gene=NCLIV_013870, organism=Neospora_caninum_Liverpool, gene_product=putative pinin/SDK/memA/ domain-containing protein, transcript_product=putative pinin/SDK/memA/ domain-containing protein, location=FR823386:14957	1	6	20.1	31.947	278	0	70.698	47230000	8	14			-1	5903700	220550	1615600	4067600	5062700	14682000	21903000	WRONG	TRUE	WRONG	TRUE	WRONG	TRUE				1.80582e+06	1.64844e+07	2.27661e+07	1.53607	0.94453781512605	2.11315	0.8125	0.57708	0.588345864661654	3.19037	0.973101265822785	3.65616	0.886035313001605	0.465788	0.476190476190476	11.5245
NCLIV_013910-t26_1-p1|NCLIV_013910-t26_1	NCLIV_013910	NCLIV_013910-t26_1-p1|NCLIV_013910-t26_1	NCLIV_013910-t26_1-p1|NCLIV_013910-t26_1	NCLIV_013910-t26_1-p1|NCLIV_013910-t26_1 gene=NCLIV_013910, organism=Neospora_caninum_Liverpool, gene_product=Pdcd4-prov protein, related, transcript_product=Pdcd4-prov protein, related, location=FR823386:1517759-1524130(+), protein_length=504, sequence_SO	1	5	11.9	57.614	504	0	39.838	22749000	29	7			-1	784460			784460			15961000	TRUE	WRONG	TRUE	WRONG	WRONG	TRUE		NeSp7_Quinine	NeSp7_Quinine			1.74274e+07													0
NCLIV_013930-t26_1-p1|NCLIV_013930-t26_1	NCLIV_013930	NCLIV_013930-t26_1-p1|NCLIV_013930-t26_1	NCLIV_013930-t26_1-p1|NCLIV_013930-t26_1	NCLIV_013930-t26_1-p1|NCLIV_013930-t26_1 gene=NCLIV_013930, organism=Neospora_caninum_Liverpool, gene_product=putative signal recognition particle 19 kDa protein, transcript_product=putative signal recognition particle 19 kDa protein, location=FR823386:153	1	2	11	25.599	237	0.0009542	14.091	17326000	6	4			-1	2887700			2887700			12160000	TRUE	WRONG	TRUE	WRONG	WRONG	TRUE		NeSp7_Quinine	NeSp7_Quinine			1.32729e+07													0
NCLIV_013940-t26_1-p1|NCLIV_013940-t26_1	NCLIV_013940	NCLIV_013940-t26_1-p1|NCLIV_013940-t26_1	NCLIV_013940-t26_1-p1|NCLIV_013940-t26_1	NCLIV_013940-t26_1-p1|NCLIV_013940-t26_1 gene=NCLIV_013940, organism=Neospora_caninum_Liverpool, gene_product=Heat shock protein 17.4, related, transcript_product=Heat shock protein 17.4, related, location=FR823386:1540341-1541168(+), protein_length=275, s	1	11	37.8	30.676	275	0	98.757	904640000	17	30			-1	53214000			53214000			635370000	TRUE	WRONG	TRUE	WRONG	WRONG	TRUE		NeSp7_Quinine	NeSp7_Quinine			3.9093e+08													0
NCLIV_014020-t26_1-p1|NCLIV_014020-t26_1	NCLIV_014020	NCLIV_014020-t26_1-p1|NCLIV_014020-t26_1	NCLIV_014020-t26_1-p1|NCLIV_014020-t26_1	NCLIV_014020-t26_1-p1|NCLIV_014020-t26_1 gene=NCLIV_014020, organism=Neospora_caninum_Liverpool, gene_product=Peroxiredoxin-2E-1, related, transcript_product=Peroxiredoxin-2E-1, related, location=FR823386:1581678-1582481(+), protein_length=267, sequence_SO	1	4	24.7	28.406	267	0	41.006	13711000	12	8			-1	1142600	190910	587890	363760	4407200	7255200		WRONG	TRUE	WRONG	TRUE	WRONG	TRUE				2.34468e+06	8.99769e+06	3.34394e+06	0.719153	0.794957983193277					1.94017	0.909810126582278	0.51216	0.497592295345104	-1.42801	0.17687074829932	9.97571
NCLIV_014040-t26_1-p1|NCLIV_014040-t26_1	NCLIV_014040	NCLIV_014040-t26_1-p1|NCLIV_014040-t26_1	NCLIV_014040-t26_1-p1|NCLIV_014040-t26_1	NCLIV_014040-t26_1-p1|NCLIV_014040-t26_1 gene=NCLIV_014040, organism=Neospora_caninum_Liverpool, gene_product=conserved hypothetical protein, transcript_product=conserved hypothetical protein, location=FR823386:1596384-1598102(-), protein_length=400, seque	1	21	61.2	44.452	400	0	230.31	338960000	25	38			-1	13559000		57356	13501000		2724500	236320000	TRUE	WRONG	WRONG	TRUE	WRONG	TRUE	NeSp7_Mock	NeSp7_Quinine			1.82885e+06	9.80967e+07					6.43861	0.979323308270677					5.7452	0.976190476190476	0
NCLIV_014050-t26_1-p1|NCLIV_014050-t26_1	NCLIV_014050	NCLIV_014050-t26_1-p1|NCLIV_014050-t26_1	NCLIV_014050-t26_1-p1|NCLIV_014050-t26_1	NCLIV_014050-t26_1-p1|NCLIV_014050-t26_1 gene=NCLIV_014050, organism=Neospora_caninum_Liverpool, gene_product=conserved hypothetical protein, transcript_product=conserved hypothetical protein, location=FR823386:1600341-1601616(+), protein_length=303, seque	1	2	7.6	33.46	303	0.00093458	13.609	11126000	16	3			-1	695370			695370			7769600	TRUE	WRONG	TRUE	WRONG	WRONG	TRUE		NeSp7_Quinine	NeSp7_Quinine			8.52314e+06													0
NCLIV_014060-t26_1-p1|NCLIV_014060-t26_1	NCLIV_014060	NCLIV_014060-t26_1-p1|NCLIV_014060-t26_1	NCLIV_014060-t26_1-p1|NCLIV_014060-t26_1	NCLIV_014060-t26_1-p1|NCLIV_014060-t26_1 gene=NCLIV_014060, organism=Neospora_caninum_Liverpool, gene_product=putative lysophospholipase, transcript_product=putative lysophospholipase, location=FR823386:1605594-1608443(-), protein_length=949, sequence_SO=c	1	13	15.7	106.06	949	0	91.939	88938000	52	24			-1	1710300	77006	194000	1439300	7757400	8874400	53681000	WRONG	TRUE	WRONG	TRUE	WRONG	TRUE				4.0983e+06	1.28665e+07	3.83224e+07	0.194076	0.605042016806723	2.79077	0.853571428571429	2.59669	0.849624060150376	1.65052	0.887658227848101	3.22509	0.850722311396469	1.57457	0.673469387755102	4.02383
NCLIV_014150-t26_1-p1|NCLIV_014150-t26_1	NCLIV_014150	NCLIV_014150-t26_1-p1|NCLIV_014150-t26_1	NCLIV_014150-t26_1-p1|NCLIV_014150-t26_1	NCLIV_014150-t26_1-p1|NCLIV_014150-t26_1 gene=NCLIV_014150, organism=Neospora_caninum_Liverpool, gene_product=unspecified product, transcript_product=unspecified product, location=FR823386:1655628-1656020(+), protein_length=130, sequence_SO=chromosome, SO=	1	2	11.5	13.601	130	0	63.835	2263800000	5	27			-1	452760000	124900000	229630000	98238000	649850000	1504400000	331960000	WRONG	TRUE	WRONG	TRUE	WRONG	TRUE				6.39148e+08	1.46436e+09	3.7628e+08	1.21101	0.897478991596639	-0.969097	0.232142857142857	-2.18011	0.112781954887218	1.19605	0.833860759493671	-0.764343	0.247191011235955	-1.9604	0.139455782312925	6526.46
NCLIV_014160-t26_1-p1|NCLIV_014160-t26_1	NCLIV_014160	NCLIV_014160-t26_1-p1|NCLIV_014160-t26_1	NCLIV_014160-t26_1-p1|NCLIV_014160-t26_1	NCLIV_014160-t26_1-p1|NCLIV_014160-t26_1 gene=NCLIV_014160, organism=Neospora_caninum_Liverpool, gene_product=Tudor domain-containing protein, related, transcript_product=Tudor domain-containing protein, related, location=FR823386:1656781-1660091(-), prote	1	4	14.9	41.412	368	0	25.123	22423000	23	4			-1	974900			974900			15751000	WRONG	TRUE	TRUE	WRONG	WRONG	TRUE	NeSp7_1748		NeSp7_Quinine	0		1.71771e+07													0
NCLIV_014180-t26_1-p1|NCLIV_014180-t26_1	NCLIV_014180	NCLIV_014180-t26_1-p1|NCLIV_014180-t26_1;NCLIV_001670-t26_1-p1|NCLIV_001670-t26_1	NCLIV_014180-t26_1-p1|NCLIV_014180-t26_1;NCLIV_001670-t26_1-p1|NCLIV_001670-t26_1	NCLIV_014180-t26_1-p1|NCLIV_014180-t26_1 gene=NCLIV_014180, organism=Neospora_caninum_Liverpool, gene_product=Elongation factor 1-alpha, related, transcript_product=Elongation factor 1-alpha, related, location=FR823386:1666142-1668130(-), protein_length=44	2	20	57.4	49.049	448	0	323.31	1919100000	28	105			-1;-1	68538000	31086000	31930000	5521300	883870000	1066800000	199980000	WRONG	TRUE	WRONG	TRUE	WRONG	TRUE				4.14553e+08	5.97932e+08	9.30399e+07	0.271384	0.638655462184874	-2.14398	0.1125	-2.41536	0.0977443609022556	0.528424	0.697784810126582	-2.15564	0.126805778491172	-2.68406	0.0833333333333333	1624.35
NCLIV_014240-t26_1-p1|NCLIV_014240-t26_1	NCLIV_014240	NCLIV_014240-t26_1-p1|NCLIV_014240-t26_1	NCLIV_014240-t26_1-p1|NCLIV_014240-t26_1	NCLIV_014240-t26_1-p1|NCLIV_014240-t26_1 gene=NCLIV_014240, organism=Neospora_caninum_Liverpool, gene_product=conserved hypothetical protein, transcript_product=conserved hypothetical protein, location=FR823386:1731001-1742019(-), protein_length=2562, sequ	1	4	1.6	273.36	2562	0	23.15	17010000	97	4			-1	175360			175360			11882000	TRUE	WRONG	TRUE	WRONG	WRONG	TRUE		NeSp7_Quinine	NeSp7_Quinine			1.17434e+07													0
NCLIV_014260-t26_1-p1|NCLIV_014260-t26_1	NCLIV_014260	NCLIV_014260-t26_1-p1|NCLIV_014260-t26_1	NCLIV_014260-t26_1-p1|NCLIV_014260-t26_1	NCLIV_014260-t26_1-p1|NCLIV_014260-t26_1 gene=NCLIV_014260, organism=Neospora_caninum_Liverpool, gene_product=hypothetical protein, transcript_product=hypothetical protein, location=FR823386:1749128-1754048(-), protein_length=342, sequence_SO=chromosome, S	1	4	11.1	38.419	342	0	30.261	27127000	18	6			-1	1507000			1507000			19060000	TRUE	WRONG	TRUE	WRONG	WRONG	TRUE		NeSp7_Quinine	NeSp7_Quinine			1.89653e+07													0
NCLIV_014360-t26_1-p1|NCLIV_014360-t26_1	NCLIV_014360	NCLIV_014360-t26_1-p1|NCLIV_014360-t26_1	NCLIV_014360-t26_1-p1|NCLIV_014360-t26_1	NCLIV_014360-t26_1-p1|NCLIV_014360-t26_1 gene=NCLIV_014360, organism=Neospora_caninum_Liverpool, gene_product=hypothetical protein, transcript_product=hypothetical protein, location=FR823386:1832501-1841821(+), protein_length=1037, sequence_SO=chromosome,	1	11	11.9	116.2	1037	0	75.202	96022000	50	15			-1	1920400			1920400			67572000	TRUE	WRONG	TRUE	WRONG	WRONG	TRUE		NeSp7_Quinine	NeSp7_Quinine			4.07854e+07													0
NCLIV_014540-t26_1-p1|NCLIV_014540-t26_1	NCLIV_014540	NCLIV_014540-t26_1-p1|NCLIV_014540-t26_1	NCLIV_014540-t26_1-p1|NCLIV_014540-t26_1	NCLIV_014540-t26_1-p1|NCLIV_014540-t26_1 gene=NCLIV_014540, organism=Neospora_caninum_Liverpool, gene_product=hypothetical protein, transcript_product=hypothetical protein, location=FR823386:1977998-1980730(-), protein_length=461, sequence_SO=chromosome, S	1	2	10.6	48.859	461	0.00092764	13.424	16590000	20	2			-1	829490			829490			11664000	TRUE	WRONG	TRUE	WRONG	WRONG	TRUE		NeSp7_Quinine	NeSp7_Quinine			1.27088e+07													0
NCLIV_014760-t26_1-p1|NCLIV_014760-t26_1	NCLIV_014760	NCLIV_014760-t26_1-p1|NCLIV_014760-t26_1	NCLIV_014760-t26_1-p1|NCLIV_014760-t26_1	NCLIV_014760-t26_1-p1|NCLIV_014760-t26_1 gene=NCLIV_014760, organism=Neospora_caninum_Liverpool, gene_product=conserved hypothetical protein, transcript_product=conserved hypothetical protein, location=FR823386:2154964-2156325(-), protein_length=169, seque	1	6	53.3	18.61	169	0	48.392	116360000	10	21			-1	11636000	3399500	3454100	4782600	33965000	33783000	43536000	WRONG	TRUE	WRONG	TRUE	WRONG	TRUE				3.24542e+07	3.83568e+07	3.40305e+07	-0.00775141	0.527731092436975	0.35816	0.539285714285714	0.365911	0.533834586466165	0.241079	0.599683544303797	0.0684249	0.396468699839486	-0.172655	0.363945578231293	177.636
NCLIV_014940-t26_1-p1|NCLIV_014940-t26_1	NCLIV_014940	NCLIV_014940-t26_1-p1|NCLIV_014940-t26_1	NCLIV_014940-t26_1-p1|NCLIV_014940-t26_1	NCLIV_014940-t26_1-p1|NCLIV_014940-t26_1 gene=NCLIV_014940, organism=Neospora_caninum_Liverpool, gene_product=conserved hypothetical protein, transcript_product=conserved hypothetical protein, location=FR823386:2276610-2280942(+), protein_length=1089, sequ	1	2	2.6	115.79	1089	0.00096712	14.553	23186000	52	5			-1	445890	12224	20223	413440	1523800		14164000	WRONG	TRUE	WRONG	TRUE	WRONG	TRUE				650582	1.34125e+06	1.64694e+07			3.21648	0.876785714285714			1.04377	0.816455696202532	4.66192	0.93900481540931	3.61814	0.896258503401361	0.638747
NCLIV_014960-t26_1-p1|NCLIV_014960-t26_1	NCLIV_014960	NCLIV_014960-t26_1-p1|NCLIV_014960-t26_1	NCLIV_014960-t26_1-p1|NCLIV_014960-t26_1	NCLIV_014960-t26_1-p1|NCLIV_014960-t26_1 gene=NCLIV_014960, organism=Neospora_caninum_Liverpool, gene_product=hypothetical protein, transcript_product=hypothetical protein, location=FR823386:2290430-2298357(-), protein_length=621, sequence_SO=chromosome, S	1	2	5.6	68.617	621	0.00087489	11.941	3414400	25	2			-1	136580		136580			4210900		TRUE	WRONG	WRONG	TRUE	TRUE	WRONG	NeSp7_Mock		NeSp7_Mock		4.35485e+06														0
NCLIV_015000-t26_1-p1|NCLIV_015000-t26_1	NCLIV_015000	NCLIV_015000-t26_1-p1|NCLIV_015000-t26_1	NCLIV_015000-t26_1-p1|NCLIV_015000-t26_1	NCLIV_015000-t26_1-p1|NCLIV_015000-t26_1 gene=NCLIV_015000, organism=Neospora_caninum_Liverpool, gene_product=Os05g0488800 protein, related, transcript_product=Os05g0488800 protein, related, location=FR823386:2328998-2331734(-), protein_length=667, sequenc	1	3	7.5	67.887	667	0	18.734	9921100	20	3			-1	496050			496050			6980000	TRUE	WRONG	TRUE	WRONG	WRONG	TRUE		NeSp7_Quinine	NeSp7_Quinine			7.60011e+06													0
NCLIV_015160-t26_1-p1|NCLIV_015160-t26_1	NCLIV_015160	NCLIV_015160-t26_1-p1|NCLIV_015160-t26_1	NCLIV_015160-t26_1-p1|NCLIV_015160-t26_1	NCLIV_015160-t26_1-p1|NCLIV_015160-t26_1 gene=NCLIV_015160, organism=Neospora_caninum_Liverpool, gene_product=hypothetical protein, transcript_product=hypothetical protein, location=FR823386:2502958-2505424(+), protein_length=190, sequence_SO=chromosome, S	1	6	36.8	21.463	190	0	66.174	511070000	9	28			-1	56785000	16403000	8895300	31487000	142830000	123650000	190430000	WRONG	TRUE	WRONG	TRUE	WRONG	TRUE				1.30423e+08	9.43168e+07	1.95721e+08	-0.208037	0.433613445378151	0.414962	0.558928571428571	0.622999	0.597744360902256	-0.467616	0.378164556962025	0.585593	0.510433386837881	1.05321	0.58843537414966	857.114
NCLIV_015180-t26_1-p1|NCLIV_015180-t26_1	NCLIV_015180	NCLIV_015180-t26_1-p1|NCLIV_015180-t26_1	NCLIV_015180-t26_1-p1|NCLIV_015180-t26_1	NCLIV_015180-t26_1-p1|NCLIV_015180-t26_1 gene=NCLIV_015180, organism=Neospora_caninum_Liverpool, gene_product=ATP synthase, related, transcript_product=ATP synthase, related, location=FR823386:2520634-2522501(-), protein_length=252, sequence_SO=chromosome,	1	8	30.6	27.404	252	0	63.75	188990000	16	22			-1	11812000	2454900	1923100	7434100	53384000	51447000	59875000	WRONG	TRUE	WRONG	TRUE	WRONG	TRUE				3.69592e+07	3.92454e+07	6.42428e+07	-0.0533205	0.505882352941176	0.165546	0.494642857142857	0.218867	0.505639097744361	0.0865909	0.568037974683544	0.797601	0.561797752808989	0.711011	0.525510204081633	128.277
NCLIV_015200-t26_1-p1|NCLIV_015200-t26_1	NCLIV_015200	NCLIV_015200-t26_1-p1|NCLIV_015200-t26_1	NCLIV_015200-t26_1-p1|NCLIV_015200-t26_1	NCLIV_015200-t26_1-p1|NCLIV_015200-t26_1 gene=NCLIV_015200, organism=Neospora_caninum_Liverpool, gene_product=Pyruvate kinase, related, transcript_product=Pyruvate kinase, related, location=FR823386:2543756-2546746(+), protein_length=531, sequence_SO=chrom	1	16	40.7	57.617	531	0	183.47	421470000	25	63			-1	16859000	6384600	3931300	6542900	169320000	147230000	93926000	WRONG	TRUE	WRONG	TRUE	WRONG	TRUE				7.23913e+07	6.22952e+07	9.40562e+07	-0.201681	0.436974789915966	-0.850156	0.248214285714286	-0.648475	0.31015037593985	-0.216694	0.466772151898734	0.377708	0.463884430176565	0.594402	0.501700680272109	333.618
NCLIV_015210-t26_1-p1|NCLIV_015210-t26_1	NCLIV_015210	NCLIV_015210-t26_1-p1|NCLIV_015210-t26_1	NCLIV_015210-t26_1-p1|NCLIV_015210-t26_1	NCLIV_015210-t26_1-p1|NCLIV_015210-t26_1 gene=NCLIV_015210, organism=Neospora_caninum_Liverpool, gene_product=putative ATP-dependent helicase, putaive, transcript_product=putative ATP-dependent helicase, putaive, location=FR823386:2549267-2552224(-), prote	1	6	19	45.142	395	0	60.701	156360000	24	14			-1	6515000			6515000			109620000	TRUE	WRONG	TRUE	WRONG	WRONG	TRUE		NeSp7_Quinine	NeSp7_Quinine			1.1017e+08													0
NCLIV_015380-t26_1-p1|NCLIV_015380-t26_1	NCLIV_015380	NCLIV_015380-t26_1-p1|NCLIV_015380-t26_1	NCLIV_015380-t26_1-p1|NCLIV_015380-t26_1	NCLIV_015380-t26_1-p1|NCLIV_015380-t26_1 gene=NCLIV_015380, organism=Neospora_caninum_Liverpool, gene_product=conserved hypothetical protein, transcript_product=conserved hypothetical protein, location=FR823386:2717654-2718670(-), protein_length=338, seque	1	13	49.1	37.863	338	0	114.99	234210000	17	26			-1	13777000	12681000	1095700		219960000	30891000		WRONG	TRUE	WRONG	TRUE	TRUE	WRONG		NeSp7_1748	NeSp7_Mock	1.22129e+08	2.37578e+07		-2.83198	0.0218487394957983					-2.36194	0.0490506329113924					662.626
NCLIV_015410-t26_1-p1|NCLIV_015410-t26_1	NCLIV_015410	NCLIV_015410-t26_1-p1|NCLIV_015410-t26_1	NCLIV_015410-t26_1-p1|NCLIV_015410-t26_1	NCLIV_015410-t26_1-p1|NCLIV_015410-t26_1 gene=NCLIV_015410, organism=Neospora_caninum_Liverpool, gene_product=hypothetical protein, transcript_product=hypothetical protein, location=FR823387:12403-14487(+), protein_length=166, sequence_SO=chromosome, SO=pr	1	14	60.2	18.522	166	0	149.08	1768200000	8	67			-1	221020000	34525000	12847000	173650000	298680000	214250000	869010000	WRONG	TRUE	WRONG	TRUE	WRONG	TRUE				1.79765e+08	9.4339e+07	7.18192e+08	-0.479305	0.312605042016807	1.54077	0.760714285714286	2.02008	0.796992481203007	-0.930187	0.259493670886076	1.99826	0.746388443017656	2.92844	0.836734693877551	1804.05
NCLIV_015430-t26_1-p1|NCLIV_015430-t26_1	NCLIV_015430	NCLIV_015430-t26_1-p1|NCLIV_015430-t26_1	NCLIV_015430-t26_1-p1|NCLIV_015430-t26_1	NCLIV_015430-t26_1-p1|NCLIV_015430-t26_1 gene=NCLIV_015430, organism=Neospora_caninum_Liverpool, gene_product=hypothetical protein, transcript_product=hypothetical protein, location=FR823387:23802-34655(-), protein_length=1915, sequence_SO=chromosome, SO=p	1	6	19	212.24	1915	0	44.588	57943000	114	17			-1	508270	207010	184870	116400	22400000	30528000	8504500	WRONG	TRUE	WRONG	TRUE	WRONG	TRUE				2.41527e+07	2.31892e+07	8.91598e+06	0.446634	0.719327731092437	-1.3972	0.178571428571429	-1.84383	0.129699248120301	-0.0587287	0.525316455696203	-1.43772	0.189406099518459	-1.37899	0.183673469387755	10.817
NCLIV_015440-t26_1-p1|NCLIV_015440-t26_1	NCLIV_015440	NCLIV_015440-t26_1-p1|NCLIV_015440-t26_1	NCLIV_015440-t26_1-p1|NCLIV_015440-t26_1	NCLIV_015440-t26_1-p1|NCLIV_015440-t26_1 gene=NCLIV_015440, organism=Neospora_caninum_Liverpool, gene_product=hypothetical protein, transcript_product=hypothetical protein, location=FR823387:37681-45272(+), protein_length=938, sequence_SO=chromosome, SO=pr	1	6	8.4	103.49	938	0	50.334	39420000	54	18			-1	730000	114380	136920	478700	9609400	10277000	13898000	WRONG	TRUE	WRONG	TRUE	WRONG	TRUE				6.32149e+06	9.43019e+06	1.69606e+07	0.0969009	0.556302521008403	0.532359	0.591071428571429	0.435458	0.554511278195489	0.577022	0.713607594936709	1.42385	0.666131621187801	0.846831	0.551020408163265	5.97675
NCLIV_015460-t26_1-p1|NCLIV_015460-t26_1	NCLIV_015460	NCLIV_015460-t26_1-p1|NCLIV_015460-t26_1	NCLIV_015460-t26_1-p1|NCLIV_015460-t26_1	NCLIV_015460-t26_1-p1|NCLIV_015460-t26_1 gene=NCLIV_015460, organism=Neospora_caninum_Liverpool, gene_product=hypothetical protein, transcript_product=hypothetical protein, location=FR823387:51744-54342(+), protein_length=238, sequence_SO=chromosome, SO=pr	1	2	8	26.395	238	0.00086957	11.746	15352000	14	3			-1	1096500	496350		600200	9449800		3410600	WRONG	TRUE	TRUE	WRONG	WRONG	TRUE	NeSp7_1748		NeSp7_Quinine	7.11202e+06		6.43707e+06			-1.47026	0.166071428571429					-0.143855	0.356340288924559			25.936
NCLIV_015480-t26_1-p1|NCLIV_015480-t26_1	NCLIV_015480	NCLIV_015480-t26_1-p1|NCLIV_015480-t26_1	NCLIV_015480-t26_1-p1|NCLIV_015480-t26_1	NCLIV_015480-t26_1-p1|NCLIV_015480-t26_1 gene=NCLIV_015480, organism=Neospora_caninum_Liverpool, gene_product=emp24/gp25L/p24 family domain-containing, transcript_product=emp24/gp25L/p24 family domain-containing, location=FR823387:70486-72424(-), protein_l	1	2	9	28.316	255	0.00095329	14.073	7484700	13	3			-1	575750			575750			5275100	TRUE	WRONG	WRONG	TRUE	WRONG	TRUE	NeSp7_Mock	NeSp7_Quinine			0	5.73383e+06													0
NCLIV_015490-t26_1-p1|NCLIV_015490-t26_1	NCLIV_015490	NCLIV_015490-t26_1-p1|NCLIV_015490-t26_1	NCLIV_015490-t26_1-p1|NCLIV_015490-t26_1	NCLIV_015490-t26_1-p1|NCLIV_015490-t26_1 gene=NCLIV_015490, organism=Neospora_caninum_Liverpool, gene_product=replication factor A protein 3 domain-containing protein, transcript_product=replication factor A protein 3 domain-containing protein, location=FR	1	5	61.6	12.065	112	0	57.697	56076000	8	11			-1	7009500			7009500			39378000	TRUE	WRONG	TRUE	WRONG	WRONG	TRUE		NeSp7_Quinine	NeSp7_Quinine			3.47662e+07													0
NCLIV_015550-t26_1-p1|NCLIV_015550-t26_1	NCLIV_015550	NCLIV_015550-t26_1-p1|NCLIV_015550-t26_1	NCLIV_015550-t26_1-p1|NCLIV_015550-t26_1	NCLIV_015550-t26_1-p1|NCLIV_015550-t26_1 gene=NCLIV_015550, organism=Neospora_caninum_Liverpool, gene_product=putative 26S proteasome non-ATPase regulatory subunit, transcript_product=putative 26S proteasome non-ATPase regulatory subunit, location=FR823387	1	5	11.4	47.044	413	0	37.866	142580000	23	13			-1	6199000	397700	37762	5763600	4596800	1573000	97012000	WRONG	TRUE	WRONG	TRUE	WRONG	TRUE				9.36182e+06	1.10775e+06	9.1069e+07	-1.54711	0.0689075630252101	4.39946	0.933928571428571	5.94657	0.975563909774436	-3.07915	0.0253164556962025	3.2821	0.857142857142857	6.36125	0.988095238095238	20.7812
NCLIV_015560-t26_1-p1|NCLIV_015560-t26_1	NCLIV_015560	NCLIV_015560-t26_1-p1|NCLIV_015560-t26_1	NCLIV_015560-t26_1-p1|NCLIV_015560-t26_1	NCLIV_015560-t26_1-p1|NCLIV_015560-t26_1 gene=NCLIV_015560, organism=Neospora_caninum_Liverpool, gene_product=hypothetical protein, transcript_product=hypothetical protein, location=FR823387:128010-132520(+), protein_length=514, sequence_SO=chromosome, SO=	1	10	25.5	53.996	514	0	147.38	136850000	23	17			-1	5950200			5950200			95706000	TRUE	WRONG	TRUE	WRONG	WRONG	TRUE		NeSp7_Quinine	NeSp7_Quinine			6.9016e+07													0
NCLIV_015620-t26_1-p1|NCLIV_015620-t26_1	NCLIV_015620	NCLIV_015620-t26_1-p1|NCLIV_015620-t26_1	NCLIV_015620-t26_1-p1|NCLIV_015620-t26_1	NCLIV_015620-t26_1-p1|NCLIV_015620-t26_1 gene=NCLIV_015620, organism=Neospora_caninum_Liverpool, gene_product=60S ribosomal protein L36, related, transcript_product=60S ribosomal protein L36, related, location=FR823387:164262-165474(+), protein_length=101,	1	11	43.6	11.466	101	0	217.98	1902600000	5	44			-1	380520000	53848000	19034000	307640000	336650000	211390000	935620000	WRONG	TRUE	WRONG	TRUE	WRONG	TRUE				2.44268e+08	9.48501e+07	9.56483e+08	-0.671342	0.225210084033613	1.47467	0.753571428571429	2.14602	0.808270676691729	-1.36474	0.169303797468354	1.96928	0.741573033707865	3.33402	0.872448979591837	2813.75
NCLIV_015790-t26_1-p1|NCLIV_015790-t26_1	NCLIV_015790	NCLIV_015790-t26_1-p1|NCLIV_015790-t26_1	NCLIV_015790-t26_1-p1|NCLIV_015790-t26_1	NCLIV_015790-t26_1-p1|NCLIV_015790-t26_1 gene=NCLIV_015790, organism=Neospora_caninum_Liverpool, gene_product=putative fatty acyl-CoA desaturase, transcript_product=putative fatty acyl-CoA desaturase, location=FR823387:305959-319913(-), protein_length=1386	1	4	3.2	153.77	1386	0	30.163	55767000	49	8			-1	1138100	120610	206710	810790	9277100	13807000	23860000	WRONG	TRUE	WRONG	TRUE	WRONG	TRUE				6.04853e+06	1.29185e+07	2.66394e+07	0.573654	0.756302521008403	1.36285	0.7375	0.789194	0.637218045112782	1.09478	0.822784810126582	2.1389	0.770465489566613	1.04412	0.586734693877551	6.30229
NCLIV_015860-t26_1-p1|NCLIV_015860-t26_1	NCLIV_015860	NCLIV_015860-t26_1-p1|NCLIV_015860-t26_1	NCLIV_015860-t26_1-p1|NCLIV_015860-t26_1	NCLIV_015860-t26_1-p1|NCLIV_015860-t26_1 gene=NCLIV_015860, organism=Neospora_caninum_Liverpool, gene_product=hypothetical protein, transcript_product=hypothetical protein, location=FR823387:405402-406292(+), protein_length=143, sequence_SO=chromosome, SO=	1	2	9.8	16.744	143	0.00094787	13.964	6937600	7	3			-1	991080			991080			4889800	TRUE	WRONG	TRUE	WRONG	WRONG	TRUE		NeSp7_Quinine	NeSp7_Quinine			5.31464e+06													0
NCLIV_015880-t26_1-p1|NCLIV_015880-t26_1	NCLIV_015880	NCLIV_015880-t26_1-p1|NCLIV_015880-t26_1	NCLIV_015880-t26_1-p1|NCLIV_015880-t26_1	NCLIV_015880-t26_1-p1|NCLIV_015880-t26_1 gene=NCLIV_015880, organism=Neospora_caninum_Liverpool, gene_product=hypothetical protein, transcript_product=hypothetical protein, location=FR823387:413027-414259(+), protein_length=196, sequence_SO=chromosome, SO=	1	23	74.5	22.642	196	0	323.31	5113700000	11	168			-1	464880000	113720000	103840000	247320000	1503200000	1621100000	1525600000	WRONG	TRUE	WRONG	TRUE	WRONG	TRUE				4.79483e+08	8.59482e+08	1.15728e+09	0.108936	0.561344537815126	0.0213398	0.4625	-0.0875963	0.43984962406015	0.841987	0.77373417721519	1.27118	0.632423756019262	0.429197	0.469387755102041	5942.27
NCLIV_015920-t26_1-p1|NCLIV_015920-t26_1	NCLIV_015920	NCLIV_015920-t26_1-p1|NCLIV_015920-t26_1	NCLIV_015920-t26_1-p1|NCLIV_015920-t26_1	NCLIV_015920-t26_1-p1|NCLIV_015920-t26_1 gene=NCLIV_015920, organism=Neospora_caninum_Liverpool, gene_product=Histone H4, related, transcript_product=Histone H4, related, location=FR823387:446457-446768(-), protein_length=103, sequence_SO=chromosome, SO=pr	1	8	51.5	11.439	103	0	64.003	171020000	6	21			-1	28503000	4100000	19587000	4815400	53423000	109110000	35853000	WRONG	TRUE	WRONG	TRUE	WRONG	TRUE				2.51773e+07	1.06312e+08	1.83555e+07	1.03025	0.872268907563025	-0.575367	0.296428571428571	-1.60562	0.148496240601504	2.0781	0.925632911392405	-0.455911	0.303370786516854	-2.53402	0.0969387755102041	214.239
NCLIV_016040-t26_1-p1|NCLIV_016040-t26_1	NCLIV_016040	NCLIV_016040-t26_1-p1|NCLIV_016040-t26_1	NCLIV_016040-t26_1-p1|NCLIV_016040-t26_1	NCLIV_016040-t26_1-p1|NCLIV_016040-t26_1 gene=NCLIV_016040, organism=Neospora_caninum_Liverpool, gene_product=conserved hypothetical protein, transcript_product=conserved hypothetical protein, location=FR823387:562041-568282(+), protein_length=1330, sequen	1	4	4	138.6	1330	0	25.97	9536100	78	6			-1	122260	98499	23759		6476400	3571600		WRONG	TRUE	WRONG	TRUE	TRUE	WRONG		NeSp7_1748	NeSp7_Mock	7.86325e+06	2.3636e+06		-0.858622	0.179831932773109					-1.73414	0.10126582278481					5.14692
NCLIV_016120-t26_1-p1|NCLIV_016120-t26_1	NCLIV_016120	NCLIV_016120-t26_1-p1|NCLIV_016120-t26_1	NCLIV_016120-t26_1-p1|NCLIV_016120-t26_1	NCLIV_016120-t26_1-p1|NCLIV_016120-t26_1 gene=NCLIV_016120, organism=Neospora_caninum_Liverpool, gene_product=putative proteasome subunit alpha type 4, subunit, transcript_product=putative proteasome subunit alpha type 4, subunit, location=FR823387:658723-	1	4	15.9	27.978	252	0	54.327	184780000	12	14			-1	15398000	3201300	1129600	11067000	43062000	20174000	87728000	WRONG	TRUE	WRONG	TRUE	WRONG	TRUE				3.93173e+07	1.72884e+07	9.53158e+07	-1.09392	0.132773109243697	1.02662	0.692857142857143	2.12054	0.806390977443609	-1.18536	0.210443037974684	1.27755	0.635634028892456	2.46291	0.787414965986395	167.279
NCLIV_016240-t26_1-p1|NCLIV_016240-t26_1	NCLIV_016240	NCLIV_016240-t26_1-p1|NCLIV_016240-t26_1	NCLIV_016240-t26_1-p1|NCLIV_016240-t26_1	NCLIV_016240-t26_1-p1|NCLIV_016240-t26_1 gene=NCLIV_016240, organism=Neospora_caninum_Liverpool, gene_product=5-Nucleotidase domain protein (Precursor), transcript_product=5-Nucleotidase domain protein (Precursor), location=FR823387:738217-743817(-), pro	1	8	12.3	96.49	888	0	56.5	70430000	44	10			-1	1600700			1600700			45545000	TRUE	WRONG	TRUE	WRONG	WRONG	TRUE		NeSp7_Quinine	NeSp7_Quinine			4.67356e+07													0
NCLIV_016360-t26_1-p1|NCLIV_016360-t26_1	NCLIV_016360	NCLIV_016360-t26_1-p1|NCLIV_016360-t26_1	NCLIV_016360-t26_1-p1|NCLIV_016360-t26_1	NCLIV_016360-t26_1-p1|NCLIV_016360-t26_1 gene=NCLIV_016360, organism=Neospora_caninum_Liverpool, gene_product=unspecified product, transcript_product=unspecified product, location=FR823387:810658-811872(-), protein_length=404, sequence_SO=chromosome, SO=pr	1	2	8.4	44.562	404	0	16.068	36968000	18	10			-1	2053800	101490	554890	1397400	7549500	13545000	11395000	WRONG	TRUE	WRONG	TRUE	WRONG	TRUE				1.86973e+06	1.27392e+07	1.92685e+07	0.843307	0.835294117647059	0.593948	0.614285714285714	-0.249359	0.407894736842105	2.76837	0.957278481012658	3.36534	0.861958266452649	0.59697	0.505102040816326	5.30321
NCLIV_016380-t26_1-p1|NCLIV_016380-t26_1	NCLIV_016380	NCLIV_016380-t26_1-p1|NCLIV_016380-t26_1	NCLIV_016380-t26_1-p1|NCLIV_016380-t26_1	NCLIV_016380-t26_1-p1|NCLIV_016380-t26_1 gene=NCLIV_016380, organism=Neospora_caninum_Liverpool, gene_product=Ribosomal protein L22, related, transcript_product=Ribosomal protein L22, related, location=FR823387:830383-832412(-), protein_length=181, sequenc	1	10	43.1	20.325	181	0	97.588	2604100000	10	64			-1	260410000	68001000	84323000	108080000	787310000	1098600000	675090000	WRONG	TRUE	WRONG	TRUE	WRONG	TRUE				5.80156e+08	8.10232e+08	5.6636e+08	0.480662	0.727731092436975	-0.221852	0.391071428571429	-0.702514	0.302631578947368	0.481894	0.683544303797468	-0.0347225	0.380417335473515	-0.516616	0.307823129251701	3553.29
NCLIV_016450-t26_1-p1|NCLIV_016450-t26_1	NCLIV_016450	NCLIV_016450-t26_1-p1|NCLIV_016450-t26_1	NCLIV_016450-t26_1-p1|NCLIV_016450-t26_1	NCLIV_016450-t26_1-p1|NCLIV_016450-t26_1 gene=NCLIV_016450, organism=Neospora_caninum_Liverpool, gene_product=hypothetical protein, transcript_product=hypothetical protein, location=FR823387:872147-879669(-), protein_length=398, sequence_SO=chromosome, SO=	1	2	8.8	42.893	398	0	18.878	17003000	20	5			-1	850170		100060	750110		5791300	7464900	TRUE	WRONG	WRONG	TRUE	WRONG	TRUE	NeSp7_Mock	NeSp7_Quinine			2.5524e+06	1.14926e+07					0.366236	0.537593984962406					2.17078	0.763605442176871	0
NCLIV_016520-t26_1-p1|NCLIV_016520-t26_1	NCLIV_016520	NCLIV_016520-t26_1-p1|NCLIV_016520-t26_1	NCLIV_016520-t26_1-p1|NCLIV_016520-t26_1	NCLIV_016520-t26_1-p1|NCLIV_016520-t26_1 gene=NCLIV_016520, organism=Neospora_caninum_Liverpool, gene_product=hypothetical protein, transcript_product=hypothetical protein, location=FR823387:942242-946220(+), protein_length=779, sequence_SO=chromosome, SO=	1	5	9	83.358	779	0	35.457	141790000	37	10			-1	3832100		322290	3509800		13289000	92979000	TRUE	WRONG	WRONG	TRUE	WRONG	TRUE	NeSp7_Mock	NeSp7_Quinine			1.52094e+07	9.94826e+07					2.80667	0.866541353383459					2.70948	0.811224489795918	0
NCLIV_016610-t26_1-p1|NCLIV_016610-t26_1	NCLIV_016610	NCLIV_016610-t26_1-p1|NCLIV_016610-t26_1	NCLIV_016610-t26_1-p1|NCLIV_016610-t26_1	NCLIV_016610-t26_1-p1|NCLIV_016610-t26_1 gene=NCLIV_016610, organism=Neospora_caninum_Liverpool, gene_product=conserved hypothetical protein, transcript_product=conserved hypothetical protein, location=FR823387:1058763-1059923(+), protein_length=386, seque	1	2	4.7	43.911	386	0.0016978	10.858	1311500	14	2			-1	93682		93682			1617500		TRUE	WRONG	WRONG	TRUE	TRUE	WRONG	NeSp7_Mock		NeSp7_Mock		1.67279e+06														0
NCLIV_0167-t26_1-p1|NCLIV_0167-t26_1	NCLIV_0167	NCLIV_0167-t26_1-p1|NCLIV_0167-t26_1	NCLIV_0167-t26_1-p1|NCLIV_0167-t26_1	NCLIV_0167-t26_1-p1|NCLIV_0167-t26_1 gene=NCLIV_0167, organism=Neospora_caninum_Liverpool, gene_product=DNA-directed RNA polymerases I, II, and III subunit RPABC1, transcript_product=DNA-directed RNA polymerases I, II, and III subunit RPABC1, location=FR82	1	3	24.7	16.875	150	0	25.918	26742000	9	4			-1	2971300			2971300			18926000	TRUE	WRONG	TRUE	WRONG	WRONG	TRUE		NeSp7_Quinine	NeSp7_Quinine			2.0486e+07													0
NCLIV_016750-t26_1-p1|NCLIV_016750-t26_1	NCLIV_016750	NCLIV_016750-t26_1-p1|NCLIV_016750-t26_1	NCLIV_016750-t26_1-p1|NCLIV_016750-t26_1	NCLIV_016750-t26_1-p1|NCLIV_016750-t26_1 gene=NCLIV_016750, organism=Neospora_caninum_Liverpool, gene_product=Cytochrome c oxidase copper chaperone, related, transcript_product=Cytochrome c oxidase copper chaperone, related, location=FR823387:1119503-11197	1	2	32.5	8.171	77	0.00090416	12.787	7480200	5	5			-1	1496000	641880	854150		4572100	4740300		WRONG	TRUE	WRONG	TRUE	WRONG	TRUE				3.28474e+06	5.44713e+06	0	0.0521214	0.54453781512605					0.729718	0.753164556962025					33.5405
NCLIV_016800-t26_1-p1|NCLIV_016800-t26_1	NCLIV_016800	NCLIV_016800-t26_1-p1|NCLIV_016800-t26_1	NCLIV_016800-t26_1-p1|NCLIV_016800-t26_1	NCLIV_016800-t26_1-p1|NCLIV_016800-t26_1 gene=NCLIV_016800, organism=Neospora_caninum_Liverpool, gene_product=putative TCP-1/cpn60 chaperonin family protein, transcript_product=putative TCP-1/cpn60 chaperonin family protein, location=FR823387:1138001-11412	1	19	38.9	62.759	576	0	195.11	281350000	29	42			-1	9701800	396810	92040	9213000	13529000	6330200	180820000	WRONG	TRUE	WRONG	TRUE	WRONG	TRUE				1.17775e+07	3.40439e+06	7.90303e+07	-1.09573	0.13109243697479	3.74043	0.903571428571429	4.83616	0.953007518796993	-1.79057	0.0933544303797468	2.74637	0.807383627608347	4.53694	0.937074829931973	20.7347
NCLIV_016850-t26_1-p1|NCLIV_016850-t26_1	NCLIV_016850	NCLIV_016850-t26_1-p1|NCLIV_016850-t26_1	NCLIV_016850-t26_1-p1|NCLIV_016850-t26_1	NCLIV_016850-t26_1-p1|NCLIV_016850-t26_1 gene=NCLIV_016850, organism=Neospora_caninum_Liverpool, gene_product=AT3G15980 protein, related, transcript_product=AT3G15980 protein, related, location=FR823387:1159952-1171542(-), protein_length=1239, sequence_SO=	1	12	13.1	136.42	1239	0	92.865	136990000	65	20			-1	2107600			2107600			96116000	TRUE	WRONG	TRUE	WRONG	WRONG	TRUE		NeSp7_Quinine	NeSp7_Quinine			6.49096e+07													0
NCLIV_016880-t26_1-p1|NCLIV_016880-t26_1	NCLIV_016880	NCLIV_016880-t26_1-p1|NCLIV_016880-t26_1	NCLIV_016880-t26_1-p1|NCLIV_016880-t26_1	NCLIV_016880-t26_1-p1|NCLIV_016880-t26_1 gene=NCLIV_016880, organism=Neospora_caninum_Liverpool, gene_product=S-adenosylmethionine synthetase, transcript_product=S-adenosylmethionine synthetase, location=FR823387:1185396-1187949(-), protein_length=401, seq	1	11	33.2	44.106	401	0	105.1	235470000	21	20			-1	11213000	323930	85969	10803000	11971000	3888000	152910000	WRONG	TRUE	WRONG	TRUE	WRONG	TRUE				6.96218e+06	2.30254e+06	1.06172e+08	-1.62244	0.0621848739495798	3.67507	0.9	5.29751	0.966165413533835	-1.59631	0.129746835443038	3.93072	0.905296950240771	5.52703	0.972789115646258	16.9265
NCLIV_016970-t26_1-p1|NCLIV_016970-t26_1	NCLIV_016970	NCLIV_016970-t26_1-p1|NCLIV_016970-t26_1	NCLIV_016970-t26_1-p1|NCLIV_016970-t26_1	NCLIV_016970-t26_1-p1|NCLIV_016970-t26_1 gene=NCLIV_016970, organism=Neospora_caninum_Liverpool, gene_product=conserved hypothetical protein, transcript_product=conserved hypothetical protein, location=FR823387:1251312-1253051(+), protein_length=579, seque	1	3	7.1	62.908	579	0	25.022	19194000	25	4			-1	767780		101170	666610		6161000	8650800	TRUE	WRONG	WRONG	TRUE	WRONG	TRUE	NeSp7_Mock	NeSp7_Quinine			3.22596e+06	1.27667e+07					0.489669	0.565789473684211					1.98458	0.729591836734694	0
NCLIV_016990-t26_1-p1|NCLIV_016990-t26_1	NCLIV_016990	NCLIV_016990-t26_1-p1|NCLIV_016990-t26_1	NCLIV_016990-t26_1-p1|NCLIV_016990-t26_1	NCLIV_016990-t26_1-p1|NCLIV_016990-t26_1 gene=NCLIV_016990, organism=Neospora_caninum_Liverpool, gene_product=Cupin 4 family protein, related, transcript_product=Cupin 4 family protein, related, location=FR823387:1258644-1265388(+), protein_length=533, seq	1	3	6	58.279	533	0	16.81	6963600	29	3			-1	240120		71029	169090			3490800	TRUE	WRONG	WRONG	TRUE	WRONG	TRUE	NeSp7_Mock	NeSp7_Quinine			2.62714e+06	3.75654e+06											0.515911	0.488095238095238	0
NCLIV_017010-t26_1-p1|NCLIV_017010-t26_1	NCLIV_017010	NCLIV_017010-t26_1-p1|NCLIV_017010-t26_1	NCLIV_017010-t26_1-p1|NCLIV_017010-t26_1	NCLIV_017010-t26_1-p1|NCLIV_017010-t26_1 gene=NCLIV_017010, organism=Neospora_caninum_Liverpool, gene_product=Lysophosphatidic acid acyltransferase, related, transcript_product=Lysophosphatidic acid acyltransferase, related, location=FR823387:1273906-12774	1	2	11.8	27.515	246	0.00087108	11.811	23201000	9	4			-1	2577900			2577900			16284000	TRUE	WRONG	WRONG	TRUE	WRONG	TRUE	NeSp7_Mock	NeSp7_Quinine			0	1.77733e+07													0
NCLIV_017040-t26_1-p1|NCLIV_017040-t26_1	NCLIV_017040	NCLIV_017040-t26_1-p1|NCLIV_017040-t26_1	NCLIV_017040-t26_1-p1|NCLIV_017040-t26_1	NCLIV_017040-t26_1-p1|NCLIV_017040-t26_1 gene=NCLIV_017040, organism=Neospora_caninum_Liverpool, gene_product=Phosphofructokinase, related, transcript_product=Phosphofructokinase, related, location=FR823387:1312764-1325697(+), protein_length=1400, sequence	1	12	12.2	154.68	1400	0	107.29	81797000	62	17			-1	1319300	15905		1303400	1250500		56490000	WRONG	TRUE	TRUE	WRONG	WRONG	TRUE	NeSp7_1748		NeSp7_Quinine	1.00927e+06		3.04228e+07			5.49742	0.969642857142857					4.91377	0.948635634028893			0.831092
NCLIV_017200-t26_1-p1|NCLIV_017200-t26_1	NCLIV_017200	NCLIV_017200-t26_1-p1|NCLIV_017200-t26_1	NCLIV_017200-t26_1-p1|NCLIV_017200-t26_1	NCLIV_017200-t26_1-p1|NCLIV_017200-t26_1 gene=NCLIV_017200, organism=Neospora_caninum_Liverpool, gene_product=putative KH domain-containing protein, transcript_product=putative KH domain-containing protein, location=FR823387:1449260-1454047(+), protein_len	1	2	2.4	117.65	1073	0.00087642	12	3643700	51	3			-1	71446		71446			4696900		TRUE	WRONG	WRONG	TRUE	TRUE	WRONG	NeSp7_Mock		NeSp7_Mock		4.64743e+06														0
NCLIV_017370-t26_1-p1|NCLIV_017370-t26_1	NCLIV_017370	NCLIV_017370-t26_1-p1|NCLIV_017370-t26_1	NCLIV_017370-t26_1-p1|NCLIV_017370-t26_1	NCLIV_017370-t26_1-p1|NCLIV_017370-t26_1 gene=NCLIV_017370, organism=Neospora_caninum_Liverpool, gene_product=putative CAMP-dependent protein kinase regulatory subunit, transcript_product=putative CAMP-dependent protein kinase regulatory subunit, location=	1	4	11.9	42.948	385	0	29.482	59837000	22	11			-1	2719900	589830	2130000		14367000	60620000		WRONG	TRUE	WRONG	TRUE	WRONG	TRUE				1.32809e+07	5.6915e+07	0	2.07704	0.974789915966387					2.09946	0.92879746835443					30.8207
NCLIV_017460-t26_1-p1|NCLIV_017460-t26_1	NCLIV_017460	NCLIV_017460-t26_1-p1|NCLIV_017460-t26_1	NCLIV_017460-t26_1-p1|NCLIV_017460-t26_1	NCLIV_017460-t26_1-p1|NCLIV_017460-t26_1 gene=NCLIV_017460, organism=Neospora_caninum_Liverpool, gene_product=putative NUDIX hydrolase domain-containing protein, transcript_product=putative NUDIX hydrolase domain-containing protein, location=FR823387:16717	1	2	11	25.639	237	0	15.901	4501100	14	4			-1	321510	234650	86862		3626500	1499800		WRONG	TRUE	WRONG	TRUE	TRUE	WRONG		NeSp7_1748	NeSp7_Mock	3.36211e+06	1.55106e+06		-1.27381	0.102521008403361					-1.11612	0.221518987341772					12.2613
NCLIV_017470-t26_1-p1|NCLIV_017470-t26_1	NCLIV_017470	NCLIV_017470-t26_1-p1|NCLIV_017470-t26_1	NCLIV_017470-t26_1-p1|NCLIV_017470-t26_1	NCLIV_017470-t26_1-p1|NCLIV_017470-t26_1 gene=NCLIV_017470, organism=Neospora_caninum_Liverpool, gene_product=Proteasome subunit alpha type, transcript_product=Proteasome subunit alpha type, location=FR823387:1676132-1680697(+), protein_length=296, sequenc	1	5	20.9	32.86	296	0	48.62	130080000	18	21			-1	7226400	1961900	499620	4764900	32992000	18990000	46534000	WRONG	TRUE	WRONG	TRUE	WRONG	TRUE				3.61434e+07	1.14701e+07	5.7468e+07	-0.796876	0.198319327731092	0.496169	0.583928571428571	1.29305	0.721804511278195	-1.65585	0.115506329113924	0.669028	0.526484751203852	2.32488	0.782312925170068	102.516
NCLIV_017500-t26_1-p1|NCLIV_017500-t26_1	NCLIV_017500	NCLIV_017500-t26_1-p1|NCLIV_017500-t26_1	NCLIV_017500-t26_1-p1|NCLIV_017500-t26_1	NCLIV_017500-t26_1-p1|NCLIV_017500-t26_1 gene=NCLIV_017500, organism=Neospora_caninum_Liverpool, gene_product=hypothetical protein, transcript_product=hypothetical protein, location=FR823387:1705206-1706325(-), protein_length=192, sequence_SO=chromosome, S	1	13	61.5	21.661	192	0	196.84	1135100000	11	65			-1	103190000	18709000	29676000	54806000	278440000	495860000	286520000	WRONG	TRUE	WRONG	TRUE	WRONG	TRUE				1.16484e+08	3.07654e+08	3.71943e+08	0.832566	0.831932773109244	0.0412694	0.466071428571429	-0.791297	0.289473684210526	1.40118	0.852848101265823	1.67495	0.703049759229534	0.273773	0.445578231292517	977.61
NCLIV_017510-t26_1-p1|NCLIV_017510-t26_1	NCLIV_017510	NCLIV_017510-t26_1-p1|NCLIV_017510-t26_1	NCLIV_017510-t26_1-p1|NCLIV_017510-t26_1	NCLIV_017510-t26_1-p1|NCLIV_017510-t26_1 gene=NCLIV_017510, organism=Neospora_caninum_Liverpool, gene_product=putative 40S ribosomal protein S29, transcript_product=putative 40S ribosomal protein S29, location=FR823387:1707822-1709099(+), protein_length=54	1	13	92.6	6.5227	54	0	95.303	24081000000	3	90			-1	8026900000	1890000000	3059900000	3077100000	7277900000	12088000000	4586300000	WRONG	TRUE	WRONG	TRUE	WRONG	TRUE				4.88308e+09	1.02545e+10	6.45812e+09	0.731981	0.796638655462185	-0.666192	0.278571428571429	-1.39817	0.182330827067669	1.07039	0.818037974683544	0.403325	0.473515248796148	-0.667066	0.277210884353741	98759.1
NCLIV_017640-t26_1-p1|NCLIV_017640-t26_1	NCLIV_017640	NCLIV_017640-t26_1-p1|NCLIV_017640-t26_1	NCLIV_017640-t26_1-p1|NCLIV_017640-t26_1	NCLIV_017640-t26_1-p1|NCLIV_017640-t26_1 gene=NCLIV_017640, organism=Neospora_caninum_Liverpool, gene_product=putative WD domain, G-beta repeat-containing protein, transcript_product=putative WD domain, G-beta repeat-containing protein, location=FR823387:1	1	4	7.4	60.293	554	0	42.84	39509000	28	6			-1	1411100			1411100			27635000	TRUE	WRONG	TRUE	WRONG	WRONG	TRUE		NeSp7_Quinine	NeSp7_Quinine			2.89747e+07													0
NCLIV_017680-t26_1-p1|NCLIV_017680-t26_1	NCLIV_017680	NCLIV_017680-t26_1-p1|NCLIV_017680-t26_1	NCLIV_017680-t26_1-p1|NCLIV_017680-t26_1	NCLIV_017680-t26_1-p1|NCLIV_017680-t26_1 gene=NCLIV_017680, organism=Neospora_caninum_Liverpool, gene_product=hypothetical protein, transcript_product=hypothetical protein, location=FR823387:1897131-1905129(-), protein_length=840, sequence_SO=chromosome, S	1	3	3.3	94.812	840	0	30.711	32366000	43	4			-1	752690			752690			22775000	WRONG	TRUE	TRUE	WRONG	WRONG	TRUE	NeSp7_1748		NeSp7_Quinine	0		2.47944e+07													0
NCLIV_017990-t26_1-p1|NCLIV_017990-t26_1	NCLIV_017990	NCLIV_017990-t26_1-p1|NCLIV_017990-t26_1	NCLIV_017990-t26_1-p1|NCLIV_017990-t26_1	NCLIV_017990-t26_1-p1|NCLIV_017990-t26_1 gene=NCLIV_017990, organism=Neospora_caninum_Liverpool, gene_product=conserved hypothetical protein, transcript_product=conserved hypothetical protein, location=FR823387:2155303-2160061(-), protein_length=1277, sequ	1	3	2.5	134.38	1277	0	16.766	1034000	56	4			-1	18464		18464			1275200		WRONG	TRUE	WRONG	TRUE	TRUE	WRONG		NeSp7_1748	NeSp7_Mock	0	1.3188e+06														0
NCLIV_018120-t26_1-p1|NCLIV_018120-t26_1	NCLIV_018120	NCLIV_018120-t26_1-p1|NCLIV_018120-t26_1	NCLIV_018120-t26_1-p1|NCLIV_018120-t26_1	NCLIV_018120-t26_1-p1|NCLIV_018120-t26_1 gene=NCLIV_018120, organism=Neospora_caninum_Liverpool, gene_product=conserved hypothetical protein, transcript_product=conserved hypothetical protein, location=FR823387:2304665-2309814(+), protein_length=686, seque	1	3	5.1	74.589	686	0	19.915	15924000	33	3			-1	482540	231550	42411	208580		2755600	3870200	WRONG	TRUE	WRONG	TRUE	WRONG	TRUE				7.82057e+06	1.78497e+06	5.27289e+06					0.490042	0.567669172932331	-2.13137	0.064873417721519	-0.568681	0.282504012841092	1.56269	0.670068027210884	12.0993
NCLIV_018260-t26_1-p1|NCLIV_018260-t26_1	NCLIV_018260	NCLIV_018260-t26_1-p1|NCLIV_018260-t26_1	NCLIV_018260-t26_1-p1|NCLIV_018260-t26_1	NCLIV_018260-t26_1-p1|NCLIV_018260-t26_1 gene=NCLIV_018260, organism=Neospora_caninum_Liverpool, gene_product=putative U4/U6 small nuclear ribonucleoprotein, transcript_product=putative U4/U6 small nuclear ribonucleoprotein, location=FR823387:2406762-24103	1	3	5.2	78.703	717	0	20.935	7568700	38	4			-1	199180			199180			5318700	TRUE	WRONG	TRUE	WRONG	WRONG	TRUE		NeSp7_Quinine	NeSp7_Quinine			5.7981e+06													0
NCLIV_018290-t26_1-p1|NCLIV_018290-t26_1	NCLIV_018290	NCLIV_018290-t26_1-p1|NCLIV_018290-t26_1	NCLIV_018290-t26_1-p1|NCLIV_018290-t26_1	NCLIV_018290-t26_1-p1|NCLIV_018290-t26_1 gene=NCLIV_018290, organism=Neospora_caninum_Liverpool, gene_product=Ribosomal protein S26E, related, transcript_product=Ribosomal protein S26E, related, location=FR823387:2429773-2431095(-), protein_length=113, seq	1	3	23.9	12.766	113	0	42.537	1383600000	5	26			-1	276720000	97584000	57497000	121640000	398270000	590130000	318850000	WRONG	TRUE	WRONG	TRUE	WRONG	TRUE				4.99364e+08	3.66665e+08	4.65906e+08	0.567286	0.747899159663866	-0.320869	0.366071428571429	-0.888155	0.276315789473684	-0.445627	0.387658227848101	-0.100053	0.367576243980738	0.345574	0.457482993197279	5099.1
NCLIV_018340-t26_1-p1|NCLIV_018340-t26_1	NCLIV_018340	NCLIV_018340-t26_1-p1|NCLIV_018340-t26_1	NCLIV_018340-t26_1-p1|NCLIV_018340-t26_1	NCLIV_018340-t26_1-p1|NCLIV_018340-t26_1 gene=NCLIV_018340, organism=Neospora_caninum_Liverpool, gene_product=Breast carcinoma amplified sequence 2, related, transcript_product=Breast carcinoma amplified sequence 2, related, location=FR823387:2457277-24606	1	5	19.3	39.792	362	0	37.459	48028000	13	9			-1	3694400			3694400			33471000	TRUE	WRONG	TRUE	WRONG	WRONG	TRUE		NeSp7_Quinine	NeSp7_Quinine			3.0406e+07													0
NCLIV_018400-t26_1-p1|NCLIV_018400-t26_1	NCLIV_018400	NCLIV_018400-t26_1-p1|NCLIV_018400-t26_1	NCLIV_018400-t26_1-p1|NCLIV_018400-t26_1	NCLIV_018400-t26_1-p1|NCLIV_018400-t26_1 gene=NCLIV_018400, organism=Neospora_caninum_Liverpool, gene_product=putative TCP-1/cpn60 family chaperonin, transcript_product=putative TCP-1/cpn60 family chaperonin, location=FR823387:2505182-2511667(+), protein_l	1	15	33.9	61.764	569	0	120.5	130600000	30	26			-1	4353400	1422500	173530	2757400	50871000	5475400	52857000	WRONG	TRUE	WRONG	TRUE	WRONG	TRUE				2.44029e+07	6.63992e+06	3.80647e+07	-3.21581	0.0134453781512605	0.0552511	0.473214285714286	3.27106	0.889097744360902	-1.87782	0.0822784810126582	0.6414	0.518459069020867	2.51921	0.792517006802721	74.3306
NCLIV_018420-t26_1-p1|NCLIV_018420-t26_1	NCLIV_018420	NCLIV_018420-t26_1-p1|NCLIV_018420-t26_1	NCLIV_018420-t26_1-p1|NCLIV_018420-t26_1	NCLIV_018420-t26_1-p1|NCLIV_018420-t26_1 gene=NCLIV_018420, organism=Neospora_caninum_Liverpool, gene_product=unspecified product, transcript_product=unspecified product, location=FR823387:2520353-2522735(+), protein_length=347, sequence_SO=chromosome, SO=	1	10	39.2	36.976	347	0	140.71	421130000	14	35			-1	30081000	15547000	14172000	361840	232080000	247330000	5489500	WRONG	TRUE	WRONG	TRUE	WRONG	TRUE				1.6264e+08	2.41673e+08	3.88072e+06	0.091815	0.552941176470588	-5.4018	0.00892857142857143	-5.49362	0.0131578947368421	0.57137	0.710443037974684	-5.38922	0.00963081861958266	-5.96059	0.00850340136054422	812.385
NCLIV_018500-t26_1-p1|NCLIV_018500-t26_1	NCLIV_018500	NCLIV_018500-t26_1-p1|NCLIV_018500-t26_1	NCLIV_018500-t26_1-p1|NCLIV_018500-t26_1	NCLIV_018500-t26_1-p1|NCLIV_018500-t26_1 gene=NCLIV_018500, organism=Neospora_caninum_Liverpool, gene_product=Fatty acyl-CoA synthetase 2, related, transcript_product=Fatty acyl-CoA synthetase 2, related, location=FR823387:2570355-2580755(-), protein_lengt	1	2	2.1	90.152	817	0.00090744	12.82	4957900	34	2			-1	145820		54599	91220			2145000	TRUE	WRONG	WRONG	TRUE	WRONG	TRUE	NeSp7_Mock	NeSp7_Quinine			2.36772e+06	2.37594e+06											0.00500293	0.399659863945578	0
NCLIV_018510-t26_1-p1|NCLIV_018510-t26_1	NCLIV_018510	NCLIV_018510-t26_1-p1|NCLIV_018510-t26_1	NCLIV_018510-t26_1-p1|NCLIV_018510-t26_1	NCLIV_018510-t26_1-p1|NCLIV_018510-t26_1 gene=NCLIV_018510, organism=Neospora_caninum_Liverpool, gene_product=Hydrolase Cof, related, transcript_product=Hydrolase Cof, related, location=FR823387:2583404-2584363(+), protein_length=319, sequence_SO=chromosom	1	8	34.8	34.988	319	0	122.87	88463000	13	19			-1	6804800		382280	6422600		13134000	51969000	WRONG	TRUE	WRONG	TRUE	WRONG	TRUE				0	6.33841e+06	4.60862e+07					1.98434	0.791353383458647					2.86214	0.826530612244898	0
NCLIV_018530-t26_1-p1|NCLIV_018530-t26_1	NCLIV_018530	NCLIV_018530-t26_1-p1|NCLIV_018530-t26_1	NCLIV_018530-t26_1-p1|NCLIV_018530-t26_1	NCLIV_018530-t26_1-p1|NCLIV_018530-t26_1 gene=NCLIV_018530, organism=Neospora_caninum_Liverpool, gene_product=conserved hypothetical protein, transcript_product=conserved hypothetical protein, location=FR823387:2598046-2602381(-), protein_length=955, seque	1	4	4.9	100.6	955	0	26.869	26837000	32	6			-1	838660	513760	292710	32192	12570000	15284000	1890400	WRONG	TRUE	WRONG	TRUE	WRONG	TRUE				1.68262e+07	1.19466e+07	789121	0.282038	0.643697478991597	-2.73322	0.075	-3.01526	0.0639097744360902	-0.494108	0.363924050632911	-4.41432	0.0176565008025682	-3.92021	0.0306122448979592	26.8457
NCLIV_018550-t26_1-p1|NCLIV_018550-t26_1	NCLIV_018550	NCLIV_018550-t26_1-p1|NCLIV_018550-t26_1	NCLIV_018550-t26_1-p1|NCLIV_018550-t26_1	NCLIV_018550-t26_1-p1|NCLIV_018550-t26_1 gene=NCLIV_018550, organism=Neospora_caninum_Liverpool, gene_product=YGR231Cp-like protein, related, transcript_product=YGR231Cp-like protein, related, location=FR823387:2610497-2613237(+), protein_length=271, seque	1	4	17.3	30.251	271	0	34.874	73853000	15	15			-1	4923500	630260	1688700	2604500	13563000	31179000	24708000	WRONG	TRUE	WRONG	TRUE	WRONG	TRUE				9.67582e+06	3.23079e+07	2.99286e+07	1.2009	0.894117647058824	0.865302	0.657142857142857	-0.335596	0.392857142857143	1.73943	0.893987341772152	1.62907	0.698234349919743	-0.110363	0.379251700680272	32.9333
NCLIV_018560-t26_1-p1|NCLIV_018560-t26_1	NCLIV_018560	NCLIV_018560-t26_1-p1|NCLIV_018560-t26_1	NCLIV_018560-t26_1-p1|NCLIV_018560-t26_1	NCLIV_018560-t26_1-p1|NCLIV_018560-t26_1 gene=NCLIV_018560, organism=Neospora_caninum_Liverpool, gene_product=putative ras-GTPase-activating protein binding protein, transcript_product=putative ras-GTPase-activating protein binding protein, location=FR8233	1	14	23	88.31	848	0	102.3	87583000	41	29			-1	2136200	397870	905490	832800	20972000	44483000		WRONG	TRUE	WRONG	TRUE	WRONG	TRUE				1.42387e+07	4.14262e+07	2.15909e+07	1.08479	0.884033613445378					1.54072	0.871835443037975	0.6006	0.513643659711075	-0.940121	0.241496598639456	20.7901
NCLIV_018700-t26_1-p1|NCLIV_018700-t26_1	NCLIV_018700	NCLIV_018700-t26_1-p1|NCLIV_018700-t26_1	NCLIV_018700-t26_1-p1|NCLIV_018700-t26_1	NCLIV_018700-t26_1-p1|NCLIV_018700-t26_1 gene=NCLIV_018700, organism=Neospora_caninum_Liverpool, gene_product=SnoRNA binding domain, related, transcript_product=SnoRNA binding domain, related, location=FR823387:2725327-2755311(-), protein_length=1782, sequ	1	6	9.8	189.11	1782	0	96.26	433430000	66	35			-1	6567100	1200200	3522900	1843900	101790000	244180000	123170000	WRONG	TRUE	WRONG	TRUE	WRONG	TRUE				6.67938e+07	2.48181e+08	8.76224e+07	1.26235	0.907563025210084	0.275055	0.519642857142857	-0.987294	0.25	1.89361	0.905063291139241	0.391586	0.468699839486356	-1.50202	0.168367346938776	62.7146
NCLIV_018710-t26_1-p1|NCLIV_018710-t26_1	NCLIV_018710	NCLIV_018710-t26_1-p1|NCLIV_018710-t26_1	NCLIV_018710-t26_1-p1|NCLIV_018710-t26_1	NCLIV_018710-t26_1-p1|NCLIV_018710-t26_1 gene=NCLIV_018710, organism=Neospora_caninum_Liverpool, gene_product=hypothetical protein, transcript_product=hypothetical protein, location=FR823387:2758168-2763378(+), protein_length=454, sequence_SO=chromosome, S	1	4	15.2	51.266	454	0	118.37	37147000	20	9			-1	1857300	1623600		233790	33052000		5467300	WRONG	TRUE	WRONG	TRUE	WRONG	TRUE				2.93452e+07	0	3.58188e+06			-2.59584	0.0839285714285714					-3.03433	0.07223113964687			84.8387
NCLIV_018800-t26_1-p1|NCLIV_018800-t26_1	NCLIV_018800	NCLIV_018800-t26_1-p1|NCLIV_018800-t26_1	NCLIV_018800-t26_1-p1|NCLIV_018800-t26_1	NCLIV_018800-t26_1-p1|NCLIV_018800-t26_1 gene=NCLIV_018800, organism=Neospora_caninum_Liverpool, gene_product=hypothetical protein, transcript_product=hypothetical protein, location=FR823387:2831762-2839083(-), protein_length=1125, sequence_SO=chromosome,	1	5	7.2	125.2	1125	0	36.539	10052000	46	8			-1	218510			218510			7063900	TRUE	WRONG	WRONG	TRUE	WRONG	TRUE	NeSp7_Mock	NeSp7_Quinine			0	7.70016e+06													0
NCLIV_018830-t26_1-p1|NCLIV_018830-t26_1	NCLIV_018830	NCLIV_018830-t26_1-p1|NCLIV_018830-t26_1	NCLIV_018830-t26_1-p1|NCLIV_018830-t26_1	NCLIV_018830-t26_1-p1|NCLIV_018830-t26_1 gene=NCLIV_018830, organism=Neospora_caninum_Liverpool, gene_product=conserved hypothetical protein, transcript_product=conserved hypothetical protein, location=FR823387:2860648-2863747(-), protein_length=789, seque	1	8	42.8	77.666	789	0	105.39	319310000	27	35			-1	11826000	7399100	4427300		209260000	154330000		WRONG	TRUE	WRONG	TRUE	TRUE	WRONG		NeSp7_1748	NeSp7_Mock	1.73626e+08	1.29333e+08		-0.439278	0.33781512605042					-0.424897	0.39873417721519					386.629
NCLIV_018890-t26_1-p1|NCLIV_018890-t26_1	NCLIV_018890	NCLIV_018890-t26_1-p1|NCLIV_018890-t26_1	NCLIV_018890-t26_1-p1|NCLIV_018890-t26_1	NCLIV_018890-t26_1-p1|NCLIV_018890-t26_1 gene=NCLIV_018890, organism=Neospora_caninum_Liverpool, gene_product=L24, related, transcript_product=L24, related, location=FR823387:2911339-2912447(+), protein_length=154, sequence_SO=chromosome, SO=protein_coding	1	6	26.6	17.54	154	0	44.004	614060000	6	25			-1	102340000	30050000	13701000	58592000	200700000	116280000	224410000	WRONG	TRUE	WRONG	TRUE	WRONG	TRUE				1.8453e+08	1.04847e+08	2.64639e+08	-0.787438	0.203361344537815	0.161096	0.491071428571429	0.948534	0.661654135338346	-0.815578	0.289556962025316	0.520165	0.502407704654896	1.33574	0.644557823129252	1570.22
NCLIV_018950-t26_1-p1|NCLIV_018950-t26_1	NCLIV_018950	NCLIV_018950-t26_1-p1|NCLIV_018950-t26_1	NCLIV_018950-t26_1-p1|NCLIV_018950-t26_1	NCLIV_018950-t26_1-p1|NCLIV_018950-t26_1 gene=NCLIV_018950, organism=Neospora_caninum_Liverpool, gene_product=putative coatomer epsilon subunit, transcript_product=putative coatomer epsilon subunit, location=FR823387:2951632-2955986(-), protein_length=276,	1	12	47.1	30.598	276	0	120.92	806330000	17	34			-1	47431000	872350	167070	46392000	18522000	8284100	545890000	WRONG	TRUE	WRONG	TRUE	WRONG	TRUE				1.42335e+07	3.62262e+06	3.62094e+08	-1.16082	0.119327731092437	4.8813	0.953571428571429	6.04212	0.977443609022556	-1.97418	0.0743670886075949	4.66901	0.940609951845907	6.64319	0.993197278911565	45.5833
NCLIV_019020-t26_1-p1|NCLIV_019020-t26_1	NCLIV_019020	NCLIV_019020-t26_1-p1|NCLIV_019020-t26_1	NCLIV_019020-t26_1-p1|NCLIV_019020-t26_1	NCLIV_019020-t26_1-p1|NCLIV_019020-t26_1 gene=NCLIV_019020, organism=Neospora_caninum_Liverpool, gene_product=conserved hypothetical protein, transcript_product=conserved hypothetical protein, location=FR823387:2998991-3004917(-), protein_length=1257, sequ	1	8	7.4	127.68	1257	0	64.775	93122000	49	14			-1	1900500	1771300		129170	87590000		7212900	WRONG	TRUE	TRUE	WRONG	WRONG	TRUE	NeSp7_1748		NeSp7_Quinine	6.9213e+07		4.8488e+06			-3.60211	0.0339285714285714					-3.83534	0.0353130016051364			92.5566
NCLIV_019110-t26_1-p1|NCLIV_019110-t26_1	NCLIV_019110	NCLIV_019110-t26_1-p1|NCLIV_019110-t26_1	NCLIV_019110-t26_1-p1|NCLIV_019110-t26_1	NCLIV_019110-t26_1-p1|NCLIV_019110-t26_1 gene=NCLIV_019110, organism=Neospora_caninum_Liverpool, gene_product=HSP90-like protein, related, transcript_product=HSP90-like protein, related, location=FR823387:3077525-3080915(+), protein_length=851, sequence_SO	1	17	23.1	97.056	851	0	169.07	322490000	48	39			-1	6718500	4695800	1756500	266170	210090000	136480000	8860500	WRONG	TRUE	WRONG	TRUE	WRONG	TRUE				1.21283e+08	8.60984e+07	9.78722e+06	-0.622318	0.236974789915966	-4.56748	0.0142857142857143	-3.94516	0.037593984962406	-0.494315	0.362341772151899	-3.63133	0.0449438202247191	-3.13702	0.0612244897959184	245.372
NCLIV_019200-t26_1-p1|NCLIV_019200-t26_1	NCLIV_019200	NCLIV_019200-t26_1-p1|NCLIV_019200-t26_1	NCLIV_019200-t26_1-p1|NCLIV_019200-t26_1	NCLIV_019200-t26_1-p1|NCLIV_019200-t26_1 gene=NCLIV_019200, organism=Neospora_caninum_Liverpool, gene_product=Eukaryotic translation initiation factor 5, transcript_product=Eukaryotic translation initiation factor 5, location=FR823387:3138886-3141991(+), p	1	5	15	46.85	413	0	34.531	22787000	23	8			-1	990730	41850	948880		2108400	27339000		WRONG	TRUE	WRONG	TRUE	WRONG	TRUE				985145	2.39577e+07	0	3.69674	0.996638655462185					4.60401	0.998417721518987					2.18681
NCLIV_019460-t26_1-p1|NCLIV_019460-t26_1	NCLIV_019460	NCLIV_019460-t26_1-p1|NCLIV_019460-t26_1	NCLIV_019460-t26_1-p1|NCLIV_019460-t26_1	NCLIV_019460-t26_1-p1|NCLIV_019460-t26_1 gene=NCLIV_019460, organism=Neospora_caninum_Liverpool, gene_product=hypothetical protein, transcript_product=hypothetical protein, location=FR823388:114126-116882(+), protein_length=416, sequence_SO=chromosome, SO=	1	3	12.7	42.615	416	0	22.373	15594000	15	5			-1	1039600			1039600			10903000	TRUE	WRONG	TRUE	WRONG	WRONG	TRUE		NeSp7_Quinine	NeSp7_Quinine			1.19457e+07													0
NCLIV_019480-t26_1-p1|NCLIV_019480-t26_1	NCLIV_019480	NCLIV_019480-t26_1-p1|NCLIV_019480-t26_1	NCLIV_019480-t26_1-p1|NCLIV_019480-t26_1	NCLIV_019480-t26_1-p1|NCLIV_019480-t26_1 gene=NCLIV_019480, organism=Neospora_caninum_Liverpool, gene_product=proteasome A-type and B-type domain-containing protein, transcript_product=proteasome A-type and B-type domain-containing protein, location=FR8233	1	3	14.2	30.356	267	0	31.572	43546000	15	11			-1	2903100	1088200	430990	1383900	15542000	9003500	14951000	WRONG	TRUE	WRONG	TRUE	WRONG	TRUE				1.67057e+07	8.24544e+06	1.59028e+07	-0.787614	0.201680672268908	-0.0559302	0.442857142857143	0.731684	0.629699248120301	-1.01867	0.238924050632911	-0.0710583	0.373996789727127	0.947611	0.57312925170068	56.8622
NCLIV_019490-t26_1-p1|NCLIV_019490-t26_1	NCLIV_019490	NCLIV_019490-t26_1-p1|NCLIV_019490-t26_1	NCLIV_019490-t26_1-p1|NCLIV_019490-t26_1	NCLIV_019490-t26_1-p1|NCLIV_019490-t26_1 gene=NCLIV_019490, organism=Neospora_caninum_Liverpool, gene_product=putative lysine decarboxylase, transcript_product=putative lysine decarboxylase, location=FR823388:137897-144528(-), protein_length=1257, sequence	1	4	5.3	138.96	1257	0	25.857	4555900	55	5			-1	82835			82835			3209100	TRUE	WRONG	TRUE	WRONG	WRONG	TRUE		NeSp7_Quinine	NeSp7_Quinine			3.49011e+06													0
NCLIV_019550-t26_1-p1|NCLIV_019550-t26_1	NCLIV_019550	NCLIV_019550-t26_1-p1|NCLIV_019550-t26_1	NCLIV_019550-t26_1-p1|NCLIV_019550-t26_1	NCLIV_019550-t26_1-p1|NCLIV_019550-t26_1 gene=NCLIV_019550, organism=Neospora_caninum_Liverpool, gene_product=putative histidyl-tRNA synthetase, transcript_product=putative histidyl-tRNA synthetase, location=FR823388:239319-243154(-), protein_length=1129,	1	3	3.1	121.55	1129	0	16.426	47975000	54	1			-1	888430	32995		855430	1781700			WRONG	TRUE	TRUE	WRONG	WRONG	TRUE	NeSp7_1748		NeSp7_Quinine	1.82352e+06		3.53867e+07									4.27841	0.926163723916533			1.7241
NCLIV_019590-t26_1-p1|NCLIV_019590-t26_1	NCLIV_019590	NCLIV_019590-t26_1-p1|NCLIV_019590-t26_1	NCLIV_019590-t26_1-p1|NCLIV_019590-t26_1	NCLIV_019590-t26_1-p1|NCLIV_019590-t26_1 gene=NCLIV_019590, organism=Neospora_caninum_Liverpool, gene_product=Selenophosphate synthase, related, transcript_product=Selenophosphate synthase, related, location=FR823388:263677-272196(-), protein_length=1288,	1	4	4.9	136.35	1288	0	26.4	21171000	63	6			-1	336050	21231		314820	3130100		12047000	WRONG	TRUE	TRUE	WRONG	WRONG	TRUE	NeSp7_1748		NeSp7_Quinine	1.3689e+06		1.39142e+07			1.94439	0.796428571428571					3.34547	0.860353130016051			1.10939
NCLIV_019600-t26_1-p1|NCLIV_019600-t26_1	NCLIV_019600	NCLIV_019600-t26_1-p1|NCLIV_019600-t26_1	NCLIV_019600-t26_1-p1|NCLIV_019600-t26_1	NCLIV_019600-t26_1-p1|NCLIV_019600-t26_1 gene=NCLIV_019600, organism=Neospora_caninum_Liverpool, gene_product=hypothetical protein, transcript_product=hypothetical protein, location=FR823388:274146-276724(+), protein_length=214, sequence_SO=chromosome, SO=	1	11	51.4	22.107	214	0	245.88	506560000	5	28			-1	101310000	959330	1525200	98828000	7085200	8822800	345670000	WRONG	TRUE	WRONG	TRUE	WRONG	TRUE				4.9092e+06	9.72673e+06	2.59859e+08	0.316428	0.66890756302521	5.60844	0.973214285714286	5.29202	0.964285714285714	0.986468	0.811708860759494	5.7261	0.979133226324238	4.73963	0.945578231292517	50.1283
NCLIV_019770-t26_1-p1|NCLIV_019770-t26_1	NCLIV_019770	NCLIV_019770-t26_1-p1|NCLIV_019770-t26_1	NCLIV_019770-t26_1-p1|NCLIV_019770-t26_1	NCLIV_019770-t26_1-p1|NCLIV_019770-t26_1 gene=NCLIV_019770, organism=Neospora_caninum_Liverpool, gene_product=hypothetical protein, transcript_product=hypothetical protein, location=FR823388:444615-446815(+), protein_length=520, sequence_SO=chromosome, SO=	1	4	12.3	58.765	520	0	32.468	25304000	29	8			-1	872550	664610	207940		15728000	12639000		WRONG	TRUE	WRONG	TRUE	TRUE	WRONG		NeSp7_1748	NeSp7_Mock	1.97259e+07	7.69139e+06		-0.315453	0.38655462184874					-1.35878	0.17246835443038					34.7282
NCLIV_019780-t26_1-p1|NCLIV_019780-t26_1	NCLIV_019780	NCLIV_019780-t26_1-p1|NCLIV_019780-t26_1	NCLIV_019780-t26_1-p1|NCLIV_019780-t26_1	NCLIV_019780-t26_1-p1|NCLIV_019780-t26_1 gene=NCLIV_019780, organism=Neospora_caninum_Liverpool, gene_product=putative KH domain containing protein, transcript_product=putative KH domain containing protein, location=FR823388:449616-452319(+), protein_lengt	1	11	22.3	81.819	762	0	98.05	165160000	38	26			-1	4346200	198780		4147400	11280000		107220000	WRONG	TRUE	WRONG	TRUE	WRONG	TRUE				7.73092e+06	0	8.49453e+07			3.24874	0.882142857142857					3.45782	0.874799357945425			10.3869
NCLIV_019970-t26_1-p1|NCLIV_019970-t26_1	NCLIV_019970	NCLIV_019970-t26_1-p1|NCLIV_019970-t26_1	NCLIV_019970-t26_1-p1|NCLIV_019970-t26_1	NCLIV_019970-t26_1-p1|NCLIV_019970-t26_1 gene=NCLIV_019970, organism=Neospora_caninum_Liverpool, gene_product=Peptidyl-prolyl cis-trans isomerase A, related, transcript_product=Peptidyl-prolyl cis-trans isomerase A, related, location=FR823388:703872-704390	1	7	44.2	18.815	172	0	67.427	1252700000	10	41			-1	125270000	79084000	31919000	14271000	720870000	517130000	105180000	WRONG	TRUE	WRONG	TRUE	WRONG	TRUE				6.16212e+08	3.16261e+08	8.97697e+07	-0.479212	0.314285714285714	-2.77688	0.0714285714285714	-2.29767	0.101503759398496	-0.962313	0.251582278481013	-2.77913	0.0882825040128411	-1.81681	0.146258503401361	4132.41
NCLIV_020140-t26_1-p1|NCLIV_020140-t26_1	NCLIV_020140	NCLIV_020140-t26_1-p1|NCLIV_020140-t26_1	NCLIV_020140-t26_1-p1|NCLIV_020140-t26_1	NCLIV_020140-t26_1-p1|NCLIV_020140-t26_1 gene=NCLIV_020140, organism=Neospora_caninum_Liverpool, gene_product=hypothetical protein, transcript_product=hypothetical protein, location=FR823388:841194-842941(+), protein_length=191, sequence_SO=chromosome, SO=	1	5	36.6	20.809	191	0	41.596	89134000	11	14			-1	8103100	4851100	2892600	359460	37916000	47510000	14260000	WRONG	TRUE	WRONG	TRUE	WRONG	TRUE				4.97619e+07	4.0583e+07	3.02901e+06	0.325424	0.67563025210084	-1.41083	0.175	-1.73626	0.139097744360902	-0.294168	0.441455696202532	-4.03812	0.0272873194221509	-3.74395	0.0374149659863946	253.487
NCLIV_020180-t26_1-p1|NCLIV_020180-t26_1	NCLIV_020180	NCLIV_020180-t26_1-p1|NCLIV_020180-t26_1	NCLIV_020180-t26_1-p1|NCLIV_020180-t26_1	NCLIV_020180-t26_1-p1|NCLIV_020180-t26_1 gene=NCLIV_020180, organism=Neospora_caninum_Liverpool, gene_product=hypothetical protein, transcript_product=hypothetical protein, location=FR823388:867544-872039(-), protein_length=490, sequence_SO=chromosome, SO=	1	7	13.3	54.329	490	0	74.77	129000000	26	16			-1	4961700	409870	160000	4391800	13903000	7815000	75250000	WRONG	TRUE	WRONG	TRUE	WRONG	TRUE				1.09069e+07	5.30594e+06	7.33459e+07	-0.831078	0.189915966386555	2.4363	0.8375	3.26737	0.887218045112782	-1.03956	0.237341772151899	2.74948	0.808988764044944	3.78904	0.903061224489796	21.4171
NCLIV_020220-t26_1-p1|NCLIV_020220-t26_1	NCLIV_020220	NCLIV_020220-t26_1-p1|NCLIV_020220-t26_1	NCLIV_020220-t26_1-p1|NCLIV_020220-t26_1	NCLIV_020220-t26_1-p1|NCLIV_020220-t26_1 gene=NCLIV_020220, organism=Neospora_caninum_Liverpool, gene_product=putative elongation factor 2, transcript_product=putative elongation factor 2, location=FR823388:893041-896726(+), protein_length=832, sequence_SO	1	27	38.2	93.033	832	0	276.32	1754900000	44	118			-1	39883000	6295600	6855800	26732000	410430000	485120000	589810000	WRONG	TRUE	WRONG	TRUE	WRONG	TRUE				9.62549e+07	1.42522e+08	5.14699e+08	0.241205	0.626890756302521	0.523114	0.5875	0.281909	0.516917293233083	0.566256	0.708860759493671	2.4188	0.788121990369181	1.85254	0.714285714285714	328.967
NCLIV_020250-t26_1-p1|NCLIV_020250-t26_1	NCLIV_020250	NCLIV_020250-t26_1-p1|NCLIV_020250-t26_1	NCLIV_020250-t26_1-p1|NCLIV_020250-t26_1	NCLIV_020250-t26_1-p1|NCLIV_020250-t26_1 gene=NCLIV_020250, organism=Neospora_caninum_Liverpool, gene_product=hypothetical protein, transcript_product=hypothetical protein, location=FR823388:905324-910681(+), protein_length=556, sequence_SO=chromosome, SO=	1	15	28.8	60.815	556	0	112.52	186760000	36	43			-1	5187800	2544900	186420	2456400	76214000	18085000	71871000	WRONG	TRUE	WRONG	TRUE	WRONG	TRUE				3.36733e+07	8.55958e+06	3.16712e+07	-2.07526	0.0352941176470588	-0.0846463	0.432142857142857	1.99062	0.793233082706767	-1.97599	0.0727848101265823	-0.0884355	0.37239165329053	1.88756	0.715986394557823	132.98
NCLIV_020340-t26_1-p1|NCLIV_020340-t26_1	NCLIV_020340	NCLIV_020340-t26_1-p1|NCLIV_020340-t26_1	NCLIV_020340-t26_1-p1|NCLIV_020340-t26_1	NCLIV_020340-t26_1-p1|NCLIV_020340-t26_1 gene=NCLIV_020340, organism=Neospora_caninum_Liverpool, gene_product=unspecified product, transcript_product=unspecified product, location=FR823388:950530-967321(+), protein_length=2592, sequence_SO=chromosome, SO=p	1	2	0.9	286.16	2592	0.00088574	12.29	0	114	2			-1	0							TRUE	WRONG	WRONG	TRUE	WRONG	TRUE	NeSp7_Mock	NeSp7_Quinine			0	0													0
NCLIV_020360-t26_1-p1|NCLIV_020360-t26_1	NCLIV_020360	NCLIV_020360-t26_1-p1|NCLIV_020360-t26_1	NCLIV_020360-t26_1-p1|NCLIV_020360-t26_1	NCLIV_020360-t26_1-p1|NCLIV_020360-t26_1 gene=NCLIV_020360, organism=Neospora_caninum_Liverpool, gene_product=40S ribosomal protein S12, related, transcript_product=40S ribosomal protein S12, related, location=FR823388:976716-977897(+), protein_length=142,	1	29	99.3	15.413	142	0	323.31	34353000000	9	142			-1	3817000000	65032000	6294100	3745600000	498460000	129230000	22453000000	WRONG	TRUE	WRONG	TRUE	WRONG	TRUE				3.80856e+08	6.12159e+07	1.39526e+10	-1.94754	0.0420168067226891	5.49329	0.967857142857143	7.44082	0.99812030075188	-2.63727	0.0332278481012658	5.19514	0.963081861958267	7.83241	1	3398.15
NCLIV_020380-t26_1-p1|NCLIV_020380-t26_1	NCLIV_020380	NCLIV_020380-t26_1-p1|NCLIV_020380-t26_1	NCLIV_020380-t26_1-p1|NCLIV_020380-t26_1	NCLIV_020380-t26_1-p1|NCLIV_020380-t26_1 gene=NCLIV_020380, organism=Neospora_caninum_Liverpool, gene_product=conserved hypothetical protein, transcript_product=conserved hypothetical protein, location=FR823388:982767-985828(+), protein_length=654, sequenc	1	5	18.5	70.46	654	0	31.486	34141000	40	7			-1	853530	650630	202900		26632000	11641000		WRONG	TRUE	WRONG	TRUE	TRUE	WRONG		NeSp7_1748	NeSp7_Mock	2.18283e+07	1.03514e+07		-1.19395	0.114285714285714					-1.07637	0.227848101265823					33.9977
NCLIV_020480-t26_1-p1|NCLIV_020480-t26_1	NCLIV_020480	NCLIV_020480-t26_1-p1|NCLIV_020480-t26_1	NCLIV_020480-t26_1-p1|NCLIV_020480-t26_1	NCLIV_020480-t26_1-p1|NCLIV_020480-t26_1 gene=NCLIV_020480, organism=Neospora_caninum_Liverpool, gene_product=hypothetical protein, transcript_product=hypothetical protein, location=FR823388:1070698-1071480(-), protein_length=260, sequence_SO=chromosome, S	1	7	25.4	30.372	260	0	54.113	100010000	12	14			-1	8333900	8333900			104120000			WRONG	TRUE	TRUE	WRONG	TRUE	WRONG	NeSp7_1748	NeSp7_1748		5.51326e+07															435.475
NCLIV_020550-t26_1-p1|NCLIV_020550-t26_1	NCLIV_020550	NCLIV_020550-t26_1-p1|NCLIV_020550-t26_1	NCLIV_020550-t26_1-p1|NCLIV_020550-t26_1	NCLIV_020550-t26_1-p1|NCLIV_020550-t26_1 gene=NCLIV_020550, organism=Neospora_caninum_Liverpool, gene_product=putative glyoxalase, transcript_product=putative glyoxalase, location=FR823388:1126470-1129534(+), protein_length=482, sequence_SO=chromosome, SO=	1	2	3.5	53.319	482	0.00097276	14.784	1889500	25	2			-1	75580			75580			1345100	TRUE	WRONG	TRUE	WRONG	WRONG	TRUE		NeSp7_Quinine	NeSp7_Quinine			1.44748e+06													0
NCLIV_020700-t26_1-p1|NCLIV_020700-t26_1	NCLIV_020700	NCLIV_020700-t26_1-p1|NCLIV_020700-t26_1	NCLIV_020700-t26_1-p1|NCLIV_020700-t26_1	NCLIV_020700-t26_1-p1|NCLIV_020700-t26_1 gene=NCLIV_020700, organism=Neospora_caninum_Liverpool, gene_product=conserved hypothetical protein, transcript_product=conserved hypothetical protein, location=FR823388:1239077-1243688(-), protein_length=865, seque	1	7	13.6	93.676	865	0	60.589	47347000	44	9			-1	1076100			1076100			33099000	TRUE	WRONG	TRUE	WRONG	WRONG	TRUE		NeSp7_Quinine	NeSp7_Quinine			2.48813e+07													0
NCLIV_020720-t26_1-p1|NCLIV_020720-t26_1	NCLIV_020720	NCLIV_020720-t26_1-p1|NCLIV_020720-t26_1	NCLIV_020720-t26_1-p1|NCLIV_020720-t26_1	NCLIV_020720-t26_1-p1|NCLIV_020720-t26_1 gene=NCLIV_020720, organism=Neospora_caninum_Liverpool, gene_product=putative microneme protein MIC11, transcript_product=putative microneme protein MIC11, location=FR823388:1247718-1248680(-), protein_length=203, s	1	5	31.5	22.12	203	0	48.285	341650000	12	20			-1	28470000	15269000	10368000	2833400	164650000	173040000	36000000	WRONG	TRUE	WRONG	TRUE	WRONG	TRUE				1.69325e+08	1.45684e+08	2.60471e+07	0.0717031	0.547899159663866	-2.19333	0.108928571428571	-2.26504	0.107142857142857	-0.216951	0.465189873417722	-2.7006	0.101123595505618	-2.48365	0.102040816326531	797.858
NCLIV_020810-t26_1-p1|NCLIV_020810-t26_1	NCLIV_020810	NCLIV_020810-t26_1-p1|NCLIV_020810-t26_1	NCLIV_020810-t26_1-p1|NCLIV_020810-t26_1	NCLIV_020810-t26_1-p1|NCLIV_020810-t26_1 gene=NCLIV_020810, organism=Neospora_caninum_Liverpool, gene_product=conserved hypothetical protein, transcript_product=conserved hypothetical protein, location=FR823388:1315576-1316194(-), protein_length=184, seque	1	3	30.4	20.229	184	0	27.881	25861000	9	5			-1	2873500			2873500			17886000	TRUE	WRONG	TRUE	WRONG	WRONG	TRUE		NeSp7_Quinine	NeSp7_Quinine			1.98112e+07													0
NCLIV_020840-t26_1-p1|NCLIV_020840-t26_1	NCLIV_020840	NCLIV_020840-t26_1-p1|NCLIV_020840-t26_1	NCLIV_020840-t26_1-p1|NCLIV_020840-t26_1	NCLIV_020840-t26_1-p1|NCLIV_020840-t26_1 gene=NCLIV_020840, organism=Neospora_caninum_Liverpool, gene_product=hypothetical protein, transcript_product=hypothetical protein, location=FR823388:1331071-1338007(+), protein_length=568, sequence_SO=chromosome, S	1	23	38.4	61.499	568	0	206.1	1743000000	32	97			-1	54470000	6725400	10558000	37186000	301240000	525460000	671810000	WRONG	TRUE	WRONG	TRUE	WRONG	TRUE				1.04199e+08	1.52441e+08	4.14473e+08	0.802668	0.823529411764706	1.15714	0.705357142857143	0.354472	0.531954887218045	0.548907	0.704113924050633	1.99194	0.744783306581059	1.44303	0.659863945578231	351.426
NCLIV_020920-t26_1-p1|NCLIV_020920-t26_1	NCLIV_020920	NCLIV_020920-t26_1-p1|NCLIV_020920-t26_1	NCLIV_020920-t26_1-p1|NCLIV_020920-t26_1	NCLIV_020920-t26_1-p1|NCLIV_020920-t26_1 gene=NCLIV_020920, organism=Neospora_caninum_Liverpool, gene_product=conserved hypothetical protein, transcript_product=conserved hypothetical protein, location=FR823388:1405093-1424940(+), protein_length=2250, sequ	1	2	0.9	245.23	2250	0.00089928	12.64	18573000	95	3			-1	195500			195500			13038000	TRUE	WRONG	TRUE	WRONG	WRONG	TRUE		NeSp7_Quinine	NeSp7_Quinine			1.42279e+07													0
NCLIV_020990-t26_1-p1|NCLIV_020990-t26_1	NCLIV_020990	NCLIV_020990-t26_1-p1|NCLIV_020990-t26_1	NCLIV_020990-t26_1-p1|NCLIV_020990-t26_1	NCLIV_020990-t26_1-p1|NCLIV_020990-t26_1 gene=NCLIV_020990, organism=Neospora_caninum_Liverpool, gene_product=hypothetical protein, transcript_product=hypothetical protein, location=FR823388:1476716-1485246(-), protein_length=1067, sequence_SO=chromosome,	1	2	3.2	114.84	1067	0	19.313	14283000	41	5			-1	348370	36759	311610			16508000		WRONG	TRUE	WRONG	TRUE	TRUE	WRONG		NeSp7_1748	NeSp7_Mock	1.54248e+06	1.6295e+07								3.4011	0.979430379746835					1.92079
NCLIV_021050-t26_1-p1|NCLIV_021050-t26_1	NCLIV_021050	NCLIV_021050-t26_1-p1|NCLIV_021050-t26_1	NCLIV_021050-t26_1-p1|NCLIV_021050-t26_1	NCLIV_021050-t26_1-p1|NCLIV_021050-t26_1 gene=NCLIV_021050, organism=Neospora_caninum_Liverpool, gene_product=unspecified product, transcript_product=unspecified product, location=FR823388:1533187-1539181(+), protein_length=865, sequence_SO=chromosome, SO=	1	31	50.8	93.193	865	0	323.31	7478800000	28	216			-1	267100000	127910000	20665000	118520000	3641000000	707480000	2431100000	WRONG	TRUE	WRONG	TRUE	WRONG	TRUE				1.61757e+09	3.8675e+08	1.27229e+09	-2.36357	0.0285714285714286	-0.582726	0.294642857142857	1.78085	0.768796992481203	-2.06435	0.0680379746835443	-0.346396	0.319422150882825	1.71796	0.697278911564626	6683.74
NCLIV_021080-t26_1-p1|NCLIV_021080-t26_1	NCLIV_021080	NCLIV_021080-t26_1-p1|NCLIV_021080-t26_1	NCLIV_021080-t26_1-p1|NCLIV_021080-t26_1	NCLIV_021080-t26_1-p1|NCLIV_021080-t26_1 gene=NCLIV_021080, organism=Neospora_caninum_Liverpool, gene_product=hypothetical protein, transcript_product=hypothetical protein, location=FR823388:1549561-1551829(+), protein_length=260, sequence_SO=chromosome, S	1	13	46.5	28.24	260	0	238.71	1022300000	14	67			-1	73021000	15107000	10266000	47647000	248120000	226000000	400130000	WRONG	TRUE	WRONG	TRUE	WRONG	TRUE				1.25779e+08	1.33265e+08	3.69405e+08	-0.134715	0.45546218487395	0.689431	0.625	0.824146	0.642857142857143	0.0833978	0.566455696202532	1.55431	0.678972712680578	1.47091	0.663265306122449	789.393
NCLIV_021100-t26_1-p1|NCLIV_021100-t26_1	NCLIV_021100	NCLIV_021100-t26_1-p1|NCLIV_021100-t26_1	NCLIV_021100-t26_1-p1|NCLIV_021100-t26_1	NCLIV_021100-t26_1-p1|NCLIV_021100-t26_1 gene=NCLIV_021100, organism=Neospora_caninum_Liverpool, gene_product=unspecified product, transcript_product=unspecified product, location=FR823388:1559428-1561065(-), protein_length=237, sequence_SO=chromosome, SO=	1	2	13.9	25.783	237	0	33.201	9598300	10	3			-1	959830	583760		376080			2677100	WRONG	TRUE	WRONG	TRUE	WRONG	TRUE				5.97463e+06	0	2.88101e+06									-1.05228	0.224719101123595			30.5035
NCLIV_021110-t26_1-p1|NCLIV_021110-t26_1	NCLIV_021110	NCLIV_021110-t26_1-p1|NCLIV_021110-t26_1	NCLIV_021110-t26_1-p1|NCLIV_021110-t26_1	NCLIV_021110-t26_1-p1|NCLIV_021110-t26_1 gene=NCLIV_021110, organism=Neospora_caninum_Liverpool, gene_product=conserved hypothetical protein, transcript_product=conserved hypothetical protein, location=FR823388:1566370-1577963(+), protein_length=1850, sequ	1	3	2.3	194.64	1850	0	23.926	19269000	60	6			-1	321140	225460	73002	22677	7415800	8617700	4030900	WRONG	TRUE	WRONG	TRUE	WRONG	TRUE				1.38455e+07	5.58654e+06	1.04231e+06	0.216701	0.613445378151261	-0.8795	0.244642857142857	-1.0962	0.229323308270677	-1.30939	0.180379746835443	-3.73156	0.0401284109149278	-2.42218	0.107142857142857	11.7811
NCLIV_021130-t26_1-p1|NCLIV_021130-t26_1	NCLIV_021130	NCLIV_021130-t26_1-p1|NCLIV_021130-t26_1	NCLIV_021130-t26_1-p1|NCLIV_021130-t26_1	NCLIV_021130-t26_1-p1|NCLIV_021130-t26_1 gene=NCLIV_021130, organism=Neospora_caninum_Liverpool, gene_product=conserved hypothetical protein, transcript_product=conserved hypothetical protein, location=FR823388:1590025-1595630(-), protein_length=772, seque	1	3	4.9	86.32	772	0	17.052	142020000	35	4			-1	4057600	3695600		361960			8928900	WRONG	TRUE	TRUE	WRONG	WRONG	TRUE	NeSp7_1748		NeSp7_Quinine	1.32386e+08		9.70487e+06									-3.7699	0.0385232744783307			193.108
NCLIV_021260-t26_1-p1|NCLIV_021260-t26_1	NCLIV_021260	NCLIV_021260-t26_1-p1|NCLIV_021260-t26_1	NCLIV_021260-t26_1-p1|NCLIV_021260-t26_1	NCLIV_021260-t26_1-p1|NCLIV_021260-t26_1 gene=NCLIV_021260, organism=Neospora_caninum_Liverpool, gene_product=hypothetical protein, transcript_product=hypothetical protein, location=FR823388:1719678-1723898(-), protein_length=567, sequence_SO=chromosome, S	1	12	27.2	61.719	567	0	108.4	472210000	27	30			-1	17489000	87135		17402000	4425300		327630000	WRONG	TRUE	WRONG	TRUE	WRONG	TRUE				2.40793e+06	0	2.26335e+08			6.21015	0.980357142857143					6.55453	0.98876404494382			4.55311
NCLIV_021290-t26_1-p1|NCLIV_021290-t26_1	NCLIV_021290	NCLIV_021290-t26_1-p1|NCLIV_021290-t26_1	NCLIV_021290-t26_1-p1|NCLIV_021290-t26_1	NCLIV_021290-t26_1-p1|NCLIV_021290-t26_1 gene=NCLIV_021290, organism=Neospora_caninum_Liverpool, gene_product=Proteophosphoglycan 5, related, transcript_product=Proteophosphoglycan 5, related, location=FR823388:1745126-1749490(+), protein_length=1454, sequ	1	13	14	143.07	1454	0	91.807	99217000	59	23			-1	1681600	573600	498820	609220	28939000	41594000	27820000	WRONG	TRUE	WRONG	TRUE	WRONG	TRUE				2.52266e+07	3.53241e+07	1.57684e+07	0.52336	0.739495798319328	-0.0568926	0.439285714285714	-0.580253	0.338345864661654	0.485707	0.685126582278481	-0.677908	0.260032102728732	-1.16362	0.212585034013605	29.9726
NCLIV_021390-t26_1-p1|NCLIV_021390-t26_1	NCLIV_021390	NCLIV_021390-t26_1-p1|NCLIV_021390-t26_1	NCLIV_021390-t26_1-p1|NCLIV_021390-t26_1	NCLIV_021390-t26_1-p1|NCLIV_021390-t26_1 gene=NCLIV_021390, organism=Neospora_caninum_Liverpool, gene_product=putative ribosomal protein L41, transcript_product=putative ribosomal protein L41, location=FR823388:1893560-1894600(-), protein_length=105, seque	1	5	30.5	12.062	105	0	79.456	290870000	3	13			-1	96955000	16255000	15775000	64925000	80085000	72708000	93712000	WRONG	TRUE	WRONG	TRUE	WRONG	TRUE				4.99101e+07	6.03592e+07	1.27983e+08	-0.139418	0.452100840336134	0.226702	0.508928571428571	0.36612	0.535714285714286	0.274242	0.612341772151899	1.35855	0.653290529695024	1.08431	0.596938775510204	849.38
NCLIV_021405-t26_1-p1|NCLIV_021405-t26_1	NCLIV_021405	NCLIV_021405-t26_1-p1|NCLIV_021405-t26_1	NCLIV_021405-t26_1-p1|NCLIV_021405-t26_1	NCLIV_021405-t26_1-p1|NCLIV_021405-t26_1 gene=NCLIV_021405, organism=Neospora_caninum_Liverpool, gene_product=3-5 exoribonuclease CSL4, related, transcript_product=3-5 exoribonuclease CSL4, related, location=FR823388:1902125-1905370(+), protein_length=	1	2	13.3	28.29	271	0.00092937	13.482	3670000	14	2			-1	262150			262150			2612500	TRUE	WRONG	TRUE	WRONG	WRONG	TRUE		NeSp7_Quinine	NeSp7_Quinine			2.81145e+06													0
NCLIV_021440-t26_1-p1|NCLIV_021440-t26_1	NCLIV_021440	NCLIV_021440-t26_1-p1|NCLIV_021440-t26_1	NCLIV_021440-t26_1-p1|NCLIV_021440-t26_1	NCLIV_021440-t26_1-p1|NCLIV_021440-t26_1 gene=NCLIV_021440, organism=Neospora_caninum_Liverpool, gene_product=putative RNA binding protein, transcript_product=putative RNA binding protein, location=FR823388:1935408-1945395(-), protein_length=1060, sequence	1	3	4.7	110.91	1060	0	32.268	65424000	48	8			-1	1363000			1363000			45915000	TRUE	WRONG	TRUE	WRONG	WRONG	TRUE		NeSp7_Quinine	NeSp7_Quinine			5.01191e+07													0
NCLIV_021550-t26_1-p1|NCLIV_021550-t26_1	NCLIV_021550	NCLIV_021550-t26_1-p1|NCLIV_021550-t26_1	NCLIV_021550-t26_1-p1|NCLIV_021550-t26_1	NCLIV_021550-t26_1-p1|NCLIV_021550-t26_1 gene=NCLIV_021550, organism=Neospora_caninum_Liverpool, gene_product=hypothetical protein, transcript_product=hypothetical protein, location=FR823388:2027302-2029178(-), protein_length=436, sequence_SO=chromosome, S	1	3	8.9	48.249	436	0	17.273	12662000	22	1			-1	575560	383580	191980		8438800			WRONG	TRUE	WRONG	TRUE	TRUE	WRONG		NeSp7_1748	NeSp7_Mock	8.6369e+06	5.3868e+06								-0.681083	0.330696202531646					20.0434
NCLIV_021630-t26_1-p1|NCLIV_021630-t26_1	NCLIV_021630	NCLIV_021630-t26_1-p1|NCLIV_021630-t26_1	NCLIV_021630-t26_1-p1|NCLIV_021630-t26_1	NCLIV_021630-t26_1-p1|NCLIV_021630-t26_1 gene=NCLIV_021630, organism=Neospora_caninum_Liverpool, gene_product=Large protein with a UBR1-like ring finger related treble clef, related, transcript_product=Large protein with a UBR1-like ring finger related tre	1	3	0.7	584.81	5461	0	19.44	6747800	239	2			-1	28233			28233			4803400	TRUE	WRONG	TRUE	WRONG	WRONG	TRUE		NeSp7_Quinine	NeSp7_Quinine			5.16916e+06													0
NCLIV_021640-t26_1-p1|NCLIV_021640-t26_1	NCLIV_021640	NCLIV_021640-t26_1-p1|NCLIV_021640-t26_1	NCLIV_021640-t26_1-p1|NCLIV_021640-t26_1	NCLIV_021640-t26_1-p1|NCLIV_021640-t26_1 gene=NCLIV_021640, organism=Neospora_caninum_Liverpool, gene_product=unspecified product, transcript_product=unspecified product, location=FR823388:2109428-2110081(+), protein_length=217, sequence_SO=chromosome, SO=	1	13	75.6	22.495	217	0	323.31	5124100000	7	92			-1	732020000	283060000	289720000	159240000	1987800000	2689200000	796720000	WRONG	TRUE	WRONG	TRUE	WRONG	TRUE				1.27564e+09	1.87272e+09	6.78799e+08	0.436004	0.714285714285714	-1.31903	0.183928571428571	-1.75503	0.137218045112782	0.553912	0.705696202531646	-0.910168	0.232744783306581	-1.46408	0.171768707482993	14790.9
NCLIV_021660-t26_1-p1|NCLIV_021660-t26_1	NCLIV_021660	NCLIV_021660-t26_1-p1|NCLIV_021660-t26_1	NCLIV_021660-t26_1-p1|NCLIV_021660-t26_1	NCLIV_021660-t26_1-p1|NCLIV_021660-t26_1 gene=NCLIV_021660, organism=Neospora_caninum_Liverpool, gene_product=conserved hypothetical protein, transcript_product=conserved hypothetical protein, location=FR823388:2123399-2124136(-), protein_length=245, seque	1	3	14.7	26.504	245	0	43.034	90254000	11	15			-1	8205000	1772700	4410400	2021800	24015000	51195000	23094000	WRONG	TRUE	WRONG	TRUE	WRONG	TRUE				1.99569e+07	6.18785e+07	1.70375e+07	1.09207	0.887394957983193	-0.0564177	0.441071428571429	-1.14848	0.218045112781955	1.63255	0.881329113924051	-0.228179	0.345104333868379	-1.86073	0.144557823129252	92.6297
NCLIV_0220-t26_1-p1|NCLIV_0220-t26_1	NCLIV_0220	NCLIV_0220-t26_1-p1|NCLIV_0220-t26_1	NCLIV_0220-t26_1-p1|NCLIV_0220-t26_1	NCLIV_0220-t26_1-p1|NCLIV_0220-t26_1 gene=NCLIV_0220, organism=Neospora_caninum_Liverpool, gene_product=zinc finger (C3HC4 type) / FHA domain-containing protein, transcript_product=zinc finger (C3HC4 type) / FHA domain-containing protein, location=FR823388	1	2	3.2	104	1027	0.00095147	14.045	19792000	31	4			-1	638450	59622		578830	3450500		11188000	WRONG	TRUE	TRUE	WRONG	WRONG	TRUE	NeSp7_1748		NeSp7_Quinine	1.89169e+06		1.37461e+07			1.69707	0.782142857142857					2.86127	0.820224719101124			3.11546
NCLIV_022000-t26_1-p1|NCLIV_022000-t26_1	NCLIV_022000	NCLIV_022000-t26_1-p1|NCLIV_022000-t26_1	NCLIV_022000-t26_1-p1|NCLIV_022000-t26_1	NCLIV_022000-t26_1-p1|NCLIV_022000-t26_1 gene=NCLIV_022000, organism=Neospora_caninum_Liverpool, gene_product=putative para-aminobenzoate synthase, transcript_product=putative para-aminobenzoate synthase, location=FR823388:2436154-2439989(-), protein_lengt	1	7	13.3	78.626	716	0	69.755	40450000	34	9			-1	1189700			1189700			28335000	TRUE	WRONG	TRUE	WRONG	WRONG	TRUE		NeSp7_Quinine	NeSp7_Quinine			2.1862e+07													0
NCLIV_022050-t26_1-p1|NCLIV_022050-t26_1	NCLIV_022050	NCLIV_022050-t26_1-p1|NCLIV_022050-t26_1	NCLIV_022050-t26_1-p1|NCLIV_022050-t26_1	NCLIV_022050-t26_1-p1|NCLIV_022050-t26_1 gene=NCLIV_022050, organism=Neospora_caninum_Liverpool, gene_product=putative mitochondrial carrier domain-containing protein, transcript_product=putative mitochondrial carrier domain-containing protein, location=FR	1	2	11.4	29.856	281	0	17.77	19903000	12	8			-1	1658600	660320	998270		9469200	14385000		WRONG	TRUE	WRONG	TRUE	WRONG	TRUE				8.10981e+06	1.52787e+07	0	0.603251	0.769747899159664					0.913783	0.791139240506329					34.504
NCLIV_022080-t26_1-p1|NCLIV_022080-t26_1	NCLIV_022080	NCLIV_022080-t26_1-p1|NCLIV_022080-t26_1	NCLIV_022080-t26_1-p1|NCLIV_022080-t26_1	NCLIV_022080-t26_1-p1|NCLIV_022080-t26_1 gene=NCLIV_022080, organism=Neospora_caninum_Liverpool, gene_product=hypothetical protein, transcript_product=hypothetical protein, location=FR823388:2493980-2495371(-), protein_length=212, sequence_SO=chromosome, S	1	4	13.7	22.883	212	0	25.616	32149000	6	8			-1	5358100	4253300	1104800		26307000	9809400		WRONG	TRUE	WRONG	TRUE	TRUE	WRONG		NeSp7_1748	NeSp7_Mock	2.61188e+07	8.45486e+06		-1.42321	0.0857142857142857					-1.62723	0.125					222.25
NCLIV_022100-t26_1-p1|NCLIV_022100-t26_1	NCLIV_022100	NCLIV_022100-t26_1-p1|NCLIV_022100-t26_1	NCLIV_022100-t26_1-p1|NCLIV_022100-t26_1	NCLIV_022100-t26_1-p1|NCLIV_022100-t26_1 gene=NCLIV_022100, organism=Neospora_caninum_Liverpool, gene_product=DnaJ domain containing protein, related, transcript_product=DnaJ domain containing protein, related, location=FR823388:2503305-2504912(+), protein	1	3	24.6	15.327	138	0	22.22	17416000	7	5			-1	2488000		2488000			22430000		TRUE	WRONG	WRONG	TRUE	TRUE	WRONG	NeSp7_Mock		NeSp7_Mock		2.22129e+07														0
NCLIV_022210-t26_1-p1|NCLIV_022210-t26_1	NCLIV_022210	NCLIV_022210-t26_1-p1|NCLIV_022210-t26_1	NCLIV_022210-t26_1-p1|NCLIV_022210-t26_1	NCLIV_022210-t26_1-p1|NCLIV_022210-t26_1 gene=NCLIV_022210, organism=Neospora_caninum_Liverpool, gene_product=hypothetical protein, transcript_product=hypothetical protein, location=FR823388:2587398-2589416(+), protein_length=257, sequence_SO=chromosome, S	1	4	15.2	29.097	257	0	37.995	51263000	7	6			-1	7323300			7323300			36170000	TRUE	WRONG	TRUE	WRONG	WRONG	TRUE		NeSp7_Quinine	NeSp7_Quinine			3.61097e+07													0
NCLIV_022220-t26_1-p1|NCLIV_022220-t26_1	NCLIV_022220	NCLIV_022220-t26_1-p1|NCLIV_022220-t26_1	NCLIV_022220-t26_1-p1|NCLIV_022220-t26_1	NCLIV_022220-t26_1-p1|NCLIV_022220-t26_1 gene=NCLIV_022220, organism=Neospora_caninum_Liverpool, gene_product=hypothetical protein, transcript_product=hypothetical protein, location=FR823388:2591381-2596332(-), protein_length=574, sequence_SO=chromosome, S	1	19	35.7	63.2	574	0	183.69	650100000	28	58			-1	23218000	1677000	1853000	19688000	50894000	92860000	358200000	WRONG	TRUE	WRONG	TRUE	WRONG	TRUE				3.96579e+07	4.28812e+07	1.87457e+08	0.867562	0.838655462184874	2.8152	0.855357142857143	1.94764	0.787593984962406	0.112736	0.572784810126582	2.24088	0.780096308186196	2.12814	0.746598639455782	87.6291
NCLIV_022260-t26_1-p1|NCLIV_022260-t26_1	NCLIV_022260	NCLIV_022260-t26_1-p1|NCLIV_022260-t26_1	NCLIV_022260-t26_1-p1|NCLIV_022260-t26_1	NCLIV_022260-t26_1-p1|NCLIV_022260-t26_1 gene=NCLIV_022260, organism=Neospora_caninum_Liverpool, gene_product=hypothetical protein, transcript_product=hypothetical protein, location=FR823388:2629693-2637418(+), protein_length=718, sequence_SO=chromosome, S	1	3	5.3	80.477	718	0	18.089	5480700	45	4			-1	121790			121790			3836900	TRUE	WRONG	TRUE	WRONG	WRONG	TRUE		NeSp7_Quinine	NeSp7_Quinine			4.19848e+06													0
NCLIV_022270-t26_1-p1|NCLIV_022270-t26_1	NCLIV_022270	NCLIV_022270-t26_1-p1|NCLIV_022270-t26_1	NCLIV_022270-t26_1-p1|NCLIV_022270-t26_1	NCLIV_022270-t26_1-p1|NCLIV_022270-t26_1 gene=NCLIV_022270, organism=Neospora_caninum_Liverpool, gene_product=unspecified product, transcript_product=unspecified product, location=FR823388:2639300-2641375(+), protein_length=691, sequence_SO=chromosome, SO=	1	7	11.1	76.447	691	0	44.651	47478000	32	17			-1	1483700	207160	606580	669940	9040700	21576000	16759000	WRONG	TRUE	WRONG	TRUE	WRONG	TRUE				6.78456e+06	2.03303e+07	1.49889e+07	1.25492	0.904201680672269	0.89043	0.664285714285714	-0.364491	0.385338345864662	1.58331	0.875	1.14356	0.619582664526485	-0.439742	0.319727891156463	10.8248
NCLIV_022280-t26_1-p1|NCLIV_022280-t26_1	NCLIV_022280	NCLIV_022280-t26_1-p1|NCLIV_022280-t26_1	NCLIV_022280-t26_1-p1|NCLIV_022280-t26_1	NCLIV_022280-t26_1-p1|NCLIV_022280-t26_1 gene=NCLIV_022280, organism=Neospora_caninum_Liverpool, gene_product=putative vacuolar protein sorting 29, transcript_product=putative vacuolar protein sorting 29, location=FR823388:2644192-2644803(+), protein_lengt	1	4	23.6	22.448	203	0	35.182	20311000	14	6			-1	1450800			1450800			14240000	TRUE	WRONG	TRUE	WRONG	WRONG	TRUE		NeSp7_Quinine	NeSp7_Quinine			1.55596e+07													0
NCLIV_022380-t26_1-p1|NCLIV_022380-t26_1	NCLIV_022380	NCLIV_022380-t26_1-p1|NCLIV_022380-t26_1	NCLIV_022380-t26_1-p1|NCLIV_022380-t26_1	NCLIV_022380-t26_1-p1|NCLIV_022380-t26_1 gene=NCLIV_022380, organism=Neospora_caninum_Liverpool, gene_product=NLI interacting factor-like phosphatase domain-containing protein, transcript_product=NLI interacting factor-like phosphatase domain-containing pr	1	2	1.4	231.28	2217	0	18.866	16811000	83	5			-1	202540			202540			11785000	TRUE	WRONG	TRUE	WRONG	WRONG	TRUE		NeSp7_Quinine	NeSp7_Quinine			1.28782e+07													0
NCLIV_022400-t26_1-p1|NCLIV_022400-t26_1	NCLIV_022400	NCLIV_022400-t26_1-p1|NCLIV_022400-t26_1	NCLIV_022400-t26_1-p1|NCLIV_022400-t26_1	NCLIV_022400-t26_1-p1|NCLIV_022400-t26_1 gene=NCLIV_022400, organism=Neospora_caninum_Liverpool, gene_product=hypothetical protein, transcript_product=hypothetical protein, location=FR823388:2780428-2784967(-), protein_length=549, sequence_SO=chromosome, S	1	2	4.6	62.357	549	0.00086881	11.74	6305500	35	3			-1	180160	180160			6960800			WRONG	TRUE	TRUE	WRONG	TRUE	WRONG	NeSp7_1748	NeSp7_1748		6.45352e+06															9.41399
NCLIV_022470-t26_1-p1|NCLIV_022470-t26_1	NCLIV_022470	NCLIV_022470-t26_1-p1|NCLIV_022470-t26_1	NCLIV_022470-t26_1-p1|NCLIV_022470-t26_1	NCLIV_022470-t26_1-p1|NCLIV_022470-t26_1 gene=NCLIV_022470, organism=Neospora_caninum_Liverpool, gene_product=putative diacylglycerol kinase, transcript_product=putative diacylglycerol kinase, location=FR823388:2832107-2838831(-), protein_length=682, seque	1	6	13.3	72.596	682	0	46.169	15979000	37	8			-1	431860	84450	203910	143500	4676000	8232500		WRONG	TRUE	WRONG	TRUE	WRONG	TRUE				3.19795e+06	9.62291e+06	4.06741e+06	0.816056	0.826890756302521					1.58933	0.876582278481013	0.346964	0.455858747993579	-1.24236	0.200680272108844	4.41281
NCLIV_022510-t26_1-p1|NCLIV_022510-t26_1	NCLIV_022510	NCLIV_022510-t26_1-p1|NCLIV_022510-t26_1	NCLIV_022510-t26_1-p1|NCLIV_022510-t26_1	NCLIV_022510-t26_1-p1|NCLIV_022510-t26_1 gene=NCLIV_022510, organism=Neospora_caninum_Liverpool, gene_product=conserved hypothetical protein, transcript_product=conserved hypothetical protein, location=FR823388:2859133-2860702(+), protein_length=315, seque	1	2	12.4	33.611	315	0	20.766	31020000	13	4			-1	2386100			2386100			21528000	TRUE	WRONG	TRUE	WRONG	WRONG	TRUE		NeSp7_Quinine	NeSp7_Quinine			2.37633e+07													0
NCLIV_022540-t26_1-p1|NCLIV_022540-t26_1	NCLIV_022540	NCLIV_022540-t26_1-p1|NCLIV_022540-t26_1	NCLIV_022540-t26_1-p1|NCLIV_022540-t26_1	NCLIV_022540-t26_1-p1|NCLIV_022540-t26_1 gene=NCLIV_022540, organism=Neospora_caninum_Liverpool, gene_product=conserved hypothetical protein, transcript_product=conserved hypothetical protein, location=FR823388:2883455-2886006(-), protein_length=580, seque	1	10	20	61.591	580	0	71.186	139750000	24	28			-1	5822800	2747400	2489200	586310	55459000	82338000	17209000	WRONG	TRUE	WRONG	TRUE	WRONG	TRUE				5.87576e+07	5.03125e+07	1.07796e+07	0.570137	0.754621848739496	-1.68826	0.15	-2.2584	0.109022556390977	-0.223858	0.460443037974684	-2.44647	0.110754414125201	-2.22262	0.115646258503401	143.561
NCLIV_022560-t26_1-p1|NCLIV_022560-t26_1	NCLIV_022560	NCLIV_022560-t26_1-p1|NCLIV_022560-t26_1	NCLIV_022560-t26_1-p1|NCLIV_022560-t26_1	NCLIV_022560-t26_1-p1|NCLIV_022560-t26_1 gene=NCLIV_022560, organism=Neospora_caninum_Liverpool, gene_product=Thermosome subunit, related, transcript_product=Thermosome subunit, related, location=FR823388:2901981-2907827(+), protein_length=539, sequence_SO	1	9	24.5	58.816	539	0	101.91	73511000	31	19			-1	2371300	360330		2011000	22588000		32714000	WRONG	TRUE	TRUE	WRONG	WRONG	TRUE	NeSp7_1748		NeSp7_Quinine	9.48116e+06		2.79711e+07			0.534352	0.592857142857143					1.5608	0.682182985553772			18.8285
NCLIV_022950-t26_1-p1|NCLIV_022950-t26_1	NCLIV_022950	NCLIV_022950-t26_1-p1|NCLIV_022950-t26_1	NCLIV_022950-t26_1-p1|NCLIV_022950-t26_1	NCLIV_022950-t26_1-p1|NCLIV_022950-t26_1 gene=NCLIV_022950, organism=Neospora_caninum_Liverpool, gene_product=putative RNA-binding protein, transcript_product=putative RNA-binding protein, location=FR823388:3272991-3274848(+), protein_length=277, sequence_	1	3	10.1	29.461	277	0	21.517	88379000	12	7			-1	7364900		2642600	4722300		39251000	41667000	TRUE	WRONG	WRONG	TRUE	WRONG	TRUE	NeSp7_Mock	NeSp7_Quinine			4.04457e+07	4.34106e+07					0.0861758	0.486842105263158					0.102059	0.420068027210884	0
NCLIV_022970-t26_1-p1|NCLIV_022970-t26_1	NCLIV_022970	NCLIV_022970-t26_1-p1|NCLIV_022970-t26_1	NCLIV_022970-t26_1-p1|NCLIV_022970-t26_1	NCLIV_022970-t26_1-p1|NCLIV_022970-t26_1 gene=NCLIV_022970, organism=Neospora_caninum_Liverpool, gene_product=unspecified product, transcript_product=unspecified product, location=FR823388:3285251-3288552(-), protein_length=765, sequence_SO=chromosome, SO=	1	7	14.9	82.904	765	0	84.926	77350000	23	14			-1	3363100	2054700	1308400		47444000	41527000		WRONG	TRUE	WRONG	TRUE	TRUE	WRONG		NeSp7_1748	NeSp7_Mock	4.8367e+07	3.83812e+07		-0.192176	0.440336134453782					-0.333625	0.425632911392405					107.365
NCLIV_0230-t26_1-p1|NCLIV_0230-t26_1	NCLIV_0230	NCLIV_0230-t26_1-p1|NCLIV_0230-t26_1	NCLIV_0230-t26_1-p1|NCLIV_0230-t26_1	NCLIV_0230-t26_1-p1|NCLIV_0230-t26_1 gene=NCLIV_0230, organism=Neospora_caninum_Liverpool, gene_product=eukaryotic translation initiation factor 3 subunit 10, transcript_product=eukaryotic translation initiation factor 3 subunit 10, location=FR823388:33404	1	20	19.8	120.76	1059	0	158.88	228090000	56	47			-1	4073000	2080500	780730	1211700	96835000	67824000	62411000	WRONG	TRUE	WRONG	TRUE	WRONG	TRUE				5.58084e+07	4.6501e+07	2.56325e+07	-0.513733	0.295798319327731	-0.633728	0.283928571428571	-0.119996	0.434210526315789	-0.263221	0.450949367088608	-1.12251	0.221508828250401	-0.859289	0.255102040816327	108.713
NCLIV_023040-t26_1-p1|NCLIV_023040-t26_1	NCLIV_023040	NCLIV_023040-t26_1-p1|NCLIV_023040-t26_1	NCLIV_023040-t26_1-p1|NCLIV_023040-t26_1	NCLIV_023040-t26_1-p1|NCLIV_023040-t26_1 gene=NCLIV_023040, organism=Neospora_caninum_Liverpool, gene_product=hypothetical protein, transcript_product=hypothetical protein, location=FR823388:3326636-3329857(-), protein_length=645, sequence_SO=chromosome, S	1	6	15	66.241	645	0	80.987	265050000	14	15			-1	18932000	1320100	211750	17400000	31846000	46697000	115780000	WRONG	TRUE	WRONG	TRUE	WRONG	TRUE				1.89159e+07	3.7809e+06	1.73405e+08	0.552218	0.741176470588235	1.8622	0.791071428571429	1.30998	0.723684210526316	-2.32279	0.0506329113924051	3.19648	0.845906902086677	5.51927	0.97108843537415	68.9798
NCLIV_023090-t26_1-p1|NCLIV_023090-t26_1	NCLIV_023090	NCLIV_023090-t26_1-p1|NCLIV_023090-t26_1	NCLIV_023090-t26_1-p1|NCLIV_023090-t26_1	NCLIV_023090-t26_1-p1|NCLIV_023090-t26_1 gene=NCLIV_023090, organism=Neospora_caninum_Liverpool, gene_product=hypothetical protein, transcript_product=hypothetical protein, location=FR823388:3373309-3378117(+), protein_length=376, sequence_SO=chromosome, S	1	16	42.6	41.82	376	0	177.98	1776400000	20	96			-1	88818000	24018000	19839000	44960000	597370000	527770000	524010000	WRONG	TRUE	WRONG	TRUE	WRONG	TRUE				2.30777e+08	2.38746e+08	3.87674e+08	-0.178715	0.443697478991597	-0.18903	0.401785714285714	-0.010315	0.462406015037594	0.0489791	0.555379746835443	0.748343	0.548956661316212	0.699364	0.522108843537415	1255.02
NCLIV_023100-t26_1-p1|NCLIV_023100-t26_1	NCLIV_023100	NCLIV_023100-t26_1-p1|NCLIV_023100-t26_1	NCLIV_023100-t26_1-p1|NCLIV_023100-t26_1	NCLIV_023100-t26_1-p1|NCLIV_023100-t26_1 gene=NCLIV_023100, organism=Neospora_caninum_Liverpool, gene_product=conserved hypothetical protein, transcript_product=conserved hypothetical protein, location=FR823388:3382158-3385780(-), protein_length=420, seque	1	5	18.3	46.57	420	0	36.008	42794000	24	10			-1	1783100	108950	481180	1193000	6902100	17299000	13405000	WRONG	TRUE	WRONG	TRUE	WRONG	TRUE				2.67618e+06	1.47292e+07	1.83742e+07	1.32558	0.917647058823529	0.957664	0.678571428571429	-0.367917	0.383458646616541	2.46044	0.94620253164557	2.77944	0.815409309791332	0.319002	0.454081632653061	5.69302
NCLIV_023120-t26_1-p1|NCLIV_023120-t26_1	NCLIV_023120	NCLIV_023120-t26_1-p1|NCLIV_023120-t26_1	NCLIV_023120-t26_1-p1|NCLIV_023120-t26_1	NCLIV_023120-t26_1-p1|NCLIV_023120-t26_1 gene=NCLIV_023120, organism=Neospora_caninum_Liverpool, gene_product=Chorismate synthase, related, transcript_product=Chorismate synthase, related, location=FR823388:3391261-3396376(+), protein_length=532, sequence_	1	12	30.3	56.555	532	0	105.48	206410000	27	25			-1	7645000			7645000			144840000	TRUE	WRONG	TRUE	WRONG	WRONG	TRUE		NeSp7_Quinine	NeSp7_Quinine			7.19275e+07													0
NCLIV_023130-t26_1-p1|NCLIV_023130-t26_1	NCLIV_023130	NCLIV_023130-t26_1-p1|NCLIV_023130-t26_1	NCLIV_023130-t26_1-p1|NCLIV_023130-t26_1	NCLIV_023130-t26_1-p1|NCLIV_023130-t26_1 gene=NCLIV_023130, organism=Neospora_caninum_Liverpool, gene_product=conserved hypothetical protein, transcript_product=conserved hypothetical protein, location=FR823388:3397871-3402762(-), protein_length=438, seque	1	3	11.6	46.81	438	0.00099502	15.768	64348000	19	5			-1	3386700	427400	471540	2487800	11528000	15685000	25152000	WRONG	TRUE	WRONG	TRUE	WRONG	TRUE				8.31133e+06	1.1427e+07	3.62107e+07	0.444243	0.717647058823529	1.12553	0.698214285714286	0.681288	0.62406015037594	0.459297	0.67246835443038	2.12327	0.768860353130016	1.66397	0.688775510204082	22.3331
NCLIV_0234-t26_1-p1|NCLIV_0234-t26_1	NCLIV_0234	NCLIV_0234-t26_1-p1|NCLIV_0234-t26_1	NCLIV_0234-t26_1-p1|NCLIV_0234-t26_1	NCLIV_0234-t26_1-p1|NCLIV_0234-t26_1 gene=NCLIV_0234, organism=Neospora_caninum_Liverpool, gene_product=glutamine amidotransferase, SNO family domain-containing protein, transcript_product=glutamine amidotransferase, SNO family domain-containing protein, l	1	2	9.7	29.907	279	0.00095238	14.068	9460300	12	3			-1	788360			788360			6663400	TRUE	WRONG	TRUE	WRONG	WRONG	TRUE		NeSp7_Quinine	NeSp7_Quinine			7.24711e+06													0
NCLIV_023610-t26_1-p1|NCLIV_023610-t26_1	NCLIV_023610	NCLIV_023610-t26_1-p1|NCLIV_023610-t26_1	NCLIV_023610-t26_1-p1|NCLIV_023610-t26_1	NCLIV_023610-t26_1-p1|NCLIV_023610-t26_1 gene=NCLIV_023610, organism=Neospora_caninum_Liverpool, gene_product=putative vacuolar ATP synthase subunit d, transcript_product=putative vacuolar ATP synthase subunit d, location=FR823388:3748681-3753090(-), prote	1	3	12.4	29.548	266	0	25.142	1458700	14	2			-1	104200	104200			1458700			WRONG	TRUE	TRUE	WRONG	WRONG	TRUE	NeSp7_1748		NeSp7_Quinine	1.49294e+06		0													5.44481
NCLIV_023620-t26_1-p1|NCLIV_023620-t26_1	NCLIV_023620	NCLIV_023620-t26_1-p1|NCLIV_023620-t26_1	NCLIV_023620-t26_1-p1|NCLIV_023620-t26_1	NCLIV_023620-t26_1-p1|NCLIV_023620-t26_1 gene=NCLIV_023620, organism=Neospora_caninum_Liverpool, gene_product=SRS domain-containing protein, transcript_product=SRS domain-containing protein, location=FR823388:3754100-3755690(+), protein_length=325, sequenc	1	4	18.8	33.596	325	0	22.404	989640	16	4			-1	61852		61852			1336900		TRUE	WRONG	WRONG	TRUE	TRUE	WRONG	NeSp7_Mock		NeSp7_Mock		1.26222e+06														0
NCLIV_023760-t26_1-p1|NCLIV_023760-t26_1	NCLIV_023760	NCLIV_023760-t26_1-p1|NCLIV_023760-t26_1	NCLIV_023760-t26_1-p1|NCLIV_023760-t26_1	NCLIV_023760-t26_1-p1|NCLIV_023760-t26_1 gene=NCLIV_023760, organism=Neospora_caninum_Liverpool, gene_product=conserved hypothetical protein, transcript_product=conserved hypothetical protein, location=FR823388:3871924-3873846(+), protein_length=640, seque	1	3	6.4	75.341	640	0	19.299	10497000	20	4			-1	524870		79616	445250			6282100	TRUE	WRONG	WRONG	TRUE	WRONG	TRUE	NeSp7_Mock	NeSp7_Quinine			2.03088e+06	6.82179e+06											1.74805	0.702380952380952	0
NCLIV_023790-t26_1-p1|NCLIV_023790-t26_1	NCLIV_023790	NCLIV_023790-t26_1-p1|NCLIV_023790-t26_1	NCLIV_023790-t26_1-p1|NCLIV_023790-t26_1	NCLIV_023790-t26_1-p1|NCLIV_023790-t26_1 gene=NCLIV_023790, organism=Neospora_caninum_Liverpool, gene_product=conserved hypothetical protein, transcript_product=conserved hypothetical protein, location=FR823388:3893703-3897232(-), protein_length=339, seque	1	2	6.8	38.037	339	0.00091075	12.984	7992800	19	2			-1	420670		137020	283660			3811600	WRONG	TRUE	WRONG	TRUE	WRONG	TRUE				0	3.32034e+06	4.1287e+06											0.314354	0.452380952380952	0
NCLIV_023850-t26_1-p1|NCLIV_023850-t26_1	NCLIV_023850	NCLIV_023850-t26_1-p1|NCLIV_023850-t26_1	NCLIV_023850-t26_1-p1|NCLIV_023850-t26_1	NCLIV_023850-t26_1-p1|NCLIV_023850-t26_1 gene=NCLIV_023850, organism=Neospora_caninum_Liverpool, gene_product=conserved hypothetical protein, transcript_product=conserved hypothetical protein, location=FR823389:38932-46285(+), protein_length=567, sequence_	1	2	6.7	61.504	567	0.00091241	13.043	3624900	28	2			-1	129460			129460			2506900	TRUE	WRONG	TRUE	WRONG	WRONG	TRUE		NeSp7_Quinine	NeSp7_Quinine			2.7769e+06													0
NCLIV_023980-t26_1-p1|NCLIV_023980-t26_1	NCLIV_023980	NCLIV_023980-t26_1-p1|NCLIV_023980-t26_1	NCLIV_023980-t26_1-p1|NCLIV_023980-t26_1	NCLIV_023980-t26_1-p1|NCLIV_023980-t26_1 gene=NCLIV_023980, organism=Neospora_caninum_Liverpool, gene_product=conserved hypothetical protein, transcript_product=conserved hypothetical protein, location=FR823389:163520-180100(+), protein_length=2830, sequen	1	7	3.3	298.57	2830	0	49.043	30825000	123	10			-1	250610		12306	238300			20583000	TRUE	WRONG	WRONG	TRUE	WRONG	TRUE	NeSp7_Mock	NeSp7_Quinine			1.9305e+06	1.87868e+07											3.28267	0.862244897959184	0
NCLIV_023990-t26_1-p1|NCLIV_023990-t26_1	NCLIV_023990	NCLIV_023990-t26_1-p1|NCLIV_023990-t26_1	NCLIV_023990-t26_1-p1|NCLIV_023990-t26_1	NCLIV_023990-t26_1-p1|NCLIV_023990-t26_1 gene=NCLIV_023990, organism=Neospora_caninum_Liverpool, gene_product=Acyl carrier protein, related, transcript_product=Acyl carrier protein, related, location=FR823389:182229-183714(-), protein_length=183, sequence_	1	5	25.7	19.311	183	0	46.331	212830000	7	26			-1	30404000	6122800	9598400	14683000	60770000	85252000	57125000	WRONG	TRUE	WRONG	TRUE	WRONG	TRUE				3.72165e+07	7.37133e+07	6.88989e+07	0.488374	0.73109243697479	-0.089237	0.430357142857143	-0.577611	0.340225563909774	0.985983	0.810126582278481	0.888538	0.576243980738363	-0.0974451	0.380952380952381	319.938
NCLIV_0240-t26_1-p1|NCLIV_0240-t26_1	NCLIV_0240	NCLIV_0240-t26_1-p1|NCLIV_0240-t26_1	NCLIV_0240-t26_1-p1|NCLIV_0240-t26_1	NCLIV_0240-t26_1-p1|NCLIV_0240-t26_1 gene=NCLIV_0240, organism=Neospora_caninum_Liverpool, gene_product=ubiquitin-conjugating enzyme domain-containing protein, transcript_product=ubiquitin-conjugating enzyme domain-containing protein, location=FR823389:195	1	6	29.8	34.221	302	0	65.722	180920000	14	10			-1	12923000			12923000			126810000	TRUE	WRONG	TRUE	WRONG	WRONG	TRUE		NeSp7_Quinine	NeSp7_Quinine			1.3201e+08													0
NCLIV_024030-t26_1-p1|NCLIV_024030-t26_1	NCLIV_024030	NCLIV_024030-t26_1-p1|NCLIV_024030-t26_1	NCLIV_024030-t26_1-p1|NCLIV_024030-t26_1	NCLIV_024030-t26_1-p1|NCLIV_024030-t26_1 gene=NCLIV_024030, organism=Neospora_caninum_Liverpool, gene_product=conserved hypothetical protein, transcript_product=conserved hypothetical protein, location=FR823389:200051-200716(-), protein_length=221, sequenc	1	8	37.1	24.817	221	0	65.574	279650000	16	19			-1	17478000	579380	897780	16001000	10190000	21280000	176860000	WRONG	TRUE	WRONG	TRUE	WRONG	TRUE				9.48761e+06	1.8321e+07	1.57924e+08	1.06234	0.880672268907563	4.11738	0.921428571428571	3.05504	0.87593984962406	0.949382	0.802215189873418	4.05704	0.913322632423756	3.10766	0.841836734693878	30.2746
NCLIV_024070-t26_1-p1|NCLIV_024070-t26_1	NCLIV_024070	NCLIV_024070-t26_1-p1|NCLIV_024070-t26_1	NCLIV_024070-t26_1-p1|NCLIV_024070-t26_1	NCLIV_024070-t26_1-p1|NCLIV_024070-t26_1 gene=NCLIV_024070, organism=Neospora_caninum_Liverpool, gene_product=conserved hypothetical protein, transcript_product=conserved hypothetical protein, location=FR823389:230000-231182(-), protein_length=134, sequenc	1	3	30.6	15.447	134	0	22.952	108380000	7	11			-1	15483000	6413500	3705400	5363900	46386000	31605000	27890000	WRONG	TRUE	WRONG	TRUE	WRONG	TRUE				4.59481e+07	3.30826e+07	2.87633e+07	-0.553537	0.272268907563025	-0.733942	0.264285714285714	-0.180405	0.426691729323308	-0.47393	0.373417721518987	-0.675775	0.263242375601926	-0.201846	0.357142857142857	335.128
NCLIV_024230-t26_1-p1|NCLIV_024230-t26_1	NCLIV_024230	NCLIV_024230-t26_1-p1|NCLIV_024230-t26_1	NCLIV_024230-t26_1-p1|NCLIV_024230-t26_1	NCLIV_024230-t26_1-p1|NCLIV_024230-t26_1 gene=NCLIV_024230, organism=Neospora_caninum_Liverpool, gene_product=Zgc:123215, related, transcript_product=Zgc:123215, related, location=FR823389:338443-338739(+), protein_length=98, sequence_SO=chromosome, SO=pro	1	3	32.7	11.289	98	0	19.928	36614000	4	6			-1	9153600	7690300	1463300		23490000	16390000		WRONG	TRUE	WRONG	TRUE	TRUE	WRONG		NeSp7_1748	NeSp7_Mock	3.14834e+07	7.46538e+06		-0.519231	0.290756302521008					-2.0763	0.0664556962025316					401.845
NCLIV_024250-t26_1-p1|NCLIV_024250-t26_1	NCLIV_024250	NCLIV_024250-t26_1-p1|NCLIV_024250-t26_1	NCLIV_024250-t26_1-p1|NCLIV_024250-t26_1	NCLIV_024250-t26_1-p1|NCLIV_024250-t26_1 gene=NCLIV_024250, organism=Neospora_caninum_Liverpool, gene_product=hypothetical protein, transcript_product=hypothetical protein, location=FR823389:354556-356204(+), protein_length=158, sequence_SO=chromosome, SO=	1	12	54.4	16.446	158	0	276.89	3757800000	6	76			-1	626300000	147320000	212870000	266110000	836890000	1514500000	1345000000	WRONG	TRUE	WRONG	TRUE	WRONG	TRUE				6.33855e+08	1.26679e+09	9.0579e+08	0.855732	0.836974789915966	0.684496	0.623214285714286	-0.171235	0.428571428571429	0.998949	0.813291139240506	0.515024	0.499197431781701	-0.483926	0.314625850340136	7697.98
NCLIV_024320-t26_1-p1|NCLIV_024320-t26_1	NCLIV_024320	NCLIV_024320-t26_1-p1|NCLIV_024320-t26_1	NCLIV_024320-t26_1-p1|NCLIV_024320-t26_1	NCLIV_024320-t26_1-p1|NCLIV_024320-t26_1 gene=NCLIV_024320, organism=Neospora_caninum_Liverpool, gene_product=conserved hypothetical protein, transcript_product=conserved hypothetical protein, location=FR823389:396005-396928(-), protein_length=75, sequence	1	3	34.7	8.5315	75	0	101.41	59511000	5	9			-1	11902000	371630	6186700	5343900	5077700	32414000	23438000	WRONG	TRUE	WRONG	TRUE	WRONG	TRUE				1.90172e+06	3.94533e+07	2.04684e+07	2.67437	0.989915966386555	2.2066	0.821428571428571	-0.467768	0.368421052631579	4.37477	0.995253164556962	3.42803	0.868378812199037	-0.946746	0.239795918367347	19.419
NCLIV_024410-t26_1-p1|NCLIV_024410-t26_1	NCLIV_024410	NCLIV_024410-t26_1-p1|NCLIV_024410-t26_1	NCLIV_024410-t26_1-p1|NCLIV_024410-t26_1	NCLIV_024410-t26_1-p1|NCLIV_024410-t26_1 gene=NCLIV_024410, organism=Neospora_caninum_Liverpool, gene_product=10 kDa chaperonin, related, transcript_product=10 kDa chaperonin, related, location=FR823389:460235-461991(-), protein_length=105, sequence_SO=chr	1	4	38.1	11.35	105	0	39.555	147530000	7	16			-1	21075000	11196000	3119700	6759300	77904000	28001000	37296000	WRONG	TRUE	WRONG	TRUE	WRONG	TRUE				8.02146e+07	2.78525e+07	3.34572e+07	-1.47622	0.0756302521008403	-1.06268	0.214285714285714	0.413543	0.546992481203007	-1.52606	0.137658227848101	-1.26155	0.199036918138042	0.264511	0.443877551020408	585.03
NCLIV_024420-t26_1-p1|NCLIV_024420-t26_1	NCLIV_024420	NCLIV_024420-t26_1-p1|NCLIV_024420-t26_1	NCLIV_024420-t26_1-p1|NCLIV_024420-t26_1	NCLIV_024420-t26_1-p1|NCLIV_024420-t26_1 gene=NCLIV_024420, organism=Neospora_caninum_Liverpool, gene_product=hypothetical protein, transcript_product=hypothetical protein, location=FR823389:465741-467478(+), protein_length=353, sequence_SO=chromosome, SO=	1	14	56.9	39.126	353	0	135.33	362170000	18	27			-1	20121000	200210	186850	19734000	6070900		244940000	WRONG	TRUE	WRONG	TRUE	WRONG	TRUE				3.6884e+06	4.28967e+06	1.31238e+08			5.33437	0.958928571428571			0.217874	0.596518987341772	5.15305	0.961476725521669	4.93517	0.952380952380952	10.4617
NCLIV_024440-t26_1-p1|NCLIV_024440-t26_1	NCLIV_024440	NCLIV_024440-t26_1-p1|NCLIV_024440-t26_1	NCLIV_024440-t26_1-p1|NCLIV_024440-t26_1	NCLIV_024440-t26_1-p1|NCLIV_024440-t26_1 gene=NCLIV_024440, organism=Neospora_caninum_Liverpool, gene_product=hypothetical protein, transcript_product=hypothetical protein, location=FR823389:484507-489490(+), protein_length=295, sequence_SO=chromosome, SO=	1	3	18	34.042	295	0	26.762	9473300	18	4			-1	526290			526290			6634700	TRUE	WRONG	TRUE	WRONG	WRONG	TRUE		NeSp7_Quinine	NeSp7_Quinine			7.25714e+06													0
NCLIV_024470-t26_1-p1|NCLIV_024470-t26_1	NCLIV_024470	NCLIV_024470-t26_1-p1|NCLIV_024470-t26_1	NCLIV_024470-t26_1-p1|NCLIV_024470-t26_1	NCLIV_024470-t26_1-p1|NCLIV_024470-t26_1 gene=NCLIV_024470, organism=Neospora_caninum_Liverpool, gene_product=hypothetical protein, transcript_product=hypothetical protein, location=FR823389:506884-508836(-), protein_length=269, sequence_SO=chromosome, SO=	1	2	12.6	29.38	269	0	17.224	39700000	8	3			-1	4962500			4962500			27746000	TRUE	WRONG	TRUE	WRONG	WRONG	TRUE		NeSp7_Quinine	NeSp7_Quinine			3.0413e+07													0
NCLIV_024510-t26_1-p1|NCLIV_024510-t26_1	NCLIV_024510	NCLIV_024510-t26_1-p1|NCLIV_024510-t26_1	NCLIV_024510-t26_1-p1|NCLIV_024510-t26_1	NCLIV_024510-t26_1-p1|NCLIV_024510-t26_1 gene=NCLIV_024510, organism=Neospora_caninum_Liverpool, gene_product=Ubiquitin carboxyl-terminal hydrolase, related, transcript_product=Ubiquitin carboxyl-terminal hydrolase, related, location=FR823389:530423-539308	1	2	1.8	123.09	1108	0.00086356	11.389	2292300	58	2			-1	39523			39523			1631800	TRUE	WRONG	TRUE	WRONG	WRONG	TRUE		NeSp7_Quinine	NeSp7_Quinine			1.75605e+06													0
NCLIV_024610-t26_1-p1|NCLIV_024610-t26_1	NCLIV_024610	NCLIV_024610-t26_1-p1|NCLIV_024610-t26_1	NCLIV_024610-t26_1-p1|NCLIV_024610-t26_1	NCLIV_024610-t26_1-p1|NCLIV_024610-t26_1 gene=NCLIV_024610, organism=Neospora_caninum_Liverpool, gene_product=conserved hypothetical protein, transcript_product=conserved hypothetical protein, location=FR823389:599298-600515(-), protein_length=405, sequenc	1	23	58.8	41.945	405	0	271.81	5401300000	27	108			-1	200050000	4834600	5051800	190160000	194020000	233940000	3485400000	WRONG	TRUE	WRONG	TRUE	WRONG	TRUE				6.49977e+07	8.08333e+07	1.78363e+09	0.269933	0.636974789915966	4.16705	0.923214285714286	3.89711	0.917293233082707	0.314561	0.621835443037975	4.77828	0.945425361155698	4.46372	0.933673469387755	252.625
NCLIV_024630-t26_1-p1|NCLIV_024630-t26_1	NCLIV_024630	NCLIV_024630-t26_1-p1|NCLIV_024630-t26_1	NCLIV_024630-t26_1-p1|NCLIV_024630-t26_1	NCLIV_024630-t26_1-p1|NCLIV_024630-t26_1 gene=NCLIV_024630, organism=Neospora_caninum_Liverpool, gene_product=putative porin, transcript_product=putative porin, location=FR823389:605715-608811(-), protein_length=290, sequence_SO=chromosome, SO=protein_codi	1	6	27.2	31.304	290	0	47.643	71027000	18	13			-1	3946000	1141800	1593000	1211100	20998000	34970000	17249000	WRONG	TRUE	WRONG	TRUE	WRONG	TRUE				2.10345e+07	3.46417e+07	1.36604e+07	0.735866	0.798319327731092	-0.283739	0.371428571428571	-1.01961	0.242481203007519	0.71975	0.746835443037975	-0.622757	0.269662921348315	-1.34251	0.188775510204082	59.663
NCLIV_024650-t26_1-p1|NCLIV_024650-t26_1	NCLIV_024650	NCLIV_024650-t26_1-p1|NCLIV_024650-t26_1	NCLIV_024650-t26_1-p1|NCLIV_024650-t26_1	NCLIV_024650-t26_1-p1|NCLIV_024650-t26_1 gene=NCLIV_024650, organism=Neospora_caninum_Liverpool, gene_product=conserved hypothetical protein, transcript_product=conserved hypothetical protein, location=FR823389:620314-621653(+), protein_length=234, sequenc	1	2	16.7	24.839	234	0	30.108	12843000	8	6			-1	1605400		433230	1172200		5526400	5303100	TRUE	WRONG	WRONG	TRUE	WRONG	TRUE	NeSp7_Mock	NeSp7_Quinine			4.42041e+06	7.1836e+06					-0.059504	0.447368421052632					0.700529	0.523809523809524	0
NCLIV_024740-t26_1-p1|NCLIV_024740-t26_1	NCLIV_024740	NCLIV_024740-t26_1-p1|NCLIV_024740-t26_1	NCLIV_024740-t26_1-p1|NCLIV_024740-t26_1	NCLIV_024740-t26_1-p1|NCLIV_024740-t26_1 gene=NCLIV_024740, organism=Neospora_caninum_Liverpool, gene_product=Myosin, heavy polypeptide 1, skeletal muscle, transcript_product=Myosin, heavy polypeptide 1, skeletal muscle, location=FR823389:693521-700941(-),	1	3	6.4	84.69	766	0	23.922	20996000	46	13			-1	456440	143650	182450	130340	6953000	7917300	5220200	WRONG	TRUE	WRONG	TRUE	WRONG	TRUE				6.76312e+06	1.07042e+07	4.59308e+06	0.187373	0.598319327731092	-0.413531	0.339285714285714	-0.600903	0.328947368421053	0.662423	0.729430379746835	-0.558226	0.284109149277689	-1.22065	0.204081632653061	7.50621
NCLIV_024820-t26_1-p1|NCLIV_024820-t26_1	NCLIV_024820	NCLIV_024820-t26_1-p1|NCLIV_024820-t26_1	NCLIV_024820-t26_1-p1|NCLIV_024820-t26_1	NCLIV_024820-t26_1-p1|NCLIV_024820-t26_1 gene=NCLIV_024820, organism=Neospora_caninum_Liverpool, gene_product=14-3-3 protein homolog, transcript_product=14-3-3 protein homolog, location=FR823389:758937-761451(+), protein_length=266, sequence_SO=chromosome,	1	18	68.8	30.698	266	0	209.73	1752400000	17	86			-1	103080000	24590000	25070000	53422000	460100000	568750000	594040000	WRONG	TRUE	WRONG	TRUE	WRONG	TRUE				2.36497e+08	3.00426e+08	4.01734e+08	0.305847	0.66218487394958	0.368613	0.544642857142857	0.0627654	0.483082706766917	0.345186	0.634493670886076	0.764419	0.556982343499197	0.419233	0.465986394557823	1284.91
NCLIV_024830-t26_1-p1|NCLIV_024830-t26_1	NCLIV_024830	NCLIV_024830-t26_1-p1|NCLIV_024830-t26_1	NCLIV_024830-t26_1-p1|NCLIV_024830-t26_1	NCLIV_024830-t26_1-p1|NCLIV_024830-t26_1 gene=NCLIV_024830, organism=Neospora_caninum_Liverpool, gene_product=conserved hypothetical protein, transcript_product=conserved hypothetical protein, location=FR823389:769041-769460(+), protein_length=139, sequenc	1	5	54.7	14.738	139	0	84.357	98625000	9	23			-1	10958000	911210	2293600	7753600	8746400	24026000	51580000	WRONG	TRUE	WRONG	TRUE	WRONG	TRUE				8.39351e+06	2.63278e+07	4.90787e+07	1.45784	0.932773109243697	2.56005	0.846428571428571	1.10222	0.695488721804511	1.64924	0.886075949367089	2.54775	0.79454253611557	0.898509	0.561224489795918	47.6139
NCLIV_024840-t26_1-p1|NCLIV_024840-t26_1	NCLIV_024840	NCLIV_024840-t26_1-p1|NCLIV_024840-t26_1	NCLIV_024840-t26_1-p1|NCLIV_024840-t26_1	NCLIV_024840-t26_1-p1|NCLIV_024840-t26_1 gene=NCLIV_024840, organism=Neospora_caninum_Liverpool, gene_product=hypothetical protein, transcript_product=hypothetical protein, location=FR823389:774019-778057(+), protein_length=469, sequence_SO=chromosome, SO=	1	15	43.5	51.613	469	0	138.58	264770000	23	49			-1	11512000	2315400	608400	8587700	72068000	31451000	107640000	WRONG	TRUE	WRONG	TRUE	WRONG	TRUE				2.56681e+07	1.44708e+07	6.38389e+07	-1.19625	0.112605042016807	0.578784	0.610714285714286	1.77504	0.765037593984962	-0.826829	0.287974683544304	1.31446	0.648475120385233	2.14129	0.753401360544218	120.988
NCLIV_024860-t26_1-p1|NCLIV_024860-t26_1	NCLIV_024860	NCLIV_024860-t26_1-p1|NCLIV_024860-t26_1	NCLIV_024860-t26_1-p1|NCLIV_024860-t26_1	NCLIV_024860-t26_1-p1|NCLIV_024860-t26_1 gene=NCLIV_024860, organism=Neospora_caninum_Liverpool, gene_product=Proteasome/cyclosome repeat family protein, transcript_product=Proteasome/cyclosome repeat family protein, location=FR823389:780262-791691(-), pro	1	10	9.2	128.24	1181	0	79.277	127850000	55	22			-1	2324500	386030		1938500	40639000		55925000	WRONG	TRUE	WRONG	TRUE	WRONG	TRUE				1.58484e+07	0	5.70197e+07			0.460628	0.571428571428571					1.84712	0.725521669341894			20.1714
NCLIV_024870-t26_1-p1|NCLIV_024870-t26_1	NCLIV_024870	NCLIV_024870-t26_1-p1|NCLIV_024870-t26_1	NCLIV_024870-t26_1-p1|NCLIV_024870-t26_1	NCLIV_024870-t26_1-p1|NCLIV_024870-t26_1 gene=NCLIV_024870, organism=Neospora_caninum_Liverpool, gene_product=hypothetical protein, transcript_product=hypothetical protein, location=FR823389:795102-797051(-), protein_length=212, sequence_SO=chromosome, SO=	1	12	48.1	23.993	212	0	86.42	994320000	12	50			-1	82860000	24187000	8757600	49916000	253590000	190570000	388060000	WRONG	TRUE	WRONG	TRUE	WRONG	TRUE				1.71649e+08	9.80032e+07	2.89882e+08	-0.412177	0.356302521008403	0.613782	0.617857142857143	1.02596	0.672932330827068	-0.80856	0.291139240506329	0.756005	0.553772070626003	1.56456	0.671768707482993	1263.85
NCLIV_024880-t26_1-p1|NCLIV_024880-t26_1	NCLIV_024880	NCLIV_024880-t26_1-p1|NCLIV_024880-t26_1	NCLIV_024880-t26_1-p1|NCLIV_024880-t26_1	NCLIV_024880-t26_1-p1|NCLIV_024880-t26_1 gene=NCLIV_024880, organism=Neospora_caninum_Liverpool, gene_product=30S ribosomal protein S9P, related, transcript_product=30S ribosomal protein S9P, related, location=FR823389:799494-800782(+), protein_length=148,	1	11	55.4	16.664	148	0	140.49	1163100000	10	44			-1	116310000	43010000	32916000	40384000	427300000	467780000	280940000	WRONG	TRUE	WRONG	TRUE	WRONG	TRUE				3.81611e+08	3.01317e+08	2.32613e+08	0.130581	0.571428571428571	-0.604987	0.289285714285714	-0.735568	0.300751879699248	-0.340821	0.424050632911392	-0.714172	0.255216693418941	-0.373351	0.329931972789116	2247.42
NCLIV_024920-t26_1-p1|NCLIV_024920-t26_1	NCLIV_024920	NCLIV_024920-t26_1-p1|NCLIV_024920-t26_1	NCLIV_024920-t26_1-p1|NCLIV_024920-t26_1	NCLIV_024920-t26_1-p1|NCLIV_024920-t26_1 gene=NCLIV_024920, organism=Neospora_caninum_Liverpool, gene_product=hypothetical protein, transcript_product=hypothetical protein, location=FR823389:807745-816721(+), protein_length=1937, sequence_SO=chromosome, SO	1	2	1.2	206.63	1937	0.00091158	13.013	1580900	83	2			-1	19046			19046			1093300	TRUE	WRONG	TRUE	WRONG	WRONG	TRUE		NeSp7_Quinine	NeSp7_Quinine			1.21107e+06													0
NCLIV_025000-t26_1-p1|NCLIV_025000-t26_1	NCLIV_025000	NCLIV_025000-t26_1-p1|NCLIV_025000-t26_1	NCLIV_025000-t26_1-p1|NCLIV_025000-t26_1	NCLIV_025000-t26_1-p1|NCLIV_025000-t26_1 gene=NCLIV_025000, organism=Neospora_caninum_Liverpool, gene_product=hypothetical protein, transcript_product=hypothetical protein, location=FR823389:866344-874354(+), protein_length=1045, sequence_SO=chromosome, SO	1	14	17.4	112.59	1045	0	112.08	134670000	52	32			-1	2589800	1012700	775820	801310	51203000	56713000	27544000	WRONG	TRUE	WRONG	TRUE	WRONG	TRUE				4.26725e+07	3.48374e+07	1.94018e+07	0.147451	0.579831932773109	-0.89449	0.239285714285714	-1.04194	0.236842105263158	-0.292672	0.443037974683544	-1.13711	0.215088282504013	-0.844442	0.256802721088435	52.9171
NCLIV_025110-t26_1-p1|NCLIV_025110-t26_1	NCLIV_025110	NCLIV_025110-t26_1-p1|NCLIV_025110-t26_1	NCLIV_025110-t26_1-p1|NCLIV_025110-t26_1	NCLIV_025110-t26_1-p1|NCLIV_025110-t26_1 gene=NCLIV_025110, organism=Neospora_caninum_Liverpool, gene_product=conserved hypothetical protein, transcript_product=conserved hypothetical protein, location=FR823389:979828-981435(-), protein_length=535, sequenc	1	4	11.8	55.418	535	0	32.537	23830000	18	6			-1	1323900			1323900			16674000	TRUE	WRONG	TRUE	WRONG	WRONG	TRUE		NeSp7_Quinine	NeSp7_Quinine			1.55347e+07													0
NCLIV_025130-t26_1-p1|NCLIV_025130-t26_1	NCLIV_025130	NCLIV_025130-t26_1-p1|NCLIV_025130-t26_1	NCLIV_025130-t26_1-p1|NCLIV_025130-t26_1	NCLIV_025130-t26_1-p1|NCLIV_025130-t26_1 gene=NCLIV_025130, organism=Neospora_caninum_Liverpool, gene_product=Translation initiation factor 1A (AeIF-1A), transcript_product=Translation initiation factor 1A (AeIF-1A), location=FR823389:994396-997733(-), pro	1	4	29.8	18.15	161	0	28.029	24946000	7	5			-1	3563700	965830	1912600	685280	7809500	13234000	6735300	WRONG	TRUE	WRONG	TRUE	WRONG	TRUE				6.91951e+06	1.70758e+07	3.67473e+06	0.760947	0.805042016806723	-0.213488	0.394642857142857	-0.974435	0.253759398496241	1.30321	0.848101265822785	-0.913032	0.231139646869984	-2.21624	0.119047619047619	50.468
NCLIV_025160-t26_1-p1|NCLIV_025160-t26_1	NCLIV_025160	NCLIV_025160-t26_1-p1|NCLIV_025160-t26_1	NCLIV_025160-t26_1-p1|NCLIV_025160-t26_1	NCLIV_025160-t26_1-p1|NCLIV_025160-t26_1 gene=NCLIV_025160, organism=Neospora_caninum_Liverpool, gene_product=hypothetical protein, transcript_product=hypothetical protein, location=FR823389:1014706-1016450(+), protein_length=146, sequence_SO=chromosome, S	1	5	32.9	16.814	146	0	33.841	201720000	7	11			-1	28818000	11574000	5072600	12171000	72926000	62533000	54824000	WRONG	TRUE	WRONG	TRUE	WRONG	TRUE				7.29635e+07	4.52895e+07	6.09494e+07	-0.221816	0.426890756302521	-0.411626	0.341071428571429	-0.18981	0.424812030075188	-0.688	0.329113924050633	-0.259562	0.33868378812199	0.428437	0.467687074829932	604.782
NCLIV_025190-t26_1-p1|NCLIV_025190-t26_1	NCLIV_025190	NCLIV_025190-t26_1-p1|NCLIV_025190-t26_1	NCLIV_025190-t26_1-p1|NCLIV_025190-t26_1	NCLIV_025190-t26_1-p1|NCLIV_025190-t26_1 gene=NCLIV_025190, organism=Neospora_caninum_Liverpool, gene_product=LOC549444 protein, related, transcript_product=LOC549444 protein, related, location=FR823389:1033033-1035241(+), protein_length=183, sequence_SO=c	1	11	52.5	21.386	183	0	126.31	1963200000	10	45			-1	196320000	42663000	7760900	145900000	403830000	145980000	1018300000	WRONG	TRUE	WRONG	TRUE	WRONG	TRUE				2.32645e+08	7.5516e+07	7.58746e+08	-1.46798	0.080672268907563	1.33434	0.725	2.80232	0.864661654135338	-1.62327	0.126582278481013	1.70549	0.707865168539326	3.32876	0.869047619047619	2229.29
NCLIV_025240-t26_1-p1|NCLIV_025240-t26_1	NCLIV_025240	NCLIV_025240-t26_1-p1|NCLIV_025240-t26_1	NCLIV_025240-t26_1-p1|NCLIV_025240-t26_1	NCLIV_025240-t26_1-p1|NCLIV_025240-t26_1 gene=NCLIV_025240, organism=Neospora_caninum_Liverpool, gene_product=putative Gbp1p protein, transcript_product=putative Gbp1p protein, location=FR823389:1059964-1062730(+), protein_length=294, sequence_SO=chromosom	1	16	45.9	31.856	294	0	207.89	3582200000	19	84			-1	188540000	17432000	4647000	166460000	332220000	191980000	2119100000	WRONG	TRUE	WRONG	TRUE	WRONG	TRUE				1.70734e+08	5.63602e+07	1.12521e+09	-0.791183	0.2	2.67324	0.851785714285714	3.46442	0.900375939849624	-1.599	0.128164556962025	2.72037	0.804173354735153	4.31937	0.920068027210884	910.883
NCLIV_025320-t26_1-p1|NCLIV_025320-t26_1	NCLIV_025320	NCLIV_025320-t26_1-p1|NCLIV_025320-t26_1	NCLIV_025320-t26_1-p1|NCLIV_025320-t26_1	NCLIV_025320-t26_1-p1|NCLIV_025320-t26_1 gene=NCLIV_025320, organism=Neospora_caninum_Liverpool, gene_product=putative cyclophilin, transcript_product=putative cyclophilin, location=FR823389:1135061-1138001(-), protein_length=305, sequence_SO=chromosome, S	1	2	10.8	33.816	305	0.00095602	14.152	7114400	17	6			-1	418490		220170	198320		4806400		TRUE	WRONG	WRONG	TRUE	WRONG	TRUE	NeSp7_Mock	NeSp7_Quinine			4.77383e+06	2.58278e+06											-0.886221	0.251700680272109	0
NCLIV_025350-t26_1-p1|NCLIV_025350-t26_1	NCLIV_025350	NCLIV_025350-t26_1-p1|NCLIV_025350-t26_1	NCLIV_025350-t26_1-p1|NCLIV_025350-t26_1	NCLIV_025350-t26_1-p1|NCLIV_025350-t26_1 gene=NCLIV_025350, organism=Neospora_caninum_Liverpool, gene_product=hypothetical protein, transcript_product=hypothetical protein, location=FR823389:1149785-1150938(+), protein_length=103, sequence_SO=chromosome, S	1	3	40.8	11.289	103	0	22.713	48362000	6	3			-1	8060300			8060300			34000000	TRUE	WRONG	TRUE	WRONG	WRONG	TRUE		NeSp7_Quinine	NeSp7_Quinine			3.70483e+07													0
NCLIV_025450-t26_1-p1|NCLIV_025450-t26_1	NCLIV_025450	NCLIV_025450-t26_1-p1|NCLIV_025450-t26_1	NCLIV_025450-t26_1-p1|NCLIV_025450-t26_1	NCLIV_025450-t26_1-p1|NCLIV_025450-t26_1 gene=NCLIV_025450, organism=Neospora_caninum_Liverpool, gene_product=putative elongation factor Tu, transcript_product=putative elongation factor Tu, location=FR823389:1251043-1255439(-), protein_length=488, sequenc	1	10	28.1	53.37	488	0	100.12	127970000	32	26			-1	3999000	699010	270920	3029000	22984000	14978000	64474000	WRONG	TRUE	WRONG	TRUE	WRONG	TRUE				2.00741e+07	1.10571e+07	5.21409e+07	-0.617785	0.240336134453782	1.48809	0.757142857142857	2.10587	0.800751879699248	-0.860359	0.281645569620253	1.37708	0.658105939004815	2.23744	0.770408163265306	36.5257
NCLIV_025480-t26_1-p1|NCLIV_025480-t26_1	NCLIV_025480	NCLIV_025480-t26_1-p1|NCLIV_025480-t26_1	NCLIV_025480-t26_1-p1|NCLIV_025480-t26_1	NCLIV_025480-t26_1-p1|NCLIV_025480-t26_1 gene=NCLIV_025480, organism=Neospora_caninum_Liverpool, gene_product=putative kelch motif domain-containing protein, transcript_product=putative kelch motif domain-containing protein, location=FR823389:1263737-12701	1	14	21.3	87.746	804	0	172.51	255980000	33	32			-1	7756900			7756900			179780000	TRUE	WRONG	TRUE	WRONG	WRONG	TRUE		NeSp7_Quinine	NeSp7_Quinine			9.42422e+07													0
NCLIV_025580-t26_1-p1|NCLIV_025580-t26_1	NCLIV_025580	NCLIV_025580-t26_1-p1|NCLIV_025580-t26_1	NCLIV_025580-t26_1-p1|NCLIV_025580-t26_1	NCLIV_025580-t26_1-p1|NCLIV_025580-t26_1 gene=NCLIV_025580, organism=Neospora_caninum_Liverpool, gene_product=eukaryotic translation initiation factor 3 subunit 11, transcript_product=eukaryotic translation initiation factor 3 subunit 11, location=FR823389	1	8	35.4	29.933	271	0	82.977	341030000	13	22			-1	26233000	2321500	576360	23335000	39869000	10330000	204590000	WRONG	TRUE	WRONG	TRUE	WRONG	TRUE				3.08872e+07	9.55646e+06	2.0866e+08	-1.94843	0.0403361344537815	2.3594	0.830357142857143	4.30782	0.928571428571429	-1.69246	0.109177215189873	2.75607	0.810593900481541	4.44854	0.931972789115646	121.306
NCLIV_025630-t26_1-p1|NCLIV_025630-t26_1	NCLIV_025630	NCLIV_025630-t26_1-p1|NCLIV_025630-t26_1	NCLIV_025630-t26_1-p1|NCLIV_025630-t26_1	NCLIV_025630-t26_1-p1|NCLIV_025630-t26_1 gene=NCLIV_025630, organism=Neospora_caninum_Liverpool, gene_product=putative gorasp2-prov protein, transcript_product=putative gorasp2-prov protein, location=FR823389:1370652-1375210(+), protein_length=486, sequenc	1	2	8.8	51.881	486	0	17.779	7673900	22	3			-1	348810			348810			5411600	TRUE	WRONG	TRUE	WRONG	WRONG	TRUE		NeSp7_Quinine	NeSp7_Quinine			5.87869e+06													0
NCLIV_025670-t26_1-p1|NCLIV_025670-t26_1	NCLIV_025670	NCLIV_025670-t26_1-p1|NCLIV_025670-t26_1	NCLIV_025670-t26_1-p1|NCLIV_025670-t26_1	NCLIV_025670-t26_1-p1|NCLIV_025670-t26_1 gene=NCLIV_025670, organism=Neospora_caninum_Liverpool, gene_product=ATP synthase subunit beta, related, transcript_product=ATP synthase subunit beta, related, location=FR823389:1404406-1407570(-), protein_length=56	1	28	62.9	60.025	561	0	323.31	2644200000	31	160			-1	85296000	18672000	15244000	51381000	543240000	751090000	1032800000	WRONG	TRUE	WRONG	TRUE	WRONG	TRUE				1.99266e+08	2.5821e+08	5.41302e+08	0.467396	0.72436974789916	0.926899	0.667857142857143	0.459503	0.556390977443609	0.37385	0.640822784810127	1.44174	0.667736757624398	1.06789	0.593537414965986	975.677
NCLIV_025710-t26_1-p1|NCLIV_025710-t26_1	NCLIV_025710	NCLIV_025710-t26_1-p1|NCLIV_025710-t26_1	NCLIV_025710-t26_1-p1|NCLIV_025710-t26_1	NCLIV_025710-t26_1-p1|NCLIV_025710-t26_1 gene=NCLIV_025710, organism=Neospora_caninum_Liverpool, gene_product=unspecified product, transcript_product=unspecified product, location=FR823389:1446474-1450985(-), protein_length=340, sequence_SO=chromosome, SO=	1	3	12.4	36.219	340	0	18.301	899610	17	3			-1	52918		52918			1215300		WRONG	TRUE	WRONG	TRUE	WRONG	TRUE				0	1.14739e+06	0													0
NCLIV_025730-t26_1-p1|NCLIV_025730-t26_1	NCLIV_025730	NCLIV_025730-t26_1-p1|NCLIV_025730-t26_1	NCLIV_025730-t26_1-p1|NCLIV_025730-t26_1	NCLIV_025730-t26_1-p1|NCLIV_025730-t26_1 gene=NCLIV_025730, organism=Neospora_caninum_Liverpool, gene_product=conserved hypothetical protein, transcript_product=conserved hypothetical protein, location=FR823389:1468796-1473546(-), protein_length=770, seque	1	2	8.4	83.764	770	0	17.33	17514000	29	5			-1	603950	251280	352670		9310400	11356000		WRONG	TRUE	WRONG	TRUE	TRUE	WRONG		NeSp7_1748	NeSp7_Mock	7.45816e+06	1.30444e+07		0.28654	0.645378151260504					0.806538	0.768987341772152					13.1303
NCLIV_025920-t26_1-p1|NCLIV_025920-t26_1	NCLIV_025920	NCLIV_025920-t26_1-p1|NCLIV_025920-t26_1	NCLIV_025920-t26_1-p1|NCLIV_025920-t26_1	NCLIV_025920-t26_1-p1|NCLIV_025920-t26_1 gene=NCLIV_025920, organism=Neospora_caninum_Liverpool, gene_product=hypothetical protein, transcript_product=hypothetical protein, location=FR823389:1575792-1578627(+), protein_length=277, sequence_SO=chromosome, S	1	19	54.9	31.162	277	0	159.45	1068400000	16	64			-1	66775000	15596000	4233200	46946000	303410000	134950000	431230000	WRONG	TRUE	WRONG	TRUE	WRONG	TRUE				1.26345e+08	5.78744e+07	2.53672e+08	-1.16884	0.117647058823529	0.507189	0.585714285714286	1.67603	0.75187969924812	-1.12637	0.218354430379747	1.0056	0.600321027287319	2.13197	0.75	814.945
NCLIV_025960-t26_1-p1|NCLIV_025960-t26_1	NCLIV_025960	NCLIV_025960-t26_1-p1|NCLIV_025960-t26_1	NCLIV_025960-t26_1-p1|NCLIV_025960-t26_1	NCLIV_025960-t26_1-p1|NCLIV_025960-t26_1 gene=NCLIV_025960, organism=Neospora_caninum_Liverpool, gene_product=putative nucleolar GTP-binding protein, transcript_product=putative nucleolar GTP-binding protein, location=FR823389:1595359-1602459(-), protein_l	1	2	2.9	80.768	718	0	17.148	44219000	34	3			-1	1300600		79008	1221500		7172700	25131000	TRUE	WRONG	WRONG	TRUE	WRONG	TRUE	NeSp7_Mock	NeSp7_Quinine			3.4262e+06	3.18169e+07					1.80888	0.774436090225564					3.21511	0.850340136054422	0
NCLIV_0260-t26_1-p1|NCLIV_0260-t26_1	NCLIV_0260	NCLIV_0260-t26_1-p1|NCLIV_0260-t26_1	NCLIV_0260-t26_1-p1|NCLIV_0260-t26_1	NCLIV_0260-t26_1-p1|NCLIV_0260-t26_1 gene=NCLIV_0260, organism=Neospora_caninum_Liverpool, gene_product=armadillo/beta-catenin-like repeat-containing protein, transcript_product=armadillo/beta-catenin-like repeat-containing protein, location=FR823389:16661	1	7	30.3	30.523	274	0	107.87	99109000	14	17			-1	7079200		640920	6438300		20667000	45743000	WRONG	TRUE	WRONG	TRUE	WRONG	TRUE				0	1.14444e+07	4.89823e+07					1.14622	0.704887218045113					2.09762	0.738095238095238	0
NCLIV_026140-t26_1-p1|NCLIV_026140-t26_1	NCLIV_026140	NCLIV_026140-t26_1-p1|NCLIV_026140-t26_1	NCLIV_026140-t26_1-p1|NCLIV_026140-t26_1	NCLIV_026140-t26_1-p1|NCLIV_026140-t26_1 gene=NCLIV_026140, organism=Neospora_caninum_Liverpool, gene_product=Histone H2A, related, transcript_product=Histone H2A, related, location=FR823389:1721894-1722274(-), protein_length=126, sequence_SO=chromosome, S	1	4	37.3	13.428	126	0	43.44	1045400000	5	25			-1	209090000	64002000	81837000	63249000	347390000	515690000	218490000	WRONG	TRUE	WRONG	TRUE	WRONG	TRUE				3.2424e+08	5.21892e+08	2.42262e+08	0.569948	0.752941176470588	-0.668989	0.276785714285714	-1.23894	0.197368421052632	0.686688	0.737341772151899	-0.420495	0.306581059390048	-1.10718	0.222789115646259	3344.33
NCLIV_026160-t26_1-p1|NCLIV_026160-t26_1	NCLIV_026160	NCLIV_026160-t26_1-p1|NCLIV_026160-t26_1	NCLIV_026160-t26_1-p1|NCLIV_026160-t26_1	NCLIV_026160-t26_1-p1|NCLIV_026160-t26_1 gene=NCLIV_026160, organism=Neospora_caninum_Liverpool, gene_product=putative ankyrin repeat-containing protein, transcript_product=putative ankyrin repeat-containing protein, location=FR823389:1727868-1734071(-), p	1	2	2.3	145.52	1367	0	16.042	9317300	60	2			-1	155290			155290			6598100	TRUE	WRONG	TRUE	WRONG	WRONG	TRUE		NeSp7_Quinine	NeSp7_Quinine			7.13764e+06													0
NCLIV_026180-t26_1-p1|NCLIV_026180-t26_1	NCLIV_026180	NCLIV_026180-t26_1-p1|NCLIV_026180-t26_1	NCLIV_026180-t26_1-p1|NCLIV_026180-t26_1	NCLIV_026180-t26_1-p1|NCLIV_026180-t26_1 gene=NCLIV_026180, organism=Neospora_caninum_Liverpool, gene_product=hypothetical protein, transcript_product=hypothetical protein, location=FR823389:1745532-1751643(+), protein_length=487, sequence_SO=chromosome, S	1	8	22.2	55.261	487	0	97.3	212250000	30	28			-1	7075000	323790	236440	6514800	15928000	10345000	130260000	WRONG	TRUE	WRONG	TRUE	WRONG	TRUE				9.94162e+06	9.047e+06	1.05063e+08	-0.622631	0.235294117647059	3.03176	0.869642857142857	3.65439	0.907894736842105	-0.136042	0.495253164556962	3.40163	0.86677367576244	3.53767	0.891156462585034	16.9192
NCLIV_026340-t26_1-p1|NCLIV_026340-t26_1	NCLIV_026340	NCLIV_026340-t26_1-p1|NCLIV_026340-t26_1	NCLIV_026340-t26_1-p1|NCLIV_026340-t26_1	NCLIV_026340-t26_1-p1|NCLIV_026340-t26_1 gene=NCLIV_026340, organism=Neospora_caninum_Liverpool, gene_product=hypothetical protein, transcript_product=hypothetical protein, location=FR823389:1923741-1925435(-), protein_length=177, sequence_SO=chromosome, S	1	2	16.4	19.524	177	0.00090992	12.973	11775000	7	4			-1	1682100	1011300	319550	351290	5662900	3847300	2718200	WRONG	TRUE	WRONG	TRUE	WRONG	TRUE				7.24528e+06	2.85302e+06	1.88383e+06	-0.557695	0.26890756302521	-1.05889	0.216071428571429	-0.501195	0.362781954887218	-1.34455	0.175632911392405	-1.94338	0.141252006420546	-0.598826	0.285714285714286	52.8439
NCLIV_026400-t26_1-p1|NCLIV_026400-t26_1	NCLIV_026400	NCLIV_026400-t26_1-p1|NCLIV_026400-t26_1	NCLIV_026400-t26_1-p1|NCLIV_026400-t26_1	NCLIV_026400-t26_1-p1|NCLIV_026400-t26_1 gene=NCLIV_026400, organism=Neospora_caninum_Liverpool, gene_product=putative ribosomal protein L23, transcript_product=putative ribosomal protein L23, location=FR823389:1968174-1980185(+), protein_length=1209, sequ	1	2	2.6	132.49	1209	0.00086059	11.272	0	53	2			-1	0							TRUE	WRONG	TRUE	WRONG	WRONG	TRUE		NeSp7_Quinine	NeSp7_Quinine			0													0
NCLIV_026430-t26_1-p1|NCLIV_026430-t26_1	NCLIV_026430	NCLIV_026430-t26_1-p1|NCLIV_026430-t26_1	NCLIV_026430-t26_1-p1|NCLIV_026430-t26_1	NCLIV_026430-t26_1-p1|NCLIV_026430-t26_1 gene=NCLIV_026430, organism=Neospora_caninum_Liverpool, gene_product=DnaJ domain containing protein, related, transcript_product=DnaJ domain containing protein, related, location=FR823389:1997913-2004046(-), protein	1	3	9.3	69.867	614	0	18.064	8860300	28	4			-1	316440			316440			6168800	WRONG	TRUE	TRUE	WRONG	WRONG	TRUE	NeSp7_1748		NeSp7_Quinine	0		6.78747e+06													0
NCLIV_026500-t26_1-p1|NCLIV_026500-t26_1	NCLIV_026500	NCLIV_026500-t26_1-p1|NCLIV_026500-t26_1	NCLIV_026500-t26_1-p1|NCLIV_026500-t26_1	NCLIV_026500-t26_1-p1|NCLIV_026500-t26_1 gene=NCLIV_026500, organism=Neospora_caninum_Liverpool, gene_product=ALVEOLIN1, related, transcript_product=ALVEOLIN1, related, location=FR823389:2060557-2064364(+), protein_length=462, sequence_SO=chromosome, SO=pr	1	3	4.3	52.9	462	0	19.867	21992000	23	3			-1	956180	956180			23070000			WRONG	TRUE	TRUE	WRONG	TRUE	WRONG	NeSp7_1748	NeSp7_1748		2.25085e+07															49.9637
NCLIV_026520-t26_1-p1|NCLIV_026520-t26_1	NCLIV_026520	NCLIV_026520-t26_1-p1|NCLIV_026520-t26_1	NCLIV_026520-t26_1-p1|NCLIV_026520-t26_1	NCLIV_026520-t26_1-p1|NCLIV_026520-t26_1 gene=NCLIV_026520, organism=Neospora_caninum_Liverpool, gene_product=conserved hypothetical protein, transcript_product=conserved hypothetical protein, location=FR823389:2081587-2084047(-), protein_length=751, seque	1	9	22.2	77.072	751	0	117.3	198310000	23	26			-1	8622100	4772200	2486600	1363300	98497000	73110000	38186000	WRONG	TRUE	WRONG	TRUE	WRONG	TRUE				7.98429e+07	5.69852e+07	2.402e+07	-0.430011	0.341176470588235	-1.36704	0.182142857142857	-0.937025	0.263157894736842	-0.486576	0.365506329113924	-1.73293	0.154093097913323	-1.24635	0.198979591836735	249.364
NCLIV_026530-t26_1-p1|NCLIV_026530-t26_1	NCLIV_026530	NCLIV_026530-t26_1-p1|NCLIV_026530-t26_1	NCLIV_026530-t26_1-p1|NCLIV_026530-t26_1	NCLIV_026530-t26_1-p1|NCLIV_026530-t26_1 gene=NCLIV_026530, organism=Neospora_caninum_Liverpool, gene_product=putative ubiquitin thiolesterase protein, transcript_product=putative ubiquitin thiolesterase protein, location=FR823389:2087212-2089605(-), prote	1	3	12.3	34.24	309	0	49.179	27888000	11	6			-1	2535300			2535300			19685000	TRUE	WRONG	TRUE	WRONG	WRONG	TRUE		NeSp7_Quinine	NeSp7_Quinine			2.1364e+07													0
NCLIV_026570-t26_1-p1|NCLIV_026570-t26_1	NCLIV_026570	NCLIV_026570-t26_1-p1|NCLIV_026570-t26_1	NCLIV_026570-t26_1-p1|NCLIV_026570-t26_1	NCLIV_026570-t26_1-p1|NCLIV_026570-t26_1 gene=NCLIV_026570, organism=Neospora_caninum_Liverpool, gene_product=hypothetical protein, transcript_product=hypothetical protein, location=FR823389:2125144-2140044(-), protein_length=1458, sequence_SO=chromosome,	1	2	1.6	164.36	1458	0.0008569	11.133	3540100	79	2			-1	44812			44812			2520100	TRUE	WRONG	TRUE	WRONG	WRONG	TRUE		NeSp7_Quinine	NeSp7_Quinine			2.71194e+06													0
NCLIV_026600-t26_1-p1|NCLIV_026600-t26_1	NCLIV_026600	NCLIV_026600-t26_1-p1|NCLIV_026600-t26_1	NCLIV_026600-t26_1-p1|NCLIV_026600-t26_1	NCLIV_026600-t26_1-p1|NCLIV_026600-t26_1 gene=NCLIV_026600, organism=Neospora_caninum_Liverpool, gene_product=putative 46 kDa FK506-binding nuclear protein, transcript_product=putative 46 kDa FK506-binding nuclear protein, location=FR823389:2159910-2164163	1	3	12.7	34.307	314	0	39.482	12479000	10	7			-1	1247900	985890	262000		6937700	6460800		WRONG	TRUE	WRONG	TRUE	WRONG	TRUE				1.00903e+07	3.34164e+06	0	-0.102745	0.477310924369748					-1.59434	0.131329113924051					51.5162
NCLIV_026745-t26_1-p1|NCLIV_026745-t26_1	NCLIV_026745	NCLIV_026745-t26_1-p1|NCLIV_026745-t26_1	NCLIV_026745-t26_1-p1|NCLIV_026745-t26_1	NCLIV_026745-t26_1-p1|NCLIV_026745-t26_1 gene=NCLIV_026745, organism=Neospora_caninum_Liverpool, gene_product=unspecified product, transcript_product=unspecified product, location=FR823389:2300669-2302338(-), protein_length=118, sequence_SO=chromosome, SO=	1	12	99.2	12.175	118	0	323.31	10069000000	5	93			-1	2013700000	81255000	27347000	1905100000	678910000	255300000	6356400000	WRONG	TRUE	WRONG	TRUE	WRONG	TRUE				3.41297e+08	1.42686e+08	5.51974e+09	-1.41103	0.0873949579831933	3.22692	0.880357142857143	4.63794	0.949248120300752	-1.25818	0.189873417721519	4.0155	0.910112359550562	5.27368	0.964285714285714	4245.86
NCLIV_027010-t26_1-p1|NCLIV_027010-t26_1	NCLIV_027010	NCLIV_027010-t26_1-p1|NCLIV_027010-t26_1	NCLIV_027010-t26_1-p1|NCLIV_027010-t26_1	NCLIV_027010-t26_1-p1|NCLIV_027010-t26_1 gene=NCLIV_027010, organism=Neospora_caninum_Liverpool, gene_product=conserved hypothetical protein, transcript_product=conserved hypothetical protein, location=FR823389:2509586-2512981(-), protein_length=1131, sequ	1	4	4.2	125.78	1131	0	26.099	9344500	49	5			-1	190700			190700			6485800	TRUE	WRONG	TRUE	WRONG	WRONG	TRUE		NeSp7_Quinine	NeSp7_Quinine			7.15847e+06													0
NCLIV_027060-t26_1-p1|NCLIV_027060-t26_1	NCLIV_027060	NCLIV_027060-t26_1-p1|NCLIV_027060-t26_1	NCLIV_027060-t26_1-p1|NCLIV_027060-t26_1	NCLIV_027060-t26_1-p1|NCLIV_027060-t26_1 gene=NCLIV_027060, organism=Neospora_caninum_Liverpool, gene_product=putative diacylglycerol kinase, transcript_product=putative diacylglycerol kinase, location=FR823389:2552657-2556190(+), protein_length=621, seque	1	2	9	68.365	621	0.00086281	11.31	3873400	30	2			-1	129110			129110			2720000	TRUE	WRONG	TRUE	WRONG	WRONG	TRUE		NeSp7_Quinine	NeSp7_Quinine			2.96727e+06													0
NCLIV_027070-t26_1-p1|NCLIV_027070-t26_1	NCLIV_027070	NCLIV_027070-t26_1-p1|NCLIV_027070-t26_1	NCLIV_027070-t26_1-p1|NCLIV_027070-t26_1	NCLIV_027070-t26_1-p1|NCLIV_027070-t26_1 gene=NCLIV_027070, organism=Neospora_caninum_Liverpool, gene_product=conserved hypothetical protein, transcript_product=conserved hypothetical protein, location=FR823389:2560590-2566410(+), protein_length=974, seque	1	3	3.2	105.52	974	0	20.002	11568000	51	3			-1	226830			226830			8082100	TRUE	WRONG	TRUE	WRONG	WRONG	TRUE		NeSp7_Quinine	NeSp7_Quinine			8.86197e+06													0
NCLIV_027160-t26_1-p1|NCLIV_027160-t26_1	NCLIV_027160	NCLIV_027160-t26_1-p1|NCLIV_027160-t26_1	NCLIV_027160-t26_1-p1|NCLIV_027160-t26_1	NCLIV_027160-t26_1-p1|NCLIV_027160-t26_1 gene=NCLIV_027160, organism=Neospora_caninum_Liverpool, gene_product=conserved hypothetical protein, transcript_product=conserved hypothetical protein, location=FR823389:2620342-2621824(+), protein_length=250, seque	1	3	11.2	28.867	250	0	20.58	49411000	15	5			-1	3294100	149720	408500	2735900	9242200	6912000	22385000	WRONG	TRUE	WRONG	TRUE	WRONG	TRUE				2.29862e+06	7.81523e+06	3.14371e+07	-0.419133	0.351260504201681	1.27622	0.7125	1.69536	0.757518796992481	1.76552	0.895569620253165	3.77363	0.897271268057785	2.00811	0.732993197278912	7.82339
NCLIV_027220-t26_1-p1|NCLIV_027220-t26_1	NCLIV_027220	NCLIV_027220-t26_1-p1|NCLIV_027220-t26_1	NCLIV_027220-t26_1-p1|NCLIV_027220-t26_1	NCLIV_027220-t26_1-p1|NCLIV_027220-t26_1 gene=NCLIV_027220, organism=Neospora_caninum_Liverpool, gene_product=Carbon catabolite repressor protein, related, transcript_product=Carbon catabolite repressor protein, related, location=FR823389:2640921-2646817(+	1	2	2.2	156.75	1483	0.0009009	12.666	1247700	61	2			-1	20453			20453			862870	TRUE	WRONG	TRUE	WRONG	WRONG	TRUE		NeSp7_Quinine	NeSp7_Quinine			955817													0
NCLIV_027230-t26_1-p1|NCLIV_027230-t26_1	NCLIV_027230	NCLIV_027230-t26_1-p1|NCLIV_027230-t26_1	NCLIV_027230-t26_1-p1|NCLIV_027230-t26_1	NCLIV_027230-t26_1-p1|NCLIV_027230-t26_1 gene=NCLIV_027230, organism=Neospora_caninum_Liverpool, gene_product=Dihydropteroate synthase, related, transcript_product=Dihydropteroate synthase, related, location=FR823389:2648818-2653389(-), protein_length=669,	1	18	29	73.291	669	0	146.35	318140000	30	40			-1	10605000	2547400	382430	7674800	88131000	17451000	151470000	WRONG	TRUE	WRONG	TRUE	WRONG	TRUE				4.96811e+07	1.31505e+07	9.04996e+07	-2.33634	0.0302521008403361	0.781311	0.642857142857143	3.11765	0.87781954887218	-1.91758	0.0791139240506329	0.865215	0.568218298555377	2.78279	0.821428571428571	133.111
NCLIV_027290-t26_1-p1|NCLIV_027290-t26_1	NCLIV_027290	NCLIV_027290-t26_1-p1|NCLIV_027290-t26_1	NCLIV_027290-t26_1-p1|NCLIV_027290-t26_1	NCLIV_027290-t26_1-p1|NCLIV_027290-t26_1 gene=NCLIV_027290, organism=Neospora_caninum_Liverpool, gene_product=Ribosomal protein S21-maize (ISS), related, transcript_product=Ribosomal protein S21-maize (ISS), related, location=FR823389:2695367-2696443(-), p	1	4	50	9.0662	82	0	48.474	558840000	6	25			-1	93140000	56943000	12934000	23262000	353950000	101130000	98211000	WRONG	TRUE	WRONG	TRUE	WRONG	TRUE				3.4349e+08	9.89811e+07	1.06921e+08	-1.80733	0.0521008403361345	-1.84959	0.128571428571429	-0.0422545	0.453007518796992	-1.79504	0.0917721518987342	-1.68373	0.157303370786517	0.111319	0.421768707482993	2975.47
NCLIV_0275-t26_1-p1|NCLIV_0275-t26_1	NCLIV_0275	NCLIV_0275-t26_1-p1|NCLIV_0275-t26_1	NCLIV_0275-t26_1-p1|NCLIV_0275-t26_1	NCLIV_0275-t26_1-p1|NCLIV_0275-t26_1 gene=NCLIV_0275, organism=Neospora_caninum_Liverpool, gene_product=peptidyl-prolyl cis-trans isomerase NIMA-interacting 1, transcript_product=peptidyl-prolyl cis-trans isomerase NIMA-interacting 1, location=FR823389:292	1	2	7.6	24.774	224	0.00091408	13.067	22081000	10	4			-1	2208100	175260		2032900	4002300		12017000	WRONG	TRUE	TRUE	WRONG	WRONG	TRUE	NeSp7_1748		NeSp7_Quinine	1.79374e+06		1.55731e+07			1.58618	0.769642857142857					3.11801	0.839486356340289			9.15794
NCLIV_027520-t26_1-p1|NCLIV_027520-t26_1	NCLIV_027520	NCLIV_027520-t26_1-p1|NCLIV_027520-t26_1	NCLIV_027520-t26_1-p1|NCLIV_027520-t26_1	NCLIV_027520-t26_1-p1|NCLIV_027520-t26_1 gene=NCLIV_027520, organism=Neospora_caninum_Liverpool, gene_product=conserved hypothetical protein, transcript_product=conserved hypothetical protein, location=FR823389:2901316-2918605(-), protein_length=3015, sequ	1	2	1.1	325.08	3015	0	16.56	2469700	141	2			-1	17515			17515			1708000	TRUE	WRONG	TRUE	WRONG	WRONG	TRUE		NeSp7_Quinine	NeSp7_Quinine			1.89195e+06													0
NCLIV_027530-t26_1-p1|NCLIV_027530-t26_1	NCLIV_027530	NCLIV_027530-t26_1-p1|NCLIV_027530-t26_1	NCLIV_027530-t26_1-p1|NCLIV_027530-t26_1	NCLIV_027530-t26_1-p1|NCLIV_027530-t26_1 gene=NCLIV_027530, organism=Neospora_caninum_Liverpool, gene_product=putative lectin-domain protein, transcript_product=putative lectin-domain protein, location=FR823389:2921387-2925489(+), protein_length=683, seque	1	4	8.9	74.187	683	0	44.526	53879000	32	8			-1	1683700	314270	88992	1280400	9310400	7499600	26255000	WRONG	TRUE	WRONG	TRUE	WRONG	TRUE				1.02928e+07	3.63219e+06	3.09973e+07	-0.31203	0.388235294117647	1.49568	0.758928571428571	1.80771	0.772556390977444	-1.50272	0.142405063291139	1.59051	0.686998394863563	3.09323	0.840136054421769	16.4217
NCLIV_027600-t26_1-p1|NCLIV_027600-t26_1	NCLIV_027600	NCLIV_027600-t26_1-p1|NCLIV_027600-t26_1	NCLIV_027600-t26_1-p1|NCLIV_027600-t26_1	NCLIV_027600-t26_1-p1|NCLIV_027600-t26_1 gene=NCLIV_027600, organism=Neospora_caninum_Liverpool, gene_product=conserved hypothetical protein, transcript_product=conserved hypothetical protein, location=FR823389:2958236-2962136(-), protein_length=592, seque	1	9	22.1	63.239	592	0	207.14	109800000	23	26			-1	4774000	1058000	2031300	1684700	35330000	52833000	24656000	WRONG	TRUE	WRONG	TRUE	WRONG	TRUE				2.4905e+07	4.10532e+07	2.67693e+07	0.580546	0.759663865546218	-0.518955	0.314285714285714	-1.0995	0.227443609022556	0.721059	0.748417721518987	0.104143	0.404494382022472	-0.616916	0.284013605442177	55.2842
NCLIV_027850-t26_1-p1|NCLIV_027850-t26_1	NCLIV_027850	NCLIV_027850-t26_1-p1|NCLIV_027850-t26_1	NCLIV_027850-t26_1-p1|NCLIV_027850-t26_1	NCLIV_027850-t26_1-p1|NCLIV_027850-t26_1 gene=NCLIV_027850, organism=Neospora_caninum_Liverpool, gene_product=unspecified product, transcript_product=unspecified product, location=FR823389:3124430-3126468(-), protein_length=488, sequence_SO=chromosome, SO=	1	8	22.3	52.053	488	0	118.68	268640000	13	30			-1	20664000	5623600	15041000		111210000	219060000		WRONG	TRUE	WRONG	TRUE	TRUE	WRONG		NeSp7_1748	NeSp7_Mock	5.20151e+07	1.68927e+08		0.97804	0.860504201680672					1.6994	0.890822784810127					293.853
NCLIV_027910-t26_1-p1|NCLIV_027910-t26_1	NCLIV_027910	NCLIV_027910-t26_1-p1|NCLIV_027910-t26_1	NCLIV_027910-t26_1-p1|NCLIV_027910-t26_1	NCLIV_027910-t26_1-p1|NCLIV_027910-t26_1 gene=NCLIV_027910, organism=Neospora_caninum_Liverpool, gene_product=putative RNA recognition motif-containing protein, transcript_product=putative RNA recognition motif-containing protein, location=FR823389:3156597	1	2	5	57.033	515	0.00089286	12.526	4236300	23	3			-1	184190			184190			2929800	TRUE	WRONG	TRUE	WRONG	WRONG	TRUE		NeSp7_Quinine	NeSp7_Quinine			3.24535e+06													0
NCLIV_027930-t26_1-p1|NCLIV_027930-t26_1	NCLIV_027930	NCLIV_027930-t26_1-p1|NCLIV_027930-t26_1	NCLIV_027930-t26_1-p1|NCLIV_027930-t26_1	NCLIV_027930-t26_1-p1|NCLIV_027930-t26_1 gene=NCLIV_027930, organism=Neospora_caninum_Liverpool, gene_product=unspecified product, transcript_product=unspecified product, location=FR823389:3170992-3172839(-), protein_length=615, sequence_SO=chromosome, SO=	1	4	10.2	68.508	615	0	32.489	31889000	31	13			-1	1028700	611350	213600	203720	13771000	9490600	9860300	WRONG	TRUE	WRONG	TRUE	WRONG	TRUE				1.93969e+07	8.44555e+06	4.83799e+06	-0.537062	0.282352941176471	-0.48193	0.321428571428571	0.0551322	0.481203007518797	-1.19956	0.205696202531646	-2.00334	0.134831460674157	-0.803783	0.261904761904762	31.9452
NCLIV_027970-t26_1-p1|NCLIV_027970-t26_1	NCLIV_027970	NCLIV_027970-t26_1-p1|NCLIV_027970-t26_1	NCLIV_027970-t26_1-p1|NCLIV_027970-t26_1	NCLIV_027970-t26_1-p1|NCLIV_027970-t26_1 gene=NCLIV_027970, organism=Neospora_caninum_Liverpool, gene_product=conserved hypothetical protein, transcript_product=conserved hypothetical protein, location=FR823389:3191876-3199287(-), protein_length=2142, sequ	1	2	1.7	230.29	2142	0.00087719	12.012	1110300	97	3			-1	11446			11446			790360	TRUE	WRONG	TRUE	WRONG	WRONG	TRUE		NeSp7_Quinine	NeSp7_Quinine			850560													0
NCLIV_028060-t26_1-p1|NCLIV_028060-t26_1	NCLIV_028060	NCLIV_028060-t26_1-p1|NCLIV_028060-t26_1	NCLIV_028060-t26_1-p1|NCLIV_028060-t26_1	NCLIV_028060-t26_1-p1|NCLIV_028060-t26_1 gene=NCLIV_028060, organism=Neospora_caninum_Liverpool, gene_product=conserved hypothetical protein, transcript_product=conserved hypothetical protein, location=FR823389:3255833-3258694(-), protein_length=547, seque	1	5	14.6	61.221	547	0	32.634	51819000	24	8			-1	2159100	562260	744460	852420	17597000	19699000	13823000	WRONG	TRUE	WRONG	TRUE	WRONG	TRUE				1.38111e+07	2.27882e+07	1.56722e+07	0.162793	0.588235294117647	-0.348259	0.360714285714286	-0.511052	0.359022556390977	0.722463	0.75	0.182382	0.417335473515249	-0.540081	0.301020408163265	29.38
NCLIV_028090-t26_1-p1|NCLIV_028090-t26_1	NCLIV_028090	NCLIV_028090-t26_1-p1|NCLIV_028090-t26_1	NCLIV_028090-t26_1-p1|NCLIV_028090-t26_1	NCLIV_028090-t26_1-p1|NCLIV_028090-t26_1 gene=NCLIV_028090, organism=Neospora_caninum_Liverpool, gene_product=conserved hypothetical protein, transcript_product=conserved hypothetical protein, location=FR823389:3284481-3284978(+), protein_length=165, seque	1	10	67.9	18.77	165	0	105.59	367580000	7	28			-1	52511000	6857700	1288200	44366000	60920000	22338000	196210000	WRONG	TRUE	WRONG	TRUE	WRONG	TRUE				4.48524e+07	1.15009e+07	1.80246e+08	-1.44742	0.0840336134453782	1.68741	0.780357142857143	3.13483	0.881578947368421	-1.96344	0.0759493670886076	2.00671	0.747993579454254	3.97015	0.91156462585034	358.339
NCLIV_028110-t26_1-p1|NCLIV_028110-t26_1	NCLIV_028110	NCLIV_028110-t26_1-p1|NCLIV_028110-t26_1	NCLIV_028110-t26_1-p1|NCLIV_028110-t26_1	NCLIV_028110-t26_1-p1|NCLIV_028110-t26_1 gene=NCLIV_028110, organism=Neospora_caninum_Liverpool, gene_product=putative DnaJ protein, transcript_product=putative DnaJ protein, location=FR823389:3290887-3292003(-), protein_length=253, sequence_SO=chromosome,	1	13	62.8	28.352	253	0	157.45	393750000	13	55			-1	30288000	17923000	3106900	9258000	189740000	81030000	108290000	WRONG	TRUE	WRONG	TRUE	WRONG	TRUE				1.18995e+08	3.69619e+07	5.44298e+07	-1.2275	0.109243697478992	-0.809124	0.251785714285714	0.418372	0.550751879699248	-1.68679	0.110759493670886	-1.12843	0.21669341894061	0.558358	0.494897959183673	936.539
NCLIV_028140-t26_1-p1|NCLIV_028140-t26_1	NCLIV_028140	NCLIV_028140-t26_1-p1|NCLIV_028140-t26_1	NCLIV_028140-t26_1-p1|NCLIV_028140-t26_1	NCLIV_028140-t26_1-p1|NCLIV_028140-t26_1 gene=NCLIV_028140, organism=Neospora_caninum_Liverpool, gene_product=conserved hypothetical protein, transcript_product=conserved hypothetical protein, location=FR823389:3302992-3306546(-), protein_length=519, seque	1	4	8.5	57.351	519	0	24.01	14918000	31	6			-1	481240	481240			15483000			WRONG	TRUE	WRONG	TRUE	TRUE	WRONG		NeSp7_1748	NeSp7_Mock	1.52686e+07	0														25.1465
NCLIV_028170-t26_1-p1|NCLIV_028170-t26_1	NCLIV_028170	NCLIV_028170-t26_1-p1|NCLIV_028170-t26_1	NCLIV_028170-t26_1-p1|NCLIV_028170-t26_1	NCLIV_028170-t26_1-p1|NCLIV_028170-t26_1 gene=NCLIV_028170, organism=Neospora_caninum_Liverpool, gene_product=unspecified product, transcript_product=unspecified product, location=FR823389:3338255-3340000(-), protein_length=581, sequence_SO=chromosome, SO=	1	6	13.8	63.295	581	0	39.171	28865000	29	9			-1	995340	442200	553140		13538000	19880000		WRONG	TRUE	WRONG	TRUE	TRUE	WRONG		NeSp7_1748	NeSp7_Mock	1.31247e+07	2.04593e+07		0.554303	0.742857142857143					0.640467	0.72626582278481					23.1065
NCLIV_028180-t26_1-p1|NCLIV_028180-t26_1	NCLIV_028180	NCLIV_028180-t26_1-p1|NCLIV_028180-t26_1	NCLIV_028180-t26_1-p1|NCLIV_028180-t26_1	NCLIV_028180-t26_1-p1|NCLIV_028180-t26_1 gene=NCLIV_028180, organism=Neospora_caninum_Liverpool, gene_product=DNA-directed RNA polymerase subunit beta, transcript_product=DNA-directed RNA polymerase subunit beta, location=FR823389:3345827-3356050(+), prote	1	5	4	140.83	1260	0	36.667	28492000	59	6			-1	482920			482920			20150000	TRUE	WRONG	TRUE	WRONG	WRONG	TRUE		NeSp7_Quinine	NeSp7_Quinine			2.18271e+07													0
NCLIV_028230-t26_1-p1|NCLIV_028230-t26_1	NCLIV_028230	NCLIV_028230-t26_1-p1|NCLIV_028230-t26_1	NCLIV_028230-t26_1-p1|NCLIV_028230-t26_1	NCLIV_028230-t26_1-p1|NCLIV_028230-t26_1 gene=NCLIV_028230, organism=Neospora_caninum_Liverpool, gene_product=Proteasome subunit alpha type-7, related, transcript_product=Proteasome subunit alpha type-7, related, location=FR823389:3383083-3385904(-), prote	1	3	14.2	27.187	246	0	20.762	34178000	12	7			-1	2848100	973540	248090	1626500	11814000	6387600	11425000	WRONG	TRUE	WRONG	TRUE	WRONG	TRUE				1.19568e+07	3.79697e+06	1.49522e+07	-0.887152	0.171428571428571	-0.0483034	0.446428571428571	0.838848	0.646616541353383	-1.65491	0.117088607594937	0.322526	0.447833065810594	1.97744	0.726190476190476	50.8709
NCLIV_028300-t26_1-p1|NCLIV_028300-t26_1	NCLIV_028300	NCLIV_028300-t26_1-p1|NCLIV_028300-t26_1	NCLIV_028300-t26_1-p1|NCLIV_028300-t26_1	NCLIV_028300-t26_1-p1|NCLIV_028300-t26_1 gene=NCLIV_028300, organism=Neospora_caninum_Liverpool, gene_product=putative signal recognition particle, transcript_product=putative signal recognition particle, location=FR823389:3435414-3442796(-), protein_lengt	1	2	3	77.517	702	0	19.724	7319700	38	2			-1	192620			192620			5062300	TRUE	WRONG	TRUE	WRONG	WRONG	TRUE		NeSp7_Quinine	NeSp7_Quinine			5.60735e+06													0
NCLIV_028320-t26_1-p1|NCLIV_028320-t26_1	NCLIV_028320	NCLIV_028320-t26_1-p1|NCLIV_028320-t26_1	NCLIV_028320-t26_1-p1|NCLIV_028320-t26_1	NCLIV_028320-t26_1-p1|NCLIV_028320-t26_1 gene=NCLIV_028320, organism=Neospora_caninum_Liverpool, gene_product=putative actin-like family protein ARP4a, transcript_product=putative actin-like family protein ARP4a, location=FR823389:3451949-3454791(+), prote	1	2	6.2	56.921	533	0	16.543	1993900	22	3			-1	90631			90631			1379000	TRUE	WRONG	TRUE	WRONG	WRONG	TRUE		NeSp7_Quinine	NeSp7_Quinine			1.52745e+06													0
NCLIV_028400-t26_1-p1|NCLIV_028400-t26_1	NCLIV_028400	NCLIV_028400-t26_1-p1|NCLIV_028400-t26_1	NCLIV_028400-t26_1-p1|NCLIV_028400-t26_1	NCLIV_028400-t26_1-p1|NCLIV_028400-t26_1 gene=NCLIV_028400, organism=Neospora_caninum_Liverpool, gene_product=Nucleotidyl transferase family protein, related, transcript_product=Nucleotidyl transferase family protein, related, location=FR823389:3517285-352	1	3	11.6	46.932	432	0	17.804	2555700	24	5			-1	106490			106490			1767500	TRUE	WRONG	TRUE	WRONG	WRONG	TRUE		NeSp7_Quinine	NeSp7_Quinine			1.95783e+06													0
NCLIV_028500-t26_1-p1|NCLIV_028500-t26_1	NCLIV_028500	NCLIV_028500-t26_1-p1|NCLIV_028500-t26_1	NCLIV_028500-t26_1-p1|NCLIV_028500-t26_1	NCLIV_028500-t26_1-p1|NCLIV_028500-t26_1 gene=NCLIV_028500, organism=Neospora_caninum_Liverpool, gene_product=GJ17676, related, transcript_product=GJ17676, related, location=FR823389:3623805-3628679(+), protein_length=431, sequence_SO=chromosome, SO=protei	1	11	43.6	45.876	431	0	128.84	255870000	26	29			-1	9841000	329040		9512000	9532200		173120000	WRONG	TRUE	WRONG	TRUE	WRONG	TRUE				8.75582e+06	0	1.1283e+08			4.18282	0.925					3.68777	0.889245585874799			17.1935
NCLIV_028540-t26_1-p1|NCLIV_028540-t26_1	NCLIV_028540	NCLIV_028540-t26_1-p1|NCLIV_028540-t26_1	NCLIV_028540-t26_1-p1|NCLIV_028540-t26_1	NCLIV_028540-t26_1-p1|NCLIV_028540-t26_1 gene=NCLIV_028540, organism=Neospora_caninum_Liverpool, gene_product=conserved hypothetical protein, transcript_product=conserved hypothetical protein, location=FR823389:3661570-3663141(-), protein_length=275, seque	1	3	17.5	29.764	275	0	21.019	24268000	15	7			-1	1617900	485580	1132300		12773000	16491000		WRONG	TRUE	WRONG	TRUE	TRUE	WRONG		NeSp7_1748	NeSp7_Mock	7.45468e+06	2.16623e+07		0.368581	0.690756302521008					1.53897	0.870253164556962					25.3732
NCLIV_028680-t26_1-p1|NCLIV_028680-t26_1	NCLIV_028680	NCLIV_028680-t26_1-p1|NCLIV_028680-t26_1	NCLIV_028680-t26_1-p1|NCLIV_028680-t26_1	NCLIV_028680-t26_1-p1|NCLIV_028680-t26_1 gene=NCLIV_028680, organism=Neospora_caninum_Liverpool, gene_product=putative apical membrane antigen 1, transcript_product=putative apical membrane antigen 1, location=FR823389:3770720-3775137(+), protein_length=56	1	13	31.8	63.36	569	0	141.95	248230000	28	44			-1	8865300	2138600	1040300	5686300	81537000	54135000	75957000	WRONG	TRUE	WRONG	TRUE	WRONG	TRUE				4.62325e+07	3.7152e+07	5.00801e+07	-0.590893	0.253781512605042	-0.102272	0.426785714285714	0.488621	0.56203007518797	-0.315465	0.431962025316456	0.115329	0.41091492776886	0.430795	0.47108843537415	111.749
NCLIV_028870-t26_1-p1|NCLIV_028870-t26_1	NCLIV_028870	NCLIV_028870-t26_1-p1|NCLIV_028870-t26_1	NCLIV_028870-t26_1-p1|NCLIV_028870-t26_1	NCLIV_028870-t26_1-p1|NCLIV_028870-t26_1 gene=NCLIV_028870, organism=Neospora_caninum_Liverpool, gene_product=Peptidylprolyl isomerase D (Cyclophilin D), transcript_product=Peptidylprolyl isomerase D (Cyclophilin D), location=FR823389:3978322-3985460(+), p	1	17	37.6	58.323	529	0	150.14	459970000	24	44			-1	19165000	1758500	480770	16926000	54748000	29121000	260970000	WRONG	TRUE	WRONG	TRUE	WRONG	TRUE				3.36924e+07	1.28699e+07	1.52836e+08	-0.910746	0.168067226890756	2.25301	0.828571428571429	3.16375	0.883458646616541	-1.38842	0.161392405063291	2.18149	0.77207062600321	3.56991	0.892857142857143	91.8877
NCLIV_028950-t26_1-p1|NCLIV_028950-t26_1	NCLIV_028950	NCLIV_028950-t26_1-p1|NCLIV_028950-t26_1	NCLIV_028950-t26_1-p1|NCLIV_028950-t26_1	NCLIV_028950-t26_1-p1|NCLIV_028950-t26_1 gene=NCLIV_028950, organism=Neospora_caninum_Liverpool, gene_product=hypothetical protein, transcript_product=hypothetical protein, location=FR823389:4063077-4082420(-), protein_length=2552, sequence_SO=chromosome,	1	2	0.9	278.16	2552	0.00090171	12.694	4978700	123	2			-1	40477			40477			3443200	TRUE	WRONG	TRUE	WRONG	WRONG	TRUE		NeSp7_Quinine	NeSp7_Quinine			3.814e+06													0
NCLIV_028990-t26_1-p1|NCLIV_028990-t26_1	NCLIV_028990	NCLIV_028990-t26_1-p1|NCLIV_028990-t26_1	NCLIV_028990-t26_1-p1|NCLIV_028990-t26_1	NCLIV_028990-t26_1-p1|NCLIV_028990-t26_1 gene=NCLIV_028990, organism=Neospora_caninum_Liverpool, gene_product=hypothetical protein, transcript_product=hypothetical protein, location=FR823389:4110768-4123470(+), protein_length=1240, sequence_SO=chromosome,	1	3	4.2	135.07	1240	0	25.377	11525000	57	4			-1	202180			202180			8105300	TRUE	WRONG	TRUE	WRONG	WRONG	TRUE		NeSp7_Quinine	NeSp7_Quinine			8.82849e+06													0
NCLIV_029040-t26_1-p1|NCLIV_029040-t26_1	NCLIV_029040	NCLIV_029040-t26_1-p1|NCLIV_029040-t26_1	NCLIV_029040-t26_1-p1|NCLIV_029040-t26_1	NCLIV_029040-t26_1-p1|NCLIV_029040-t26_1 gene=NCLIV_029040, organism=Neospora_caninum_Liverpool, gene_product=putative nucleosome assembly protein, transcript_product=putative nucleosome assembly protein, location=FR823389:4150061-4153802(+), protein_lengt	1	6	10.6	95.575	859	0	42.461	14672000	39	8			-1	376210	345240	30976		14360000			WRONG	TRUE	WRONG	TRUE	TRUE	WRONG		NeSp7_1748	NeSp7_Mock	1.37804e+07	1.54085e+06								-3.16081	0.0221518987341772					18.04
NCLIV_029045-t26_1-p1|NCLIV_029045-t26_1	NCLIV_029045	NCLIV_029045-t26_1-p1|NCLIV_029045-t26_1	NCLIV_029045-t26_1-p1|NCLIV_029045-t26_1	NCLIV_029045-t26_1-p1|NCLIV_029045-t26_1 gene=NCLIV_029045, organism=Neospora_caninum_Liverpool, gene_product=unspecified product, transcript_product=unspecified product, location=FR823389:4156474-4157250(+), protein_length=159, sequence_SO=chromosome, SO=	1	3	21.4	17.672	159	0	20.74	26745000	10	6			-1	2674500			2674500			18800000	TRUE	WRONG	TRUE	WRONG	WRONG	TRUE		NeSp7_Quinine	NeSp7_Quinine			2.04884e+07													0
NCLIV_029170-t26_1-p1|NCLIV_029170-t26_1	NCLIV_029170	NCLIV_029170-t26_1-p1|NCLIV_029170-t26_1	NCLIV_029170-t26_1-p1|NCLIV_029170-t26_1	NCLIV_029170-t26_1-p1|NCLIV_029170-t26_1 gene=NCLIV_029170, organism=Neospora_caninum_Liverpool, gene_product=conserved hypothetical protein, transcript_product=conserved hypothetical protein, location=FR823389:4256667-4266168(+), protein_length=789, seque	1	2	3.3	85.757	789	0.00095877	14.216	12181000	34	3			-1	358260			358260			8583000	TRUE	WRONG	TRUE	WRONG	WRONG	TRUE		NeSp7_Quinine	NeSp7_Quinine			9.33134e+06													0
NCLIV_029255-t26_1-p1|NCLIV_029255-t26_1	NCLIV_029255	NCLIV_029255-t26_1-p1|NCLIV_029255-t26_1	NCLIV_029255-t26_1-p1|NCLIV_029255-t26_1	NCLIV_029255-t26_1-p1|NCLIV_029255-t26_1 gene=NCLIV_029255, organism=Neospora_caninum_Liverpool, gene_product=unspecified product, transcript_product=unspecified product, location=FR823389:4335873-4336493(-), protein_length=136, sequence_SO=chromosome, SO=	1	4	31.6	15.121	136	0	54.174	176860000	6	9			-1	29477000	607380	484130	28386000	6660600	6547500	113340000	WRONG	TRUE	WRONG	TRUE	WRONG	TRUE				3.72985e+06	3.70489e+06	1.28664e+08	-0.024708	0.521008403361345	4.08886	0.917857142857143	4.11357	0.919172932330827	-0.00968749	0.537974683544304	5.10835	0.956661316211878	5.11803	0.960884353741497	31.7377
NCLIV_029420-t26_1-p1|NCLIV_029420-t26_1	NCLIV_029420	NCLIV_029420-t26_1-p1|NCLIV_029420-t26_1	NCLIV_029420-t26_1-p1|NCLIV_029420-t26_1	NCLIV_029420-t26_1-p1|NCLIV_029420-t26_1 gene=NCLIV_029420, organism=Neospora_caninum_Liverpool, gene_product=putative myosin light chain TgMLC1, transcript_product=putative myosin light chain TgMLC1, location=FR823389:4437224-4439576(+), protein_length=21	1	7	36.6	24.671	216	0	85.329	363560000	10	25			-1	36356000	14710000	7237500	14409000	127080000	108830000	112140000	WRONG	TRUE	WRONG	TRUE	WRONG	TRUE				1.17535e+08	9.23098e+07	8.15757e+07	-0.223661	0.425210084033613	-0.180436	0.403571428571429	0.0432247	0.477443609022556	-0.348532	0.42246835443038	-0.526876	0.292134831460674	-0.178344	0.360544217687075	768.649
NCLIV_029570-t26_1-p1|NCLIV_029570-t26_1	NCLIV_029570	NCLIV_029570-t26_1-p1|NCLIV_029570-t26_1	NCLIV_029570-t26_1-p1|NCLIV_029570-t26_1	NCLIV_029570-t26_1-p1|NCLIV_029570-t26_1 gene=NCLIV_029570, organism=Neospora_caninum_Liverpool, gene_product=conserved hypothetical protein, transcript_product=conserved hypothetical protein, location=FR823389:4518464-4520119(-), protein_length=501, seque	1	4	7.6	53.92	501	0	30.499	21199000	16	5			-1	1324900		445430	879500		7760200	11697000	TRUE	WRONG	WRONG	TRUE	WRONG	TRUE	NeSp7_Mock	NeSp7_Quinine			9.08978e+06	1.07801e+07					0.591973	0.590225563909774					0.246056	0.44047619047619	0
NCLIV_029690-t26_1-p1|NCLIV_029690-t26_1	NCLIV_029690	NCLIV_029690-t26_1-p1|NCLIV_029690-t26_1	NCLIV_029690-t26_1-p1|NCLIV_029690-t26_1	NCLIV_029690-t26_1-p1|NCLIV_029690-t26_1 gene=NCLIV_029690, organism=Neospora_caninum_Liverpool, gene_product=conserved hypothetical protein, transcript_product=conserved hypothetical protein, location=FR823389:4608531-4610613(+), protein_length=177, seque	1	4	30.5	19.368	177	0	39.594	92069000	7	23			-1	13153000	5272300	3378000	4502300	34973000	39534000	17889000	WRONG	TRUE	WRONG	TRUE	WRONG	TRUE				3.41647e+07	2.78141e+07	2.00862e+07	0.176852	0.589915966386555	-0.967169	0.233928571428571	-1.14402	0.219924812030075	-0.296692	0.439873417721519	-0.766298	0.245585874799358	-0.469607	0.316326530612245	275.496
NCLIV_029810-t26_1-p1|NCLIV_029810-t26_1	NCLIV_029810	NCLIV_029810-t26_1-p1|NCLIV_029810-t26_1	NCLIV_029810-t26_1-p1|NCLIV_029810-t26_1	NCLIV_029810-t26_1-p1|NCLIV_029810-t26_1 gene=NCLIV_029810, organism=Neospora_caninum_Liverpool, gene_product=Tcc1a22.4, related, transcript_product=Tcc1a22.4, related, location=FR823389:4715857-4719659(+), protein_length=516, sequence_SO=chromosome, SO=pr	1	3	11.6	54.468	516	0	19.732	12665000	20	7			-1	633260			633260			8902100	TRUE	WRONG	TRUE	WRONG	WRONG	TRUE		NeSp7_Quinine	NeSp7_Quinine			9.70229e+06													0
NCLIV_029850-t26_1-p1|NCLIV_029850-t26_1	NCLIV_029850	NCLIV_029850-t26_1-p1|NCLIV_029850-t26_1	NCLIV_029850-t26_1-p1|NCLIV_029850-t26_1	NCLIV_029850-t26_1-p1|NCLIV_029850-t26_1 gene=NCLIV_029850, organism=Neospora_caninum_Liverpool, gene_product=putative transcription factor btf3, transcript_product=putative transcription factor btf3, location=FR823389:4745597-4747312(+), protein_length=57	1	2	3.9	63.429	571	0.0016949	10.807	2888600	34	2			-1	84959			84959			2056300	TRUE	WRONG	TRUE	WRONG	WRONG	TRUE		NeSp7_Quinine	NeSp7_Quinine			2.21285e+06													0
NCLIV_029860-t26_1-p1|NCLIV_029860-t26_1	NCLIV_029860	NCLIV_029860-t26_1-p1|NCLIV_029860-t26_1	NCLIV_029860-t26_1-p1|NCLIV_029860-t26_1	NCLIV_029860-t26_1-p1|NCLIV_029860-t26_1 gene=NCLIV_029860, organism=Neospora_caninum_Liverpool, gene_product=hypothetical protein, transcript_product=hypothetical protein, location=FR823389:4749288-4749872(+), protein_length=194, sequence_SO=chromosome, S	1	8	69.6	20.62	194	0	87.02	218880000	11	23			-1	19898000	7483300	9304600	3110600	79029000	124420000	41939000	WRONG	TRUE	WRONG	TRUE	WRONG	TRUE				7.6777e+07	1.22159e+08	2.6212e+07	0.654764	0.783193277310924	-0.91409	0.235714285714286	-1.56885	0.157894736842105	0.670013	0.734177215189873	-1.55045	0.171749598715891	-2.22046	0.11734693877551	391.028
NCLIV_029970-t26_1-p1|NCLIV_029970-t26_1	NCLIV_029970	NCLIV_029970-t26_1-p1|NCLIV_029970-t26_1	NCLIV_029970-t26_1-p1|NCLIV_029970-t26_1	NCLIV_029970-t26_1-p1|NCLIV_029970-t26_1 gene=NCLIV_029970, organism=Neospora_caninum_Liverpool, gene_product=tRNA synthetase Gly, related, transcript_product=tRNA synthetase Gly, related, location=FR823389:4824969-4828112(+), protein_length=716, sequence_	1	3	7	79.733	716	0	18.195	6093700	46	4			-1	132470	113770	18706		5344500			WRONG	TRUE	WRONG	TRUE	TRUE	WRONG		NeSp7_1748	NeSp7_Mock	5.35605e+06	1.09751e+06								-2.28693	0.0537974683544304					5.94488
NCLIV_029990-t26_1-p1|NCLIV_029990-t26_1	NCLIV_029990	NCLIV_029990-t26_1-p1|NCLIV_029990-t26_1	NCLIV_029990-t26_1-p1|NCLIV_029990-t26_1	NCLIV_029990-t26_1-p1|NCLIV_029990-t26_1 gene=NCLIV_029990, organism=Neospora_caninum_Liverpool, gene_product=putative vacuolar ATP synthase catalytic subunit A, transcript_product=putative vacuolar ATP synthase catalytic subunit A, location=FR823389:48418	1	7	16.1	63.063	573	0	63.041	138150000	32	23			-1	4317100	809260	619050	2888800	37619000	34298000	45984000	WRONG	TRUE	WRONG	TRUE	WRONG	TRUE				2.65043e+07	2.52657e+07	4.899e+07	-0.133337	0.458823529411765	0.28967	0.526785714285714	0.423008	0.552631578947368	-0.0690437	0.522151898734177	0.886259	0.574638844301766	0.955303	0.574829931972789	42.2867
NCLIV_030050-t26_1-p1|NCLIV_030050-t26_1	NCLIV_030050	NCLIV_030050-t26_1-p1|NCLIV_030050-t26_1	NCLIV_030050-t26_1-p1|NCLIV_030050-t26_1	NCLIV_030050-t26_1-p1|NCLIV_030050-t26_1 gene=NCLIV_030050, organism=Neospora_caninum_Liverpool, gene_product=unspecified product, transcript_product=unspecified product, location=FR823390:1006-9812(+), protein_length=890, sequence_SO=chromosome, SO=protei	1	15	22	97.246	890	0	126.34	531990000	43	52			-1	12372000	4072500	1983000	6316400	178500000	124360000	180680000	WRONG	TRUE	WRONG	TRUE	WRONG	TRUE				1.32975e+08	6.96165e+07	1.30381e+08	-0.521402	0.289075630252101	0.0175127	0.457142857142857	0.538914	0.582706766917293	-0.933653	0.256329113924051	-0.0284221	0.383627608346709	0.905231	0.562925170068027	212.802
NCLIV_030140-t26_1-p1|NCLIV_030140-t26_1	NCLIV_030140	NCLIV_030140-t26_1-p1|NCLIV_030140-t26_1	NCLIV_030140-t26_1-p1|NCLIV_030140-t26_1	NCLIV_030140-t26_1-p1|NCLIV_030140-t26_1 gene=NCLIV_030140, organism=Neospora_caninum_Liverpool, gene_product=putative U2 small nuclear ribonucleoprotein, transcript_product=putative U2 small nuclear ribonucleoprotein, location=FR823390:72748-76195(-), pro	1	4	16.7	25.732	227	0	30.522	52249000	13	6			-1	4019200			4019200			36767000	TRUE	WRONG	TRUE	WRONG	WRONG	TRUE		NeSp7_Quinine	NeSp7_Quinine			3.79622e+07													0
NCLIV_030170-t26_1-p1|NCLIV_030170-t26_1	NCLIV_030170	NCLIV_030170-t26_1-p1|NCLIV_030170-t26_1	NCLIV_030170-t26_1-p1|NCLIV_030170-t26_1	NCLIV_030170-t26_1-p1|NCLIV_030170-t26_1 gene=NCLIV_030170, organism=Neospora_caninum_Liverpool, gene_product=hypothetical protein, transcript_product=hypothetical protein, location=FR823390:86197-87665(-), protein_length=129, sequence_SO=chromosome, SO=pr	1	8	49.6	14.538	129	0	248.05	1721900000	6	54			-1	286990000	67302000	70535000	149150000	417160000	654660000	529410000	WRONG	TRUE	WRONG	TRUE	WRONG	TRUE				3.10751e+08	3.82395e+08	5.0917e+08	0.650145	0.779831932773109	0.343785	0.532142857142857	-0.30636	0.398496240601504	0.299302	0.615506329113924	0.712387	0.539325842696629	0.413085	0.462585034013605	3516.76
NCLIV_030290-t26_1-p1|NCLIV_030290-t26_1	NCLIV_030290	NCLIV_030290-t26_1-p1|NCLIV_030290-t26_1	NCLIV_030290-t26_1-p1|NCLIV_030290-t26_1	NCLIV_030290-t26_1-p1|NCLIV_030290-t26_1 gene=NCLIV_030290, organism=Neospora_caninum_Liverpool, gene_product=putative transaldolase, transcript_product=putative transaldolase, location=FR823390:174782-178639(-), protein_length=377, sequence_SO=chromosome,	1	2	4.5	41.21	377	0	26.307	10099000	19	5			-1	531550	531550			10238000			WRONG	TRUE	WRONG	TRUE	TRUE	WRONG		NeSp7_1748	NeSp7_Mock	1.03366e+07	0														27.7753
NCLIV_030340-t26_1-p1|NCLIV_030340-t26_1	NCLIV_030340	NCLIV_030340-t26_1-p1|NCLIV_030340-t26_1	NCLIV_030340-t26_1-p1|NCLIV_030340-t26_1	NCLIV_030340-t26_1-p1|NCLIV_030340-t26_1 gene=NCLIV_030340, organism=Neospora_caninum_Liverpool, gene_product=putative cytochrome c, transcript_product=putative cytochrome c, location=FR823390:221134-222231(-), protein_length=168, sequence_SO=chromosome, S	1	2	17.3	18.475	168	0	24.466	15664000	9	7			-1	1740500			1740500			11068000	TRUE	WRONG	WRONG	TRUE	WRONG	TRUE	NeSp7_Mock	NeSp7_Quinine			0	1.19998e+07													0
NCLIV_030410-t26_1-p1|NCLIV_030410-t26_1	NCLIV_030410	NCLIV_030410-t26_1-p1|NCLIV_030410-t26_1	NCLIV_030410-t26_1-p1|NCLIV_030410-t26_1	NCLIV_030410-t26_1-p1|NCLIV_030410-t26_1 gene=NCLIV_030410, organism=Neospora_caninum_Liverpool, gene_product=conserved hypothetical protein, transcript_product=conserved hypothetical protein, location=FR823390:258144-261862(+), protein_length=462, sequenc	1	7	18	50.595	462	0	57.011	198570000	25	14			-1	7943000		90274	7852700		5889400	134640000	TRUE	WRONG	WRONG	TRUE	WRONG	TRUE	NeSp7_Mock	NeSp7_Quinine			2.87853e+06	9.39515e+07					4.51484	0.93796992481203					5.02851	0.957482993197279	0
NCLIV_030420-t26_1-p1|NCLIV_030420-t26_1	NCLIV_030420	NCLIV_030420-t26_1-p1|NCLIV_030420-t26_1	NCLIV_030420-t26_1-p1|NCLIV_030420-t26_1	NCLIV_030420-t26_1-p1|NCLIV_030420-t26_1 gene=NCLIV_030420, organism=Neospora_caninum_Liverpool, gene_product=Rcn2-prov protein, related, transcript_product=Rcn2-prov protein, related, location=FR823390:266298-268795(-), protein_length=350, sequence_SO=chr	1	13	48.3	39.289	350	0	228.8	723700000	18	54			-1	40205000	19529000	8811300	11865000	286550000	295750000	141600000	WRONG	TRUE	WRONG	TRUE	WRONG	TRUE				1.86625e+08	1.2851e+08	1.34305e+08	0.0455913	0.542857142857143	-1.01697	0.223214285714286	-1.06256	0.231203007518797	-0.538263	0.349683544303797	-0.474629	0.301765650080257	0.0636338	0.414965986394558	1020.46
NCLIV_030470-t26_1-p1|NCLIV_030470-t26_1	NCLIV_030470	NCLIV_030470-t26_1-p1|NCLIV_030470-t26_1	NCLIV_030470-t26_1-p1|NCLIV_030470-t26_1	NCLIV_030470-t26_1-p1|NCLIV_030470-t26_1 gene=NCLIV_030470, organism=Neospora_caninum_Liverpool, gene_product=conserved hypothetical protein, transcript_product=conserved hypothetical protein, location=FR823390:321654-328514(+), protein_length=1270, sequen	1	2	2	134.39	1270	0.00093897	13.691	9204900	62	3			-1	148470		148470			11737000		TRUE	WRONG	WRONG	TRUE	TRUE	WRONG	NeSp7_Mock		NeSp7_Mock		1.17403e+07														0
NCLIV_030480-t26_1-p1|NCLIV_030480-t26_1	NCLIV_030480	NCLIV_030480-t26_1-p1|NCLIV_030480-t26_1	NCLIV_030480-t26_1-p1|NCLIV_030480-t26_1	NCLIV_030480-t26_1-p1|NCLIV_030480-t26_1 gene=NCLIV_030480, organism=Neospora_caninum_Liverpool, gene_product=hypothetical protein, transcript_product=hypothetical protein, location=FR823390:331387-336214(-), protein_length=414, sequence_SO=chromosome, SO=	1	11	27.8	46.781	414	0	72.268	105720000	25	14			-1	4228900			4228900			74266000	TRUE	WRONG	TRUE	WRONG	WRONG	TRUE		NeSp7_Quinine	NeSp7_Quinine			4.98689e+07													0
NCLIV_030490-t26_1-p1|NCLIV_030490-t26_1	NCLIV_030490	NCLIV_030490-t26_1-p1|NCLIV_030490-t26_1	NCLIV_030490-t26_1-p1|NCLIV_030490-t26_1	NCLIV_030490-t26_1-p1|NCLIV_030490-t26_1 gene=NCLIV_030490, organism=Neospora_caninum_Liverpool, gene_product=30S ribosomal protein S12, related, transcript_product=30S ribosomal protein S12, related, location=FR823390:340714-343778(+), protein_length=143,	1	6	54.5	15.801	143	0	323.31	1092700000	7	35			-1	156100000	33314000	47630000	75154000	281500000	422970000	332820000	WRONG	TRUE	WRONG	TRUE	WRONG	TRUE				1.77506e+08	3.3963e+08	3.13453e+08	0.58742	0.764705882352941	0.241607	0.514285714285714	-0.345813	0.390977443609023	0.936092	0.79746835443038	0.820377	0.563402889245586	-0.115715	0.375850340136054	1740.77
NCLIV_0306-t26_1-p1|NCLIV_0306-t26_1	NCLIV_0306	NCLIV_0306-t26_1-p1|NCLIV_0306-t26_1	NCLIV_0306-t26_1-p1|NCLIV_0306-t26_1	NCLIV_0306-t26_1-p1|NCLIV_0306-t26_1 gene=NCLIV_0306, organism=Neospora_caninum_Liverpool, gene_product=peptidyl-prolyl cis-trans isomerase, cyclophylin protein, transcript_product=peptidyl-prolyl cis-trans isomerase, cyclophylin protein, location=FR823390	1	3	5.9	69.867	623	0	20.621	20301000	33	4			-1	615170			615170			14253000	TRUE	WRONG	TRUE	WRONG	WRONG	TRUE		NeSp7_Quinine	NeSp7_Quinine			1.55515e+07													0
NCLIV_030620-t26_1-p1|NCLIV_030620-t26_1	NCLIV_030620	NCLIV_030620-t26_1-p1|NCLIV_030620-t26_1	NCLIV_030620-t26_1-p1|NCLIV_030620-t26_1	NCLIV_030620-t26_1-p1|NCLIV_030620-t26_1 gene=NCLIV_030620, organism=Neospora_caninum_Liverpool, gene_product=conserved hypothetical protein, transcript_product=conserved hypothetical protein, location=FR823390:434539-436013(-), protein_length=228, sequenc	1	4	25.9	26.804	228	0	32.432	63582000	13	10			-1	4890900	234210	586120	4070600	5944700	8891300	35517000	WRONG	TRUE	WRONG	TRUE	WRONG	TRUE				3.11617e+06	9.71831e+06	3.88444e+07	0.58079	0.761344537815126	2.57883	0.85	1.99804	0.795112781954887	1.64093	0.882911392405063	3.63986	0.884430176565008	1.99893	0.731292517006803	12.2383
NCLIV_030630-t26_1-p1|NCLIV_030630-t26_1	NCLIV_030630	NCLIV_030630-t26_1-p1|NCLIV_030630-t26_1	NCLIV_030630-t26_1-p1|NCLIV_030630-t26_1	NCLIV_030630-t26_1-p1|NCLIV_030630-t26_1 gene=NCLIV_030630, organism=Neospora_caninum_Liverpool, gene_product=p25-alpha family protein, related, transcript_product=p25-alpha family protein, related, location=FR823390:439672-440380(+), protein_length=169, s	1	4	33.1	18.084	169	0	37.85	44206000	8	9			-1	5525800	1798900	3255900	470940	13839000	32971000	5261000	WRONG	TRUE	WRONG	TRUE	WRONG	TRUE				1.47289e+07	2.72419e+07	2.88614e+06	1.25246	0.902521008403361	-1.39533	0.180357142857143	-2.64779	0.0808270676691729	0.887176	0.783227848101266	-2.35144	0.113964686998395	-3.23861	0.054421768707483	93.9988
NCLIV_030650-t26_1-p1|NCLIV_030650-t26_1	NCLIV_030650	NCLIV_030650-t26_1-p1|NCLIV_030650-t26_1	NCLIV_030650-t26_1-p1|NCLIV_030650-t26_1	NCLIV_030650-t26_1-p1|NCLIV_030650-t26_1 gene=NCLIV_030650, organism=Neospora_caninum_Liverpool, gene_product=putative 26S protease regulatory subunit 6b, transcript_product=putative 26S protease regulatory subunit 6b, location=FR823390:450103-455566(+), p	1	2	6.5	47.017	416	0.00090662	12.811	5050100	18	4			-1	280560	69506	89881	121180	1251100	2185600	1508500	WRONG	TRUE	WRONG	TRUE	WRONG	TRUE				1.28047e+06	2.0634e+06	1.67094e+06	0.804832	0.825210084033613	0.269918	0.516071428571429	-0.534915	0.357142857142857	0.688352	0.740506329113924	0.383985	0.467094703049759	-0.304367	0.346938775510204	3.63193
NCLIV_030660-t26_1-p1|NCLIV_030660-t26_1	NCLIV_030660	NCLIV_030660-t26_1-p1|NCLIV_030660-t26_1	NCLIV_030660-t26_1-p1|NCLIV_030660-t26_1	NCLIV_030660-t26_1-p1|NCLIV_030660-t26_1 gene=NCLIV_030660, organism=Neospora_caninum_Liverpool, gene_product=putative TCP-1/cpn60 family chaperonin, transcript_product=putative TCP-1/cpn60 family chaperonin, location=FR823390:459215-465020(-), protein_len	1	5	10.8	59.179	548	0	83.216	64272000	34	10			-1	1890300	458390		1432000	29682000		21007000	WRONG	TRUE	TRUE	WRONG	WRONG	TRUE	NeSp7_1748		NeSp7_Quinine	1.59511e+07		2.92228e+07			-0.498718	0.317857142857143					0.873445	0.569823434991974			23.9525
NCLIV_030680-t26_1-p1|NCLIV_030680-t26_1	NCLIV_030680	NCLIV_030680-t26_1-p1|NCLIV_030680-t26_1	NCLIV_030680-t26_1-p1|NCLIV_030680-t26_1	NCLIV_030680-t26_1-p1|NCLIV_030680-t26_1 gene=NCLIV_030680, organism=Neospora_caninum_Liverpool, gene_product=hypothetical protein, transcript_product=hypothetical protein, location=FR823390:494175-501215(+), protein_length=784, sequence_SO=chromosome, SO=	1	2	4	85.294	784	0.00097466	14.81	10746000	37	3			-1	290430			290430			7534700	TRUE	WRONG	TRUE	WRONG	WRONG	TRUE		NeSp7_Quinine	NeSp7_Quinine			8.23211e+06													0
NCLIV_030820-t26_1-p1|NCLIV_030820-t26_1	NCLIV_030820	NCLIV_030820-t26_1-p1|NCLIV_030820-t26_1	NCLIV_030820-t26_1-p1|NCLIV_030820-t26_1	NCLIV_030820-t26_1-p1|NCLIV_030820-t26_1 gene=NCLIV_030820, organism=Neospora_caninum_Liverpool, gene_product=conserved hypothetical protein, transcript_product=conserved hypothetical protein, location=FR823390:607160-608092(-), protein_length=142, sequenc	1	4	26.1	16.169	142	0	46.265	150500000	11	16			-1	13682000	3332700	9927500	421590	36955000	138440000	5954600	WRONG	TRUE	WRONG	TRUE	WRONG	TRUE				3.7521e+07	1.31085e+08	3.55262e+06	1.90542	0.963025210084034	-2.63369	0.0821428571428571	-4.53911	0.0244360902255639	1.80473	0.89873417721519	-3.40074	0.0545746388443018	-5.20547	0.0153061224489796	174.145
NCLIV_030860-t26_1-p1|NCLIV_030860-t26_1	NCLIV_030860	NCLIV_030860-t26_1-p1|NCLIV_030860-t26_1	NCLIV_030860-t26_1-p1|NCLIV_030860-t26_1	NCLIV_030860-t26_1-p1|NCLIV_030860-t26_1 gene=NCLIV_030860, organism=Neospora_caninum_Liverpool, gene_product=conserved hypothetical protein, transcript_product=conserved hypothetical protein, location=FR823390:636551-639594(+), protein_length=564, sequenc	1	10	28.9	61.719	564	0	106.54	278300000	22	34			-1	12650000	1976100	4101500	6572300	53167000	139490000	70349000	WRONG	TRUE	WRONG	TRUE	WRONG	TRUE				4.44933e+07	1.03738e+08	6.74256e+07	1.39156	0.927731092436975	0.403999	0.555357142857143	-0.98756	0.24812030075188	1.22128	0.838607594936709	0.599709	0.512038523274478	-0.621575	0.282312925170068	103.258
NCLIV_030870-t26_1-p1|NCLIV_030870-t26_1	NCLIV_030870	NCLIV_030870-t26_1-p1|NCLIV_030870-t26_1	NCLIV_030870-t26_1-p1|NCLIV_030870-t26_1	NCLIV_030870-t26_1-p1|NCLIV_030870-t26_1 gene=NCLIV_030870, organism=Neospora_caninum_Liverpool, gene_product=conserved hypothetical protein, transcript_product=conserved hypothetical protein, location=FR823390:641725-654814(-), protein_length=1054, sequen	1	3	4.3	115.94	1054	0	19.989	4086700	53	2			-1	77107			77107			2826300	TRUE	WRONG	TRUE	WRONG	WRONG	TRUE		NeSp7_Quinine	NeSp7_Quinine			3.13067e+06													0
NCLIV_030890-t26_1-p1|NCLIV_030890-t26_1	NCLIV_030890	NCLIV_030890-t26_1-p1|NCLIV_030890-t26_1	NCLIV_030890-t26_1-p1|NCLIV_030890-t26_1	NCLIV_030890-t26_1-p1|NCLIV_030890-t26_1 gene=NCLIV_030890, organism=Neospora_caninum_Liverpool, gene_product=putative high molecular mass nuclear antigen, transcript_product=putative high molecular mass nuclear antigen, location=FR823390:662229-666517(+),	1	5	7.3	99.589	918	0	41.227	29179000	42	7			-1	694740	294840	399900		12378000	21456000		WRONG	TRUE	WRONG	TRUE	WRONG	TRUE				1.2674e+07	2.1422e+07	0	0.793603	0.820168067226891					0.75722	0.756329113924051					15.4064
NCLIV_030900-t26_1-p1|NCLIV_030900-t26_1	NCLIV_030900	NCLIV_030900-t26_1-p1|NCLIV_030900-t26_1	NCLIV_030900-t26_1-p1|NCLIV_030900-t26_1	NCLIV_030900-t26_1-p1|NCLIV_030900-t26_1 gene=NCLIV_030900, organism=Neospora_caninum_Liverpool, gene_product=hypothetical protein, transcript_product=hypothetical protein, location=FR823390:668420-679645(-), protein_length=1236, sequence_SO=chromosome, SO	1	4	5.3	135.47	1236	0	30.307	19266000	58	7			-1	332180	120820	100240	111120	6883100		5386200	WRONG	TRUE	WRONG	TRUE	WRONG	TRUE				7.1722e+06	7.41513e+06	4.93728e+06			-0.353791	0.357142857142857			0.0480558	0.55379746835443	-0.538701	0.28892455858748	-0.586757	0.289115646258503	6.31327
NCLIV_030930-t26_1-p1|NCLIV_030930-t26_1	NCLIV_030930	NCLIV_030930-t26_1-p1|NCLIV_030930-t26_1	NCLIV_030930-t26_1-p1|NCLIV_030930-t26_1	NCLIV_030930-t26_1-p1|NCLIV_030930-t26_1 gene=NCLIV_030930, organism=Neospora_caninum_Liverpool, gene_product=putative peroxiredoxin 3, transcript_product=putative peroxiredoxin 3, location=FR823390:701301-703523(-), protein_length=289, sequence_SO=chromos	1	8	30.4	31.566	289	0	73.61	176550000	16	21			-1	11034000	1175000	470260	9389100	33133000	17342000	83764000	WRONG	TRUE	WRONG	TRUE	WRONG	TRUE				1.65887e+07	9.59663e+06	8.39344e+07	-0.933999	0.164705882352941	1.33806	0.726785714285714	2.27206	0.821428571428571	-0.789598	0.29746835443038	2.33906	0.78330658105939	3.12866	0.845238095238095	61.3978
NCLIV_030940-t26_1-p1|NCLIV_030940-t26_1	NCLIV_030940	NCLIV_030940-t26_1-p1|NCLIV_030940-t26_1	NCLIV_030940-t26_1-p1|NCLIV_030940-t26_1	NCLIV_030940-t26_1-p1|NCLIV_030940-t26_1 gene=NCLIV_030940, organism=Neospora_caninum_Liverpool, gene_product=hypothetical protein, transcript_product=hypothetical protein, location=FR823390:707702-718780(+), protein_length=1079, sequence_SO=chromosome, SO	1	14	19.6	117.56	1079	0	119.92	98290000	50	23			-1	1965800	55656	74479	1835700	2688200	2468500	59349000	WRONG	TRUE	WRONG	TRUE	WRONG	TRUE				2.84812e+06	4.7496e+06	4.48305e+07	-0.123006	0.46218487394958	4.46451	0.9375	4.58752	0.945488721804511	0.737793	0.754746835443038	3.9764	0.906902086677368	3.2386	0.853741496598639	2.90822
NCLIV_030960-t26_1-p1|NCLIV_030960-t26_1	NCLIV_030960	NCLIV_030960-t26_1-p1|NCLIV_030960-t26_1	NCLIV_030960-t26_1-p1|NCLIV_030960-t26_1	NCLIV_030960-t26_1-p1|NCLIV_030960-t26_1 gene=NCLIV_030960, organism=Neospora_caninum_Liverpool, gene_product=hypothetical protein, transcript_product=hypothetical protein, location=FR823390:730479-734855(-), protein_length=348, sequence_SO=chromosome, SO=	1	5	16.7	38.903	348	0	40.991	89686000	24	9			-1	3736900			3736900			63302000	TRUE	WRONG	TRUE	WRONG	WRONG	TRUE		NeSp7_Quinine	NeSp7_Quinine			6.42754e+07													0
NCLIV_031190-t26_1-p1|NCLIV_031190-t26_1	NCLIV_031190	NCLIV_031190-t26_1-p1|NCLIV_031190-t26_1	NCLIV_031190-t26_1-p1|NCLIV_031190-t26_1	NCLIV_031190-t26_1-p1|NCLIV_031190-t26_1 gene=NCLIV_031190, organism=Neospora_caninum_Liverpool, gene_product=hypothetical protein, transcript_product=hypothetical protein, location=FR823390:899419-904342(-), protein_length=752, sequence_SO=chromosome, SO=	1	5	9.6	81.133	752	0	46.394	88681000	35	10			-1	2533700			2533700			62281000	TRUE	WRONG	TRUE	WRONG	WRONG	TRUE		NeSp7_Quinine	NeSp7_Quinine			6.39273e+07													0
NCLIV_031250-t26_1-p1|NCLIV_031250-t26_1	NCLIV_031250	NCLIV_031250-t26_1-p1|NCLIV_031250-t26_1	NCLIV_031250-t26_1-p1|NCLIV_031250-t26_1	NCLIV_031250-t26_1-p1|NCLIV_031250-t26_1 gene=NCLIV_031250, organism=Neospora_caninum_Liverpool, gene_product=putative mucin, transcript_product=putative mucin, location=FR823390:980546-982733(+), protein_length=450, sequence_SO=chromosome, SO=protein_codi	1	2	4.2	47.647	450	0.0016992	10.869	4748900	14	2			-1	339210			339210			3380600	TRUE	WRONG	TRUE	WRONG	WRONG	TRUE		NeSp7_Quinine	NeSp7_Quinine			3.63796e+06													0
NCLIV_031320-t26_1-p1|NCLIV_031320-t26_1	NCLIV_031320	NCLIV_031320-t26_1-p1|NCLIV_031320-t26_1	NCLIV_031320-t26_1-p1|NCLIV_031320-t26_1	NCLIV_031320-t26_1-p1|NCLIV_031320-t26_1 gene=NCLIV_031320, organism=Neospora_caninum_Liverpool, gene_product=conserved hypothetical protein, transcript_product=conserved hypothetical protein, location=FR823390:1029993-1037067(+), protein_length=1583, sequ	1	23	28.6	158.98	1583	0	233.2	270140000	57	59			-1	4739400	3259700	1450200	29474	157680000	143290000	1964300	WRONG	TRUE	WRONG	TRUE	WRONG	TRUE				5.50776e+07	5.61226e+07	1.28699e+06	-0.138062	0.453781512605042	-6.32684	0.00714285714285714	-6.18878	0.0037593984962406	0.0271179	0.550632911392405	-5.4194	0.00802568218298555	-5.44651	0.0136054421768707	170.331
NCLIV_031340-t26_1-p1|NCLIV_031340-t26_1	NCLIV_031340	NCLIV_031340-t26_1-p1|NCLIV_031340-t26_1	NCLIV_031340-t26_1-p1|NCLIV_031340-t26_1	NCLIV_031340-t26_1-p1|NCLIV_031340-t26_1 gene=NCLIV_031340, organism=Neospora_caninum_Liverpool, gene_product=putative Splicing factor 3B subunit 3, transcript_product=putative Splicing factor 3B subunit 3, location=FR823390:1049700-1060273(-), protein_len	1	6	6.9	135.9	1233	0	46.45	163810000	61	13			-1	2685400	660470	227610	1797300	38289000	26750000	73749000	WRONG	TRUE	WRONG	TRUE	WRONG	TRUE				4.12347e+07	1.77082e+07	8.39861e+07	-0.517391	0.294117647058824	0.945694	0.673214285714286	1.46308	0.738721804511278	-1.21944	0.199367088607595	1.02629	0.603531300160514	2.24574	0.773809523809524	34.5119
NCLIV_031410-t26_1-p1|NCLIV_031410-t26_1	NCLIV_031410	NCLIV_031410-t26_1-p1|NCLIV_031410-t26_1	NCLIV_031410-t26_1-p1|NCLIV_031410-t26_1	NCLIV_031410-t26_1-p1|NCLIV_031410-t26_1 gene=NCLIV_031410, organism=Neospora_caninum_Liverpool, gene_product=hypothetical protein, transcript_product=hypothetical protein, location=FR823390:1118407-1121447(+), protein_length=349, sequence_SO=chromosome, S	1	2	14.6	36.021	349	0.00096899	14.677	5742400	16	3			-1	358900			358900			4087700	TRUE	WRONG	TRUE	WRONG	WRONG	TRUE		NeSp7_Quinine	NeSp7_Quinine			4.39896e+06													0
NCLIV_031430-t26_1-p1|NCLIV_031430-t26_1	NCLIV_031430	NCLIV_031430-t26_1-p1|NCLIV_031430-t26_1	NCLIV_031430-t26_1-p1|NCLIV_031430-t26_1	NCLIV_031430-t26_1-p1|NCLIV_031430-t26_1 gene=NCLIV_031430, organism=Neospora_caninum_Liverpool, gene_product=putative protein kinase, transcript_product=putative protein kinase, location=FR823390:1133963-1137154(+), protein_length=1002, sequence_SO=chromo	1	9	13.2	106.34	1002	0	69.23	55528000	52	15			-1	1067800	32421	191570	843860	2985600	9647900	32326000	WRONG	TRUE	WRONG	TRUE	WRONG	TRUE				1.72548e+06	1.27053e+07	1.89027e+07	1.69219	0.951260504201681	3.4366	0.891071428571429	1.74441	0.763157894736842	2.88036	0.965189873417722	3.45352	0.871589085072231	0.573165	0.498299319727891	1.69411
NCLIV_031440-t26_1-p1|NCLIV_031440-t26_1	NCLIV_031440	NCLIV_031440-t26_1-p1|NCLIV_031440-t26_1	NCLIV_031440-t26_1-p1|NCLIV_031440-t26_1	NCLIV_031440-t26_1-p1|NCLIV_031440-t26_1 gene=NCLIV_031440, organism=Neospora_caninum_Liverpool, gene_product=60S ribosomal protein L38, related, transcript_product=60S ribosomal protein L38, related, location=FR823390:1140271-1140525(+), protein_length=84	1	8	61.9	9.5392	84	0	132.59	2376900000	3	82			-1	792310000	295790000	218460000	278050000	541710000	934390000	447870000	WRONG	TRUE	WRONG	TRUE	WRONG	TRUE				8.61917e+08	7.73327e+08	5.7457e+08	0.786504	0.818487394957983	-0.274441	0.376785714285714	-1.06094	0.233082706766917	-0.156471	0.482594936708861	-0.585066	0.279293739967897	-0.428595	0.324829931972789	15456.1
NCLIV_031510-t26_1-p1|NCLIV_031510-t26_1	NCLIV_031510	NCLIV_031510-t26_1-p1|NCLIV_031510-t26_1;NCLIV_032470-t26_1-p1|NCLIV_032470-t26_1	NCLIV_031510-t26_1-p1|NCLIV_031510-t26_1	NCLIV_031510-t26_1-p1|NCLIV_031510-t26_1 gene=NCLIV_031510, organism=Neospora_caninum_Liverpool, gene_product=hypothetical protein, transcript_product=hypothetical protein, location=FR823390:1175919-1176919(+), protein_length=145, sequence_SO=chromosome, S	2	16	55.2	16.335	145	0	140.07	2000600000	9	76			-1;-1	222290000	56583000	110850000	54859000	478230000	1152800000	505880000	WRONG	TRUE	WRONG	TRUE	WRONG	TRUE				3.93323e+08	7.48045e+08	2.39826e+08	1.26937	0.909243697478992	0.0810906	0.480357142857143	-1.18828	0.204887218045113	0.927409	0.794303797468354	-0.713725	0.256821829855538	-1.64113	0.156462585034014	2956.66
NCLIV_031550-t26_1-p1|NCLIV_031550-t26_1	NCLIV_031550	NCLIV_031550-t26_1-p1|NCLIV_031550-t26_1	NCLIV_031550-t26_1-p1|NCLIV_031550-t26_1	NCLIV_031550-t26_1-p1|NCLIV_031550-t26_1 gene=NCLIV_031550, organism=Neospora_caninum_Liverpool, gene_product=unspecified product, transcript_product=unspecified product, location=FR823390:1207198-1208475(-), protein_length=425, sequence_SO=chromosome, SO=	1	14	36	47.916	425	0	127.48	399280000	21	46			-1	19014000	8781800	9249300	982390	197240000	242640000	18642000	WRONG	TRUE	WRONG	TRUE	WRONG	TRUE				1.35365e+08	1.16264e+08	1.58039e+07	0.298865	0.653781512605042	-3.40332	0.0375	-3.70219	0.0394736842105263	-0.219453	0.463607594936709	-3.09849	0.0674157303370786	-2.87904	0.076530612244898	458.88
NCLIV_031580-t26_1-p1|NCLIV_031580-t26_1	NCLIV_031580	NCLIV_031580-t26_1-p1|NCLIV_031580-t26_1	NCLIV_031580-t26_1-p1|NCLIV_031580-t26_1	NCLIV_031580-t26_1-p1|NCLIV_031580-t26_1 gene=NCLIV_031580, organism=Neospora_caninum_Liverpool, gene_product=GA19392, related, transcript_product=GA19392, related, location=FR823390:1234505-1241845(-), protein_length=582, sequence_SO=chromosome, SO=protei	1	2	3.1	65.162	582	0.00090334	12.786	13290000	29	2			-1	458280			458280			9460700	TRUE	WRONG	TRUE	WRONG	WRONG	TRUE		NeSp7_Quinine	NeSp7_Quinine			1.01811e+07													0
NCLIV_031700-t26_1-p1|NCLIV_031700-t26_1	NCLIV_031700	NCLIV_031700-t26_1-p1|NCLIV_031700-t26_1	NCLIV_031700-t26_1-p1|NCLIV_031700-t26_1	NCLIV_031700-t26_1-p1|NCLIV_031700-t26_1 gene=NCLIV_031700, organism=Neospora_caninum_Liverpool, gene_product=DEHA2G03652p, related, transcript_product=DEHA2G03652p, related, location=FR823390:1322343-1330571(-), protein_length=1493, sequence_SO=chromosome	1	6	7.8	144.46	1493	0	54.448	64152000	42	15			-1	1527400	655290	96155	775990	30539000		20569000	WRONG	TRUE	WRONG	TRUE	WRONG	TRUE				2.50411e+07	5.15085e+06	2.49671e+07			-0.570181	0.298214285714286			-2.28142	0.055379746835443	-0.00427429	0.386837881219904	2.27714	0.777210884353742	34.2412
NCLIV_031750-t26_1-p1|NCLIV_031750-t26_1	NCLIV_031750	NCLIV_031750-t26_1-p1|NCLIV_031750-t26_1	NCLIV_031750-t26_1-p1|NCLIV_031750-t26_1	NCLIV_031750-t26_1-p1|NCLIV_031750-t26_1 gene=NCLIV_031750, organism=Neospora_caninum_Liverpool, gene_product=putative importin, transcript_product=putative importin, location=FR823390:1378311-1388208(-), protein_length=1199, sequence_SO=chromosome, SO=pro	1	10	12	130.55	1199	0	75.578	57888000	58	12			-1	998070			998070			40736000	TRUE	WRONG	TRUE	WRONG	WRONG	TRUE		NeSp7_Quinine	NeSp7_Quinine			2.60233e+07													0
NCLIV_031770-t26_1-p1|NCLIV_031770-t26_1	NCLIV_031770	NCLIV_031770-t26_1-p1|NCLIV_031770-t26_1	NCLIV_031770-t26_1-p1|NCLIV_031770-t26_1	NCLIV_031770-t26_1-p1|NCLIV_031770-t26_1 gene=NCLIV_031770, organism=Neospora_caninum_Liverpool, gene_product=putative membrane skeletal protein IMC1, transcript_product=putative membrane skeletal protein IMC1, location=FR823390:1409514-1411732(-), protein	1	10	23.4	48.298	436	0	81.281	477970000	19	38			-1	25156000	6849600	7887000	10420000	155890000	172790000	141450000	WRONG	TRUE	WRONG	TRUE	WRONG	TRUE				1.03963e+08	1.40744e+08	1.2712e+08	0.148491	0.583193277310924	-0.140236	0.414285714285714	-0.288728	0.404135338345865	0.437	0.661392405063291	0.290117	0.441412520064205	-0.146883	0.369047619047619	357.915
NCLIV_031780-t26_1-p1|NCLIV_031780-t26_1	NCLIV_031780	NCLIV_031780-t26_1-p1|NCLIV_031780-t26_1	NCLIV_031780-t26_1-p1|NCLIV_031780-t26_1	NCLIV_031780-t26_1-p1|NCLIV_031780-t26_1 gene=NCLIV_031780, organism=Neospora_caninum_Liverpool, gene_product=hypothetical protein, transcript_product=hypothetical protein, location=FR823390:1413319-1416115(+), protein_length=606, sequence_SO=chromosome, S	1	20	42.9	68.96	606	0	221.92	505630000	29	65			-1	17436000	4568800	3194800	9672000	114700000	203580000	132100000	WRONG	TRUE	WRONG	TRUE	WRONG	TRUE				7.64426e+07	7.78879e+07	9.05443e+07	0.82773	0.830252100840336	0.203765	0.503571428571429	-0.623965	0.325187969924812	0.0270233	0.549050632911392	0.244248	0.430176565008026	0.217225	0.437074829931973	238.736
NCLIV_031790-t26_1-p1|NCLIV_031790-t26_1	NCLIV_031790	NCLIV_031790-t26_1-p1|NCLIV_031790-t26_1	NCLIV_031790-t26_1-p1|NCLIV_031790-t26_1	NCLIV_031790-t26_1-p1|NCLIV_031790-t26_1 gene=NCLIV_031790, organism=Neospora_caninum_Liverpool, gene_product=conserved hypothetical protein, transcript_product=conserved hypothetical protein, location=FR823390:1419364-1421980(+), protein_length=630, seque	1	2	5.7	67.08	630	0	37.494	30648000	31	5			-1	988660			988660			21459000	TRUE	WRONG	TRUE	WRONG	WRONG	TRUE		NeSp7_Quinine	NeSp7_Quinine			2.34791e+07													0
NCLIV_031860-t26_1-p1|NCLIV_031860-t26_1	NCLIV_031860	NCLIV_031860-t26_1-p1|NCLIV_031860-t26_1	NCLIV_031860-t26_1-p1|NCLIV_031860-t26_1	NCLIV_031860-t26_1-p1|NCLIV_031860-t26_1 gene=NCLIV_031860, organism=Neospora_caninum_Liverpool, gene_product=putative serine-threonine phosophatase 2C, transcript_product=putative serine-threonine phosophatase 2C, location=FR823390:1481701-1485568(+), pro	1	7	34	35.574	321	0	67.159	139270000	16	22			-1	8704300	6224900	2479400		90189000	64961000		WRONG	TRUE	WRONG	TRUE	WRONG	TRUE				8.21198e+07	4.43975e+07	0	-0.473378	0.321008403361345					-0.88725	0.27373417721519					325.273
NCLIV_031920-t26_1-p1|NCLIV_031920-t26_1	NCLIV_031920	NCLIV_031920-t26_1-p1|NCLIV_031920-t26_1	NCLIV_031920-t26_1-p1|NCLIV_031920-t26_1	NCLIV_031920-t26_1-p1|NCLIV_031920-t26_1 gene=NCLIV_031920, organism=Neospora_caninum_Liverpool, gene_product=putative ATP synthase gama chain, transcript_product=putative ATP synthase gama chain, location=FR823390:1522522-1526030(+), protein_length=315, s	1	6	24.4	34.69	315	0	55.674	112330000	16	22			-1	7020400	847940	1343700	4828800	26520000	30707000	38732000	WRONG	TRUE	WRONG	TRUE	WRONG	TRUE				1.38856e+07	2.742e+07	4.63513e+07	0.211487	0.610084033613445	0.546445	0.6	0.334958	0.522556390977444	0.981639	0.806962025316456	1.73902	0.714285714285714	0.757384	0.527210884353742	44.3078
NCLIV_031970-t26_1-p1|NCLIV_031970-t26_1	NCLIV_031970	NCLIV_031970-t26_1-p1|NCLIV_031970-t26_1	NCLIV_031970-t26_1-p1|NCLIV_031970-t26_1	NCLIV_031970-t26_1-p1|NCLIV_031970-t26_1 gene=NCLIV_031970, organism=Neospora_caninum_Liverpool, gene_product=hypothetical protein, transcript_product=hypothetical protein, location=FR823390:1570485-1583937(+), protein_length=2552, sequence_SO=chromosome,	1	4	2.6	293.52	2552	0	22.496	7054300	124	4			-1	56890			56890			4967800	TRUE	WRONG	TRUE	WRONG	WRONG	TRUE		NeSp7_Quinine	NeSp7_Quinine			5.40396e+06													0
NCLIV_032000-t26_1-p1|NCLIV_032000-t26_1	NCLIV_032000	NCLIV_032000-t26_1-p1|NCLIV_032000-t26_1	NCLIV_032000-t26_1-p1|NCLIV_032000-t26_1	NCLIV_032000-t26_1-p1|NCLIV_032000-t26_1 gene=NCLIV_032000, organism=Neospora_caninum_Liverpool, gene_product=conserved hypothetical protein, transcript_product=conserved hypothetical protein, location=FR823390:1628184-1630448(+), protein_length=615, seque	1	2	5	66.51	615	0.00098425	15.16	6093000	26	4			-1	234350	24445	115150	94753	701630	3692300		WRONG	TRUE	WRONG	TRUE	WRONG	TRUE				650490	3.81853e+06	1.88727e+06	2.39574	0.981512605042017					2.55342	0.949367088607595	1.5367	0.677367576243981	-1.01671	0.232993197278912	1.27734
NCLIV_032110-t26_1-p1|NCLIV_032110-t26_1	NCLIV_032110	NCLIV_032110-t26_1-p1|NCLIV_032110-t26_1	NCLIV_032110-t26_1-p1|NCLIV_032110-t26_1	NCLIV_032110-t26_1-p1|NCLIV_032110-t26_1 gene=NCLIV_032110, organism=Neospora_caninum_Liverpool, gene_product=conserved hypothetical protein, transcript_product=conserved hypothetical protein, location=FR823390:1755320-1757952(+), protein_length=460, seque	1	5	20.9	49.423	460	0	49.199	77573000	25	17			-1	3102900	2632900	118060	351920	64672000	5490700	8578800	WRONG	TRUE	WRONG	TRUE	WRONG	TRUE				6.553e+07	3.76432e+06	6.73982e+06	-3.55808	0.0100840336134454	-2.91429	0.0642857142857143	0.643786	0.609022556390977	-4.12169	0.00949367088607595	-3.28137	0.0609951845906902	0.840321	0.547619047619048	137.578
NCLIV_032130-t26_1-p1|NCLIV_032130-t26_1	NCLIV_032130	NCLIV_032130-t26_1-p1|NCLIV_032130-t26_1	NCLIV_032130-t26_1-p1|NCLIV_032130-t26_1	NCLIV_032130-t26_1-p1|NCLIV_032130-t26_1 gene=NCLIV_032130, organism=Neospora_caninum_Liverpool, gene_product=conserved hypothetical protein, transcript_product=conserved hypothetical protein, location=FR823390:1763560-1773404(+), protein_length=961, seque	1	7	8.6	107.23	961	0	94.148	54877000	49	10			-1	1119900	78391		1041500	6143100		34002000	WRONG	TRUE	TRUE	WRONG	WRONG	TRUE	NeSp7_1748		NeSp7_Quinine	3.93127e+06		3.16428e+07			2.46858	0.839285714285714					3.00881	0.831460674157303			4.0962
NCLIV_032180-t26_1-p1|NCLIV_032180-t26_1	NCLIV_032180	NCLIV_032180-t26_1-p1|NCLIV_032180-t26_1	NCLIV_032180-t26_1-p1|NCLIV_032180-t26_1	NCLIV_032180-t26_1-p1|NCLIV_032180-t26_1 gene=NCLIV_032180, organism=Neospora_caninum_Liverpool, gene_product=GK24228, related, transcript_product=GK24228, related, location=FR823390:1804533-1820202(+), protein_length=3393, sequence_SO=chromosome, SO=prote	1	6	3	362.38	3393	0	40.27	27033000	135	8			-1	200250	15974		184270	3457700		16305000	WRONG	TRUE	TRUE	WRONG	WRONG	TRUE	NeSp7_1748		NeSp7_Quinine	2.20712e+06		1.65611e+07			2.23743	0.826785714285714					2.90756	0.823434991974318			0.834697
NCLIV_032220-t26_1-p1|NCLIV_032220-t26_1	NCLIV_032220	NCLIV_032220-t26_1-p1|NCLIV_032220-t26_1	NCLIV_032220-t26_1-p1|NCLIV_032220-t26_1	NCLIV_032220-t26_1-p1|NCLIV_032220-t26_1 gene=NCLIV_032220, organism=Neospora_caninum_Liverpool, gene_product=50S ribosomal protein L30e, related, transcript_product=50S ribosomal protein L30e, related, location=FR823390:1834524-1836516(-), protein_length=	1	6	54.6	11.661	108	0	58.949	292640000	6	22			-1	48774000	14979000	7218600	26576000	113860000	79452000	69035000	WRONG	TRUE	WRONG	TRUE	WRONG	TRUE				8.84051e+07	5.52415e+07	1.04144e+08	-0.519106	0.292436974789916	-0.721861	0.267857142857143	-0.202756	0.417293233082707	-0.678375	0.332278481012658	0.236385	0.426966292134831	0.91476	0.566326530612245	782.705
NCLIV_032240-t26_1-p1|NCLIV_032240-t26_1	NCLIV_032240	NCLIV_032240-t26_1-p1|NCLIV_032240-t26_1	NCLIV_032240-t26_1-p1|NCLIV_032240-t26_1	NCLIV_032240-t26_1-p1|NCLIV_032240-t26_1 gene=NCLIV_032240, organism=Neospora_caninum_Liverpool, gene_product=Catalase (EC 1.11.1.6), related, transcript_product=Catalase (EC 1.11.1.6), related, location=FR823390:1844030-1849809(-), protein_length=516, seq	1	18	44	58.737	516	0	219.9	984010000	23	78			-1	42783000	15305000	3341200	24137000	305840000	171310000	372970000	WRONG	TRUE	WRONG	TRUE	WRONG	TRUE				2.37085e+08	6.77083e+07	1.79789e+08	-0.836168	0.184873949579832	0.286282	0.525	1.12245	0.697368421052632	-1.808	0.0886075949367089	-0.399102	0.313001605136437	1.4089	0.653061224489796	799.74
NCLIV_032270-t26_1-p1|NCLIV_032270-t26_1	NCLIV_032270	NCLIV_032270-t26_1-p1|NCLIV_032270-t26_1	NCLIV_032270-t26_1-p1|NCLIV_032270-t26_1	NCLIV_032270-t26_1-p1|NCLIV_032270-t26_1 gene=NCLIV_032270, organism=Neospora_caninum_Liverpool, gene_product=conserved hypothetical protein, transcript_product=conserved hypothetical protein, location=FR823390:1864447-1866455(+), protein_length=330, seque	1	10	43	35.214	330	0	126.76	314550000	20	43			-1	15728000	7193100	6945300	1589300	136050000	182250000	33547000	WRONG	TRUE	WRONG	TRUE	WRONG	TRUE				1.03741e+08	1.24551e+08	2.19727e+07	0.421782	0.704201680672269	-2.01988	0.121428571428571	-2.44166	0.093984962406015	0.263754	0.609177215189873	-2.2392	0.120385232744783	-2.50296	0.100340136054422	375.865
NCLIV_032290-t26_1-p1|NCLIV_032290-t26_1	NCLIV_032290	NCLIV_032290-t26_1-p1|NCLIV_032290-t26_1	NCLIV_032290-t26_1-p1|NCLIV_032290-t26_1	NCLIV_032290-t26_1-p1|NCLIV_032290-t26_1 gene=NCLIV_032290, organism=Neospora_caninum_Liverpool, gene_product=SSU ribosomal protein S3P, related, transcript_product=SSU ribosomal protein S3P, related, location=FR823390:1869847-1871227(-), protein_length=23	1	13	68.1	26.035	235	0	146.58	717040000	12	50			-1	59754000	11762000	23991000	24000000	209230000	307380000	206820000	WRONG	TRUE	WRONG	TRUE	WRONG	TRUE				1.11271e+08	2.37602e+08	1.47579e+08	0.554934	0.74453781512605	-0.016714	0.453571428571429	-0.571648	0.343984962406015	1.09447	0.82120253164557	0.40741	0.476725521669342	-0.687063	0.272108843537415	614.605
NCLIV_032320-t26_1-p1|NCLIV_032320-t26_1	NCLIV_032320	NCLIV_032320-t26_1-p1|NCLIV_032320-t26_1	NCLIV_032320-t26_1-p1|NCLIV_032320-t26_1	NCLIV_032320-t26_1-p1|NCLIV_032320-t26_1 gene=NCLIV_032320, organism=Neospora_caninum_Liverpool, gene_product=hypothetical protein, transcript_product=hypothetical protein, location=FR823390:1890726-1895167(-), protein_length=641, sequence_SO=chromosome, S	1	10	19.8	70.822	641	0	72.633	71075000	34	23			-1	2090500	612380	709190	768880	17881000	33470000	19322000	WRONG	TRUE	WRONG	TRUE	WRONG	TRUE				1.47965e+07	2.06633e+07	1.82639e+07	0.904441	0.848739495798319	0.111817	0.485714285714286	-0.792624	0.287593984962406	0.48182	0.681962025316456	0.303738	0.4446227929374	-0.178082	0.362244897959184	31.999
NCLIV_032330-t26_1-p1|NCLIV_032330-t26_1	NCLIV_032330	NCLIV_032330-t26_1-p1|NCLIV_032330-t26_1	NCLIV_032330-t26_1-p1|NCLIV_032330-t26_1	NCLIV_032330-t26_1-p1|NCLIV_032330-t26_1 gene=NCLIV_032330, organism=Neospora_caninum_Liverpool, gene_product=Malate dehydrogenase (NAD) (Precursor), related, transcript_product=Malate dehydrogenase (NAD) (Precursor), related, location=FR823390:1900845-190	1	17	59	35.645	329	0	216.46	2235200000	21	89			-1	106440000	61440000	34426000	10574000	1249700000	1002900000	186560000	WRONG	TRUE	WRONG	TRUE	WRONG	TRUE				6.29028e+08	6.04878e+08	1.04957e+08	-0.317404	0.383193277310924	-2.74387	0.0732142857142857	-2.42647	0.0958646616541353	-0.0564809	0.526898734177215	-2.58332	0.107544141252006	-2.52684	0.0986394557823129	3210.45
NCLIV_032350-t26_1-p1|NCLIV_032350-t26_1	NCLIV_032350	NCLIV_032350-t26_1-p1|NCLIV_032350-t26_1	NCLIV_032350-t26_1-p1|NCLIV_032350-t26_1	NCLIV_032350-t26_1-p1|NCLIV_032350-t26_1 gene=NCLIV_032350, organism=Neospora_caninum_Liverpool, gene_product=putative CW-type zinc finger domain-containing protein, transcript_product=putative CW-type zinc finger domain-containing protein, location=FR8233	1	3	4.4	136.16	1338	0	27.343	23037000	48	9			-1	479940	221500	67199	191240	7777700	8449600	5770300	WRONG	TRUE	WRONG	TRUE	WRONG	TRUE				1.08814e+07	4.11392e+06	7.03207e+06	0.119539	0.568067226890756	-0.430697	0.335714285714286	-0.550237	0.351503759398496	-1.40328	0.158227848101266	-0.629839	0.268057784911718	0.773437	0.532312925170068	11.5741
NCLIV_032390-t26_1-p1|NCLIV_032390-t26_1	NCLIV_032390	NCLIV_032390-t26_1-p1|NCLIV_032390-t26_1	NCLIV_032390-t26_1-p1|NCLIV_032390-t26_1	NCLIV_032390-t26_1-p1|NCLIV_032390-t26_1 gene=NCLIV_032390, organism=Neospora_caninum_Liverpool, gene_product=conserved hypothetical protein, transcript_product=conserved hypothetical protein, location=FR823390:1950627-1952368(-), protein_length=225, seque	1	12	64.4	25.758	225	0	109.39	1190400000	13	37			-1	91571000	3163600	7228000	81180000	89503000	144030000	671750000	WRONG	TRUE	WRONG	TRUE	WRONG	TRUE				3.40753e+07	8.73449e+07	5.51921e+08	0.686361	0.789915966386555	2.90792	0.8625	2.22156	0.815789473684211	1.358	0.85126582278481	4.01766	0.911717495987159	2.65967	0.807823129251701	165.309
NCLIV_032430-t26_1-p1|NCLIV_032430-t26_1	NCLIV_032430	NCLIV_032430-t26_1-p1|NCLIV_032430-t26_1	NCLIV_032430-t26_1-p1|NCLIV_032430-t26_1	NCLIV_032430-t26_1-p1|NCLIV_032430-t26_1 gene=NCLIV_032430, organism=Neospora_caninum_Liverpool, gene_product=conserved hypothetical protein, transcript_product=conserved hypothetical protein, location=FR823390:1966407-1970679(+), protein_length=474, seque	1	10	29.3	54.567	474	0	77.636	145790000	24	22			-1	6074400	4010700	1096700	967030	91005000	41688000	18314000	WRONG	TRUE	WRONG	TRUE	WRONG	TRUE				6.90689e+07	3.357e+07	1.77792e+07	-1.12631	0.127731092436975	-2.313	0.0964285714285714	-1.18669	0.206766917293233	-1.04086	0.235759493670886	-1.95785	0.138041733547352	-0.916984	0.244897959183673	209.573
NCLIV_032520-t26_1-p1|NCLIV_032520-t26_1	NCLIV_032520	NCLIV_032520-t26_1-p1|NCLIV_032520-t26_1	NCLIV_032520-t26_1-p1|NCLIV_032520-t26_1	NCLIV_032520-t26_1-p1|NCLIV_032520-t26_1 gene=NCLIV_032520, organism=Neospora_caninum_Liverpool, gene_product=conserved hypothetical protein, transcript_product=conserved hypothetical protein, location=FR823390:2021705-2022851(+), protein_length=226, seque	1	12	55.3	24.389	226	0	111	143650000	15	24			-1	9576300	334160	109710	9132500	4147800	3314700	96367000	WRONG	TRUE	WRONG	TRUE	WRONG	TRUE				5.13006e+06	2.09886e+06	6.87076e+07	-0.323468	0.379831932773109	4.53812	0.941071428571429	4.86159	0.956766917293233	-1.28937	0.185126582278481	3.74342	0.895666131621188	5.03279	0.959183673469388	17.461
NCLIV_032560-t26_1-p1|NCLIV_032560-t26_1	NCLIV_032560	NCLIV_032560-t26_1-p1|NCLIV_032560-t26_1	NCLIV_032560-t26_1-p1|NCLIV_032560-t26_1	NCLIV_032560-t26_1-p1|NCLIV_032560-t26_1 gene=NCLIV_032560, organism=Neospora_caninum_Liverpool, gene_product=hypothetical protein, transcript_product=hypothetical protein, location=FR823390:2050171-2053947(+), protein_length=680, sequence_SO=chromosome, S	1	2	3.8	72.1	680	0.00091324	13.067	0	27	2			-1	0							TRUE	WRONG	WRONG	TRUE	TRUE	WRONG	NeSp7_Mock		NeSp7_Mock		0														0
NCLIV_032620-t26_1-p1|NCLIV_032620-t26_1	NCLIV_032620	NCLIV_032620-t26_1-p1|NCLIV_032620-t26_1	NCLIV_032620-t26_1-p1|NCLIV_032620-t26_1	NCLIV_032620-t26_1-p1|NCLIV_032620-t26_1 gene=NCLIV_032620, organism=Neospora_caninum_Liverpool, gene_product=Cs1 protein, related, transcript_product=Cs1 protein, related, location=FR823390:2075515-2078166(-), protein_length=438, sequence_SO=chromosome, S	1	8	25.3	46.979	438	0	264.46	121340000	17	15			-1	7137800		527800	6610000		16960000	73136000	WRONG	TRUE	WRONG	TRUE	WRONG	TRUE				0	1.1444e+07	7.15266e+07					2.10845	0.802631578947368					2.64389	0.802721088435374	0
NCLIV_032660-t26_1-p1|NCLIV_032660-t26_1	NCLIV_032660	NCLIV_032660-t26_1-p1|NCLIV_032660-t26_1	NCLIV_032660-t26_1-p1|NCLIV_032660-t26_1	NCLIV_032660-t26_1-p1|NCLIV_032660-t26_1 gene=NCLIV_032660, organism=Neospora_caninum_Liverpool, gene_product=hypothetical protein, transcript_product=hypothetical protein, location=FR823390:2100466-2101863(+), protein_length=259, sequence_SO=chromosome, S	1	26	66	29.371	259	0	315.53	2841600000	15	152			-1	189440000	78807000	59614000	51021000	845430000	1260900000	816570000	WRONG	TRUE	WRONG	TRUE	WRONG	TRUE				6.98548e+08	5.01396e+08	2.54889e+08	0.576697	0.757983193277311	-0.0501087	0.444642857142857	-0.626805	0.323308270676692	-0.47841	0.368670886075949	-1.45449	0.184590690208668	-0.976078	0.238095238095238	4117.94
NCLIV_032760-t26_1-p1|NCLIV_032760-t26_1	NCLIV_032760	NCLIV_032760-t26_1-p1|NCLIV_032760-t26_1	NCLIV_032760-t26_1-p1|NCLIV_032760-t26_1	NCLIV_032760-t26_1-p1|NCLIV_032760-t26_1 gene=NCLIV_032760, organism=Neospora_caninum_Liverpool, gene_product=putative tim10/DDP zinc finger domain-containing protein, transcript_product=putative tim10/DDP zinc finger domain-containing protein, location=FR	1	4	51.1	10.397	90	0	90.733	584600000	7	19			-1	83514000			83514000			405880000	TRUE	WRONG	TRUE	WRONG	WRONG	TRUE		NeSp7_Quinine	NeSp7_Quinine			3.51192e+08													0
NCLIV_032780-t26_1-p1|NCLIV_032780-t26_1	NCLIV_032780	NCLIV_032780-t26_1-p1|NCLIV_032780-t26_1	NCLIV_032780-t26_1-p1|NCLIV_032780-t26_1	NCLIV_032780-t26_1-p1|NCLIV_032780-t26_1 gene=NCLIV_032780, organism=Neospora_caninum_Liverpool, gene_product=putative small heat shock protein 20, transcript_product=putative small heat shock protein 20, location=FR823390:2154673-2155912(-), protein_lengt	1	4	18.9	24.874	228	0	27.424	116430000	9	10			-1	12936000	1757700	3971000	7207800	46144000	34318000	27815000	WRONG	TRUE	WRONG	TRUE	WRONG	TRUE				1.61911e+07	4.55824e+07	4.96942e+07	-0.427178	0.346218487394958	-0.73028	0.266071428571429	-0.303102	0.400375939849624	1.49328	0.863924050632911	1.61788	0.696629213483146	0.1246	0.425170068027211	91.8459
NCLIV_032910-t26_1-p1|NCLIV_032910-t26_1	NCLIV_032910	NCLIV_032910-t26_1-p1|NCLIV_032910-t26_1	NCLIV_032910-t26_1-p1|NCLIV_032910-t26_1	NCLIV_032910-t26_1-p1|NCLIV_032910-t26_1 gene=NCLIV_032910, organism=Neospora_caninum_Liverpool, gene_product=hypothetical protein, transcript_product=hypothetical protein, location=FR823390:2267946-2272208(-), protein_length=377, sequence_SO=chromosome, S	1	3	10.3	42.341	377	0	25.818	17863000	18	8			-1	992360		517680	474680		7821400	9982900	TRUE	WRONG	WRONG	TRUE	WRONG	TRUE	NeSp7_Mock	NeSp7_Quinine			1.18848e+07	6.54547e+06					0.352032	0.528195488721805					-0.860545	0.253401360544218	0
NCLIV_032920-t26_1-p1|NCLIV_032920-t26_1	NCLIV_032920	NCLIV_032920-t26_1-p1|NCLIV_032920-t26_1	NCLIV_032920-t26_1-p1|NCLIV_032920-t26_1	NCLIV_032920-t26_1-p1|NCLIV_032920-t26_1 gene=NCLIV_032920, organism=Neospora_caninum_Liverpool, gene_product=hypothetical protein, transcript_product=hypothetical protein, location=FR823390:2273847-2279670(+), protein_length=560, sequence_SO=chromosome, S	1	13	30.7	59.293	560	0	114.29	236560000	24	40			-1	9856700	5225800	2673400	1957600	116050000	87468000	43700000	WRONG	TRUE	WRONG	TRUE	WRONG	TRUE				6.32456e+07	5.26122e+07	2.02789e+07	-0.407919	0.359663865546218	-1.40904	0.176785714285714	-1.00112	0.246240601503759	-0.265567	0.447784810126582	-1.64098	0.162118780096308	-1.37542	0.185374149659864	273.066
NCLIV_032930-t26_1-p1|NCLIV_032930-t26_1	NCLIV_032930	NCLIV_032930-t26_1-p1|NCLIV_032930-t26_1	NCLIV_032930-t26_1-p1|NCLIV_032930-t26_1	NCLIV_032930-t26_1-p1|NCLIV_032930-t26_1 gene=NCLIV_032930, organism=Neospora_caninum_Liverpool, gene_product=unspecified product, transcript_product=unspecified product, location=FR823390:2281472-2289499(-), protein_length=2675, sequence_SO=chromosome, SO	1	3	1.8	272.55	2675	0	20.442	2146800	108	5			-1	19878		19878			2718600		WRONG	TRUE	WRONG	TRUE	TRUE	WRONG		NeSp7_1748	NeSp7_Mock	0	2.73813e+06														0
NCLIV_032950-t26_1-p1|NCLIV_032950-t26_1	NCLIV_032950	NCLIV_032950-t26_1-p1|NCLIV_032950-t26_1	NCLIV_032950-t26_1-p1|NCLIV_032950-t26_1	NCLIV_032950-t26_1-p1|NCLIV_032950-t26_1 gene=NCLIV_032950, organism=Neospora_caninum_Liverpool, gene_product=putative deoxyuridine 5-triphosphate nucleotidohydrolase, transcript_product=putative deoxyuridine 5-triphosphate nucleotidohydrolase, location=	1	6	56.9	19.985	188	0	47.395	163940000	10	24			-1	16394000	6951200	7156400	2286100	54095000	100920000	25359000	WRONG	TRUE	WRONG	TRUE	WRONG	TRUE				4.39354e+07	7.66847e+07	1.75128e+07	0.899645	0.845378151260504	-1.093	0.210714285714286	-1.99264	0.120300751879699	0.803555	0.767405063291139	-1.32697	0.197431781701445	-2.13053	0.127551020408163	363.224
NCLIV_033000-t26_1-p1|NCLIV_033000-t26_1	NCLIV_033000	NCLIV_033000-t26_1-p1|NCLIV_033000-t26_1	NCLIV_033000-t26_1-p1|NCLIV_033000-t26_1	NCLIV_033000-t26_1-p1|NCLIV_033000-t26_1 gene=NCLIV_033000, organism=Neospora_caninum_Liverpool, gene_product=conserved hypothetical protein, transcript_product=conserved hypothetical protein, location=FR823390:2340355-2347012(+), protein_length=569, seque	1	13	35.7	62.692	569	0	113.21	174400000	30	17			-1	5813500			5813500			122740000	TRUE	WRONG	TRUE	WRONG	WRONG	TRUE		NeSp7_Quinine	NeSp7_Quinine			6.85481e+07													0
NCLIV_033030-t26_1-p1|NCLIV_033030-t26_1	NCLIV_033030	NCLIV_033030-t26_1-p1|NCLIV_033030-t26_1	NCLIV_033030-t26_1-p1|NCLIV_033030-t26_1	NCLIV_033030-t26_1-p1|NCLIV_033030-t26_1 gene=NCLIV_033030, organism=Neospora_caninum_Liverpool, gene_product=conserved hypothetical protein, transcript_product=conserved hypothetical protein, location=FR823390:2365815-2371459(-), protein_length=1264, sequ	1	2	2.1	138.05	1264	0.00085179	10.963	2280300	52	3			-1	43851		43851			2929800		TRUE	WRONG	WRONG	TRUE	TRUE	WRONG	NeSp7_Mock		NeSp7_Mock		2.90836e+06														0
NCLIV_033040-t26_1-p1|NCLIV_033040-t26_1	NCLIV_033040	NCLIV_033040-t26_1-p1|NCLIV_033040-t26_1	NCLIV_033040-t26_1-p1|NCLIV_033040-t26_1	NCLIV_033040-t26_1-p1|NCLIV_033040-t26_1 gene=NCLIV_033040, organism=Neospora_caninum_Liverpool, gene_product=Rbm28 protein, related, transcript_product=Rbm28 protein, related, location=FR823390:2376629-2378601(+), protein_length=163, sequence_SO=chromosom	1	8	63.8	18.353	163	0	96.081	214450000	8	19			-1	26806000	2788400		24018000	37782000		120970000	WRONG	TRUE	TRUE	WRONG	WRONG	TRUE	NeSp7_1748		NeSp7_Quinine	2.28302e+07		1.1744e+08			1.67888	0.776785714285714					2.3629	0.786516853932584			145.704
NCLIV_033060-t26_1-p1|NCLIV_033060-t26_1	NCLIV_033060	NCLIV_033060-t26_1-p1|NCLIV_033060-t26_1	NCLIV_033060-t26_1-p1|NCLIV_033060-t26_1	NCLIV_033060-t26_1-p1|NCLIV_033060-t26_1 gene=NCLIV_033060, organism=Neospora_caninum_Liverpool, gene_product=hypothetical protein, transcript_product=hypothetical protein, location=FR823390:2394447-2402440(-), protein_length=392, sequence_SO=chromosome, S	1	3	8.2	43.463	392	0	19.601	15255000	25	4			-1	610210			610210			10729000	TRUE	WRONG	TRUE	WRONG	WRONG	TRUE		NeSp7_Quinine	NeSp7_Quinine			1.16864e+07													0
NCLIV_033130-t26_1-p1|NCLIV_033130-t26_1	NCLIV_033130	NCLIV_033130-t26_1-p1|NCLIV_033130-t26_1	NCLIV_033130-t26_1-p1|NCLIV_033130-t26_1	NCLIV_033130-t26_1-p1|NCLIV_033130-t26_1 gene=NCLIV_033130, organism=Neospora_caninum_Liverpool, gene_product=conserved hypothetical protein, transcript_product=conserved hypothetical protein, location=FR823390:2450711-2455885(-), protein_length=871, seque	1	12	18.1	94.369	871	0	106.63	116130000	41	21			-1	2832300			2832300			81518000	TRUE	WRONG	TRUE	WRONG	WRONG	TRUE		NeSp7_Quinine	NeSp7_Quinine			4.73112e+07													0
NCLIV_033140-t26_1-p1|NCLIV_033140-t26_1	NCLIV_033140	NCLIV_033140-t26_1-p1|NCLIV_033140-t26_1	NCLIV_033140-t26_1-p1|NCLIV_033140-t26_1	NCLIV_033140-t26_1-p1|NCLIV_033140-t26_1 gene=NCLIV_033140, organism=Neospora_caninum_Liverpool, gene_product=hypothetical protein, transcript_product=hypothetical protein, location=FR823390:2456889-2459043(+), protein_length=125, sequence_SO=chromosome, S	1	2	21.6	13.833	125	0	16.537	18449000	4	2			-1	4612200	2400800	2211500		9603100			WRONG	TRUE	WRONG	TRUE	TRUE	WRONG		NeSp7_1748	NeSp7_Mock	9.82853e+06	1.12823e+07								0.199008	0.590189873417722					125.45
NCLIV_033230-t26_1-p1|NCLIV_033230-t26_1	NCLIV_033230	NCLIV_033230-t26_1-p1|NCLIV_033230-t26_1	NCLIV_033230-t26_1-p1|NCLIV_033230-t26_1	NCLIV_033230-t26_1-p1|NCLIV_033230-t26_1 gene=NCLIV_033230, organism=Neospora_caninum_Liverpool, gene_product=SRS domain-containing protein, transcript_product=SRS domain-containing protein, location=FR823390:2514959-2515918(+), protein_length=319, sequenc	1	16	51.4	33.08	319	0	323.31	6172000000	16	117			-1	385750000	154190000	207250000	24306000	2610400000	4036200000	400570000	WRONG	TRUE	WRONG	TRUE	WRONG	TRUE				1.30542e+09	2.26719e+09	1.93856e+08	0.628727	0.776470588235294	-2.70414	0.0785714285714286	-3.33287	0.056390977443609	0.796391	0.764240506329114	-2.75146	0.0914927768860353	-3.54785	0.0459183673469388	8056.96
NCLIV_033250-t26_1-p1|NCLIV_033250-t26_1	NCLIV_033250	NCLIV_033250-t26_1-p1|NCLIV_033250-t26_1	NCLIV_033250-t26_1-p1|NCLIV_033250-t26_1	NCLIV_033250-t26_1-p1|NCLIV_033250-t26_1 gene=NCLIV_033250, organism=Neospora_caninum_Liverpool, gene_product=SRS domain-containing protein, transcript_product=SRS domain-containing protein, location=FR823390:2522752-2523957(+), protein_length=401, sequenc	1	17	65.1	42.009	401	0	323.31	2915400000	18	124			-1	161970000	75225000	75662000	11081000	1482000000	1591700000	225860000	WRONG	TRUE	WRONG	TRUE	WRONG	TRUE				5.71532e+08	9.0725e+08	6.8437e+07	0.103023	0.559663865546218	-2.71404	0.0767857142857143	-2.81707	0.0714285714285714	0.666665	0.731012658227848	-3.06199	0.0706260032102729	-3.72865	0.0391156462585034	3930.77
NCLIV_033270-t26_1-p1|NCLIV_033270-t26_1	NCLIV_033270	NCLIV_033270-t26_1-p1|NCLIV_033270-t26_1	NCLIV_033270-t26_1-p1|NCLIV_033270-t26_1	NCLIV_033270-t26_1-p1|NCLIV_033270-t26_1 gene=NCLIV_033270, organism=Neospora_caninum_Liverpool, gene_product=hypothetical protein, transcript_product=hypothetical protein, location=FR823390:2533234-2539079(-), protein_length=385, sequence_SO=chromosome, S	1	4	15.6	41.079	385	0	23.756	8377500	22	4			-1	380800	111860	214270	54671		4608000	2488500	WRONG	TRUE	WRONG	TRUE	WRONG	TRUE				2.51867e+06	6.01219e+06	921420					-0.888864	0.274436090225564	1.25523	0.841772151898734	-1.45073	0.186195826645265	-2.70596	0.0816326530612245	5.84507
NCLIV_033350-t26_1-p1|NCLIV_033350-t26_1	NCLIV_033350	NCLIV_033350-t26_1-p1|NCLIV_033350-t26_1	NCLIV_033350-t26_1-p1|NCLIV_033350-t26_1	NCLIV_033350-t26_1-p1|NCLIV_033350-t26_1 gene=NCLIV_033350, organism=Neospora_caninum_Liverpool, gene_product=UDP-glucose 4-epimerase Gal10, related, transcript_product=UDP-glucose 4-epimerase Gal10, related, location=FR823390:2597380-2598808(+), protein_l	1	3	29.3	17.242	150	0	28.166	20657000	9	4			-1	2295200			2295200			14361000	TRUE	WRONG	TRUE	WRONG	WRONG	TRUE		NeSp7_Quinine	NeSp7_Quinine			1.58246e+07													0
NCLIV_033490-t26_1-p1|NCLIV_033490-t26_1	NCLIV_033490	NCLIV_033490-t26_1-p1|NCLIV_033490-t26_1	NCLIV_033490-t26_1-p1|NCLIV_033490-t26_1	NCLIV_033490-t26_1-p1|NCLIV_033490-t26_1 gene=NCLIV_033490, organism=Neospora_caninum_Liverpool, gene_product=hypothetical protein, transcript_product=hypothetical protein, location=FR823390:2722162-2728628(+), protein_length=764, sequence_SO=chromosome, S	1	11	15.8	81.882	764	0	87.841	67210000	33	15			-1	2036700			2036700			46921000	TRUE	WRONG	TRUE	WRONG	WRONG	TRUE		NeSp7_Quinine	NeSp7_Quinine			2.49289e+07													0
NCLIV_033670-t26_1-p1|NCLIV_033670-t26_1	NCLIV_033670	NCLIV_033670-t26_1-p1|NCLIV_033670-t26_1	NCLIV_033670-t26_1-p1|NCLIV_033670-t26_1	NCLIV_033670-t26_1-p1|NCLIV_033670-t26_1 gene=NCLIV_033670, organism=Neospora_caninum_Liverpool, gene_product=GF23890, related, transcript_product=GF23890, related, location=FR823390:2862008-2865706(-), protein_length=651, sequence_SO=chromosome, SO=protei	1	11	23.5	70.028	651	0	94.036	147020000	32	16			-1	4594300			4594300			102730000	TRUE	WRONG	TRUE	WRONG	WRONG	TRUE		NeSp7_Quinine	NeSp7_Quinine			6.35533e+07													0
NCLIV_033680-t26_1-p1|NCLIV_033680-t26_1	NCLIV_033680	NCLIV_033680-t26_1-p1|NCLIV_033680-t26_1	NCLIV_033680-t26_1-p1|NCLIV_033680-t26_1	NCLIV_033680-t26_1-p1|NCLIV_033680-t26_1 gene=NCLIV_033680, organism=Neospora_caninum_Liverpool, gene_product=Solute carrier family 25 (Mitochondrial carrier,dicarboxylate transporter), member 10, related, transcript_product=Solute carrier family 25 (Mitoc	1	4	18.5	36.604	336	0	30.986	4465300	22	4			-1	202970		202970			5886300		TRUE	WRONG	WRONG	TRUE	WRONG	TRUE	NeSp7_Mock	NeSp7_Quinine			5.69533e+06	0													0
NCLIV_033690-t26_1-p1|NCLIV_033690-t26_1	NCLIV_033690	NCLIV_033690-t26_1-p1|NCLIV_033690-t26_1	NCLIV_033690-t26_1-p1|NCLIV_033690-t26_1	NCLIV_033690-t26_1-p1|NCLIV_033690-t26_1 gene=NCLIV_033690, organism=Neospora_caninum_Liverpool, gene_product=hypothetical protein, transcript_product=hypothetical protein, location=FR823390:2872887-2876417(-), protein_length=756, sequence_SO=chromosome, S	1	12	20.1	80.405	756	0	158.92	337130000	27	42			-1	12486000	8840700	3564400	81412	235460000	137640000	2482700	WRONG	TRUE	WRONG	TRUE	WRONG	TRUE				1.44546e+08	7.77183e+07	1.68388e+06	-0.774582	0.20672268907563	-6.56743	0.00357142857142857	-5.79285	0.0075187969924812	-0.8952	0.267405063291139	-6.42359	0.00321027287319422	-5.52839	0.0102040816326531	461.957
NCLIV_033780-t26_1-p1|NCLIV_033780-t26_1	NCLIV_033780	NCLIV_033780-t26_1-p1|NCLIV_033780-t26_1	NCLIV_033780-t26_1-p1|NCLIV_033780-t26_1	NCLIV_033780-t26_1-p1|NCLIV_033780-t26_1 gene=NCLIV_033780, organism=Neospora_caninum_Liverpool, gene_product=YALI0B05610p, related, transcript_product=YALI0B05610p, related, location=FR823390:2970868-2974276(+), protein_length=199, sequence_SO=chromosome,	1	4	26.1	21.864	199	0	29.793	28819000	12	7			-1	2401600	2250600	150980		24347000	6700500		WRONG	TRUE	WRONG	TRUE	TRUE	WRONG		NeSp7_1748	NeSp7_Mock	2.76415e+07	2.31083e+06		-1.8614	0.0453781512605042					-3.58035	0.0158227848101266					117.602
NCLIV_033810-t26_1-p1|NCLIV_033810-t26_1	NCLIV_033810	NCLIV_033810-t26_1-p1|NCLIV_033810-t26_1	NCLIV_033810-t26_1-p1|NCLIV_033810-t26_1	NCLIV_033810-t26_1-p1|NCLIV_033810-t26_1 gene=NCLIV_033810, organism=Neospora_caninum_Liverpool, gene_product=hypothetical protein, transcript_product=hypothetical protein, location=FR823390:2990435-2992540(+), protein_length=232, sequence_SO=chromosome, S	1	2	10.3	25.136	232	0.00097087	14.746	5286000	15	2			-1	352400	352400			5835400			WRONG	TRUE	TRUE	WRONG	WRONG	TRUE	NeSp7_1748		NeSp7_Quinine	5.41009e+06		0													18.4141
NCLIV_033950-t26_1-p1|NCLIV_033950-t26_1	NCLIV_033950	NCLIV_033950-t26_1-p1|NCLIV_033950-t26_1	NCLIV_033950-t26_1-p1|NCLIV_033950-t26_1	NCLIV_033950-t26_1-p1|NCLIV_033950-t26_1 gene=NCLIV_033950, organism=Neospora_caninum_Liverpool, gene_product=Heat shock protein 70, related, transcript_product=Heat shock protein 70, related, location=FR823390:3106708-3108723(-), protein_length=671, seque	1	31	55.6	72.658	671	0	323.31	2478600000	34	161			-1	72901000	26553000	15661000	30687000	911300000	773910000	672720000	WRONG	TRUE	WRONG	TRUE	WRONG	TRUE				2.60745e+08	2.41276e+08	2.77022e+08	-0.23576	0.416806722689076	-0.43792	0.332142857142857	-0.20216	0.419172932330827	-0.111954	0.504746835443038	0.0873621	0.402889245585875	0.199316	0.431972789115646	1387.49
NCLIV_034090-t26_1-p1|NCLIV_034090-t26_1	NCLIV_034090	NCLIV_034090-t26_1-p1|NCLIV_034090-t26_1	NCLIV_034090-t26_1-p1|NCLIV_034090-t26_1	NCLIV_034090-t26_1-p1|NCLIV_034090-t26_1 gene=NCLIV_034090, organism=Neospora_caninum_Liverpool, gene_product=putative kinesin heavy chain, transcript_product=putative kinesin heavy chain, location=FR823390:3199229-3215472(-), protein_length=1823, sequence	1	4	2.7	199.09	1823	0	26.365	52112000	105	9			-1	496300	262060	234240		16035000	43448000		WRONG	TRUE	WRONG	TRUE	TRUE	WRONG		NeSp7_1748	NeSp7_Mock	2.81625e+07	3.13699e+07		1.43807	0.93109243697479					0.155602	0.582278481012658					13.6935
NCLIV_0341-t26_1-p1|NCLIV_0341-t26_1	NCLIV_0341	NCLIV_0341-t26_1-p1|NCLIV_0341-t26_1	NCLIV_0341-t26_1-p1|NCLIV_0341-t26_1	NCLIV_0341-t26_1-p1|NCLIV_0341-t26_1 gene=NCLIV_0341, organism=Neospora_caninum_Liverpool, gene_product=eukaryotic translation initiation factor 3 subunit 6 interacting protein, transcript_product=eukaryotic translation initiation factor 3 subunit 6 intera	1	15	28.1	75.29	643	0	151.18	585270000	36	47			-1	16257000	2621300	2513700	11122000	122170000	66918000	309150000	WRONG	TRUE	WRONG	TRUE	WRONG	TRUE				6.78633e+07	1.09968e+08	1.66069e+08	-0.868424	0.173109243697479	1.33942	0.728571428571429	2.20784	0.81390977443609	0.696386	0.743670886075949	1.29108	0.640449438202247	0.594693	0.503401360544218	136.972
NCLIV_034130-t26_1-p1|NCLIV_034130-t26_1	NCLIV_034130	NCLIV_034130-t26_1-p1|NCLIV_034130-t26_1	NCLIV_034130-t26_1-p1|NCLIV_034130-t26_1	NCLIV_034130-t26_1-p1|NCLIV_034130-t26_1 gene=NCLIV_034130, organism=Neospora_caninum_Liverpool, gene_product=hypothetical protein, transcript_product=hypothetical protein, location=FR823390:3231912-3237857(+), protein_length=598, sequence_SO=chromosome, S	1	11	28.3	67.366	598	0	95.615	279710000	35	39			-1	7991700	2188900	411540	5391200	74250000	24660000	132230000	WRONG	TRUE	WRONG	TRUE	WRONG	TRUE				6.06329e+07	1.83713e+07	1.15166e+08	-1.59022	0.0672268907563025	0.832587	0.653571428571429	2.4228	0.830827067669173	-1.72265	0.104430379746835	0.925542	0.584269662921348	2.64819	0.804421768707483	114.378
NCLIV_034160-t26_1-p1|NCLIV_034160-t26_1	NCLIV_034160	NCLIV_034160-t26_1-p1|NCLIV_034160-t26_1	NCLIV_034160-t26_1-p1|NCLIV_034160-t26_1	NCLIV_034160-t26_1-p1|NCLIV_034160-t26_1 gene=NCLIV_034160, organism=Neospora_caninum_Liverpool, gene_product=Glutamine synthetase, related, transcript_product=Glutamine synthetase, related, location=FR823390:3255353-3259834(+), protein_length=455, sequenc	1	8	24	50.616	455	0	52.61	45753000	23	12			-1	1989300	963810		1025500	23495000		16028000	WRONG	TRUE	TRUE	WRONG	WRONG	TRUE	NeSp7_1748		NeSp7_Quinine	1.97114e+07		1.35067e+07			-0.551759	0.305357142857143					-0.545357	0.287319422150883			50.3624
NCLIV_034270-t26_1-p1|NCLIV_034270-t26_1	NCLIV_034270	NCLIV_034270-t26_1-p1|NCLIV_034270-t26_1	NCLIV_034270-t26_1-p1|NCLIV_034270-t26_1	NCLIV_034270-t26_1-p1|NCLIV_034270-t26_1 gene=NCLIV_034270, organism=Neospora_caninum_Liverpool, gene_product=putative coatomer gamma 2-subunit protein, transcript_product=putative coatomer gamma 2-subunit protein, location=FR823390:3360706-3364262(-), pro	1	11	14.2	110.57	1032	0	120.85	223750000	53	20			-1	4221700	246820	187360	3787500	12999000	12488000	142320000	WRONG	TRUE	WRONG	TRUE	WRONG	TRUE				1.33886e+07	1.26653e+07	1.19735e+08	-0.0578582	0.502521008403361	3.45267	0.892857142857143	3.51052	0.904135338345865	-0.0801179	0.515822784810127	3.16077	0.842696629213483	3.24089	0.855442176870748	12.8972
NCLIV_034460-t26_1-p1|NCLIV_034460-t26_1	NCLIV_034460	NCLIV_034460-t26_1-p1|NCLIV_034460-t26_1;NCLIV_004280-t26_1-p1|NCLIV_004280-t26_1;NCLIV_049990-t26_1-p1|NCLIV_049990-t26_1	NCLIV_034460-t26_1-p1|NCLIV_034460-t26_1	NCLIV_034460-t26_1-p1|NCLIV_034460-t26_1 gene=NCLIV_034460, organism=Neospora_caninum_Liverpool, gene_product=hypothetical protein, transcript_product=hypothetical protein, location=FR823390:3497341-3502863(-), protein_length=592, sequence_SO=chromosome, S	3	36	60.1	64.697	592	0	323.31	1280100000	32	113			-1;-1;-1	40004000	10588000	793820	28622000	367950000	47843000	616580000	WRONG	TRUE	WRONG	TRUE	WRONG	TRUE				1.21588e+08	1.86036e+07	2.00613e+08	-2.94313	0.0184873949579832	0.744778	0.6375	3.68791	0.909774436090226	-2.70834	0.0316455696202532	0.722417	0.542536115569823	3.43076	0.884353741496599	553.26
NCLIV_034470-t26_1-p1|NCLIV_034470-t26_1	NCLIV_034470	NCLIV_034470-t26_1-p1|NCLIV_034470-t26_1	NCLIV_034470-t26_1-p1|NCLIV_034470-t26_1	NCLIV_034470-t26_1-p1|NCLIV_034470-t26_1 gene=NCLIV_034470, organism=Neospora_caninum_Liverpool, gene_product=hypothetical protein, transcript_product=hypothetical protein, location=FR823390:3505371-3507198(-), protein_length=188, sequence_SO=chromosome, S	1	8	46.8	21.282	188	0	94.654	255010000	10	26			-1	25501000	4841500	1340300	19319000	61368000	24104000	118980000	WRONG	TRUE	WRONG	TRUE	WRONG	TRUE				3.72165e+07	1.70947e+07	1.12428e+08	-1.34821	0.0907563025210084	0.955161	0.675	2.30337	0.825187969924812	-1.1224	0.21993670886076	1.59499	0.68860353130016	2.71739	0.814625850340136	252.985
NCLIV_034530-t26_1-p1|NCLIV_034530-t26_1	NCLIV_034530	NCLIV_034530-t26_1-p1|NCLIV_034530-t26_1	NCLIV_034530-t26_1-p1|NCLIV_034530-t26_1	NCLIV_034530-t26_1-p1|NCLIV_034530-t26_1 gene=NCLIV_034530, organism=Neospora_caninum_Liverpool, gene_product=putative TCP-1/cpn60 family chaperonin, transcript_product=putative TCP-1/cpn60 family chaperonin, location=FR823390:3534047-3540287(+), protein_l	1	12	30.4	58.492	542	0	100.76	195490000	36	31			-1	5430400	1175500	72736	4182100	55897000	5158000	92070000	WRONG	TRUE	WRONG	TRUE	WRONG	TRUE				2.49996e+07	3.33973e+06	5.90535e+07	-3.43789	0.0117647058823529	0.71996	0.632142857142857	4.15785	0.922932330827068	-2.9041	0.0300632911392405	1.24012	0.626003210272873	4.14422	0.914965986394558	61.424
NCLIV_034900-t26_1-p1|NCLIV_034900-t26_1	NCLIV_034900	NCLIV_034900-t26_1-p1|NCLIV_034900-t26_1	NCLIV_034900-t26_1-p1|NCLIV_034900-t26_1	NCLIV_034900-t26_1-p1|NCLIV_034900-t26_1 gene=NCLIV_034900, organism=Neospora_caninum_Liverpool, gene_product=putative casein kinase II beta chain, transcript_product=putative casein kinase II beta chain, location=FR823390:3833802-3836750(+), protein_lengt	1	7	22.2	39.913	365	0	50.134	50167000	12	10			-1	4180600	695690		3484900	9647500		28563000	WRONG	TRUE	TRUE	WRONG	WRONG	TRUE	NeSp7_1748		NeSp7_Quinine	8.54437e+06		2.91442e+07			1.56592	0.766071428571429					1.77016	0.715890850722311			36.3522
NCLIV_034990-t26_1-p1|NCLIV_034990-t26_1	NCLIV_034990	NCLIV_034990-t26_1-p1|NCLIV_034990-t26_1	NCLIV_034990-t26_1-p1|NCLIV_034990-t26_1	NCLIV_034990-t26_1-p1|NCLIV_034990-t26_1 gene=NCLIV_034990, organism=Neospora_caninum_Liverpool, gene_product=Transketolase, pyridine binding domain protein, transcript_product=Transketolase, pyridine binding domain protein, location=FR823390:3910189-39142	1	14	37.7	51.432	483	0	168.36	375160000	19	26			-1	19745000			19745000			263270000	TRUE	WRONG	TRUE	WRONG	WRONG	TRUE		NeSp7_Quinine	NeSp7_Quinine			1.70482e+08													0
NCLIV_035310-t26_1-p1|NCLIV_035310-t26_1	NCLIV_035310	NCLIV_035310-t26_1-p1|NCLIV_035310-t26_1	NCLIV_035310-t26_1-p1|NCLIV_035310-t26_1	NCLIV_035310-t26_1-p1|NCLIV_035310-t26_1 gene=NCLIV_035310, organism=Neospora_caninum_Liverpool, gene_product=putative inhibitor-1 of protein phosphatase type 2A, transcript_product=putative inhibitor-1 of protein phosphatase type 2A, location=FR823390:417	1	8	39.8	32.113	289	0	52.437	55560000	13	15			-1	4273800	3183700	1090100		29390000	31784000		WRONG	TRUE	WRONG	TRUE	TRUE	WRONG		NeSp7_1748	NeSp7_Mock	2.9688e+07	1.8075e+07		0.112975	0.564705882352941					-0.715888	0.314873417721519					166.359
NCLIV_035450-t26_1-p1|NCLIV_035450-t26_1	NCLIV_035450	NCLIV_035450-t26_1-p1|NCLIV_035450-t26_1	NCLIV_035450-t26_1-p1|NCLIV_035450-t26_1	NCLIV_035450-t26_1-p1|NCLIV_035450-t26_1 gene=NCLIV_035450, organism=Neospora_caninum_Liverpool, gene_product=hypothetical protein, transcript_product=hypothetical protein, location=FR823390:4275982-4286176(-), protein_length=2107, sequence_SO=chromosome,	1	3	1.8	230.77	2107	0	22.165	5624200	96	2			-1	58586			58586			3889700	TRUE	WRONG	TRUE	WRONG	WRONG	TRUE		NeSp7_Quinine	NeSp7_Quinine			4.30849e+06													0
NCLIV_035470-t26_1-p1|NCLIV_035470-t26_1	NCLIV_035470	NCLIV_035470-t26_1-p1|NCLIV_035470-t26_1	NCLIV_035470-t26_1-p1|NCLIV_035470-t26_1	NCLIV_035470-t26_1-p1|NCLIV_035470-t26_1 gene=NCLIV_035470, organism=Neospora_caninum_Liverpool, gene_product=conserved hypothetical protein, transcript_product=conserved hypothetical protein, location=FR823390:4302207-4307979(-), protein_length=504, seque	1	12	32.3	56.353	504	0	106.04	107350000	34	15			-1	3157400	95690		3061700	6051900		70629000	WRONG	TRUE	TRUE	WRONG	WRONG	TRUE	NeSp7_1748		NeSp7_Quinine	3.32977e+06		5.01038e+07			3.5448	0.896428571428571					3.91143	0.902086677367576			5.00014
NCLIV_035500-t26_1-p1|NCLIV_035500-t26_1	NCLIV_035500	NCLIV_035500-t26_1-p1|NCLIV_035500-t26_1	NCLIV_035500-t26_1-p1|NCLIV_035500-t26_1	NCLIV_035500-t26_1-p1|NCLIV_035500-t26_1 gene=NCLIV_035500, organism=Neospora_caninum_Liverpool, gene_product=conserved hypothetical protein, transcript_product=conserved hypothetical protein, location=FR823390:4326494-4329989(+), protein_length=667, seque	1	3	4.9	72.363	667	0	16.701	32560000	24	4			-1	1356700			1356700			22519000	TRUE	WRONG	WRONG	TRUE	WRONG	TRUE	NeSp7_Mock	NeSp7_Quinine			0	2.4943e+07													0
NCLIV_035820-t26_1-p1|NCLIV_035820-t26_1	NCLIV_035820	NCLIV_035820-t26_1-p1|NCLIV_035820-t26_1	NCLIV_035820-t26_1-p1|NCLIV_035820-t26_1	NCLIV_035820-t26_1-p1|NCLIV_035820-t26_1 gene=NCLIV_035820, organism=Neospora_caninum_Liverpool, gene_product=hypothetical protein, transcript_product=hypothetical protein, location=FR823390:4622052-4628821(+), protein_length=1297, sequence_SO=chromosome,	1	2	1	143.65	1297	0.00095785	14.21	5138500	55	2			-1	93427	63845	29582		3876400			WRONG	TRUE	WRONG	TRUE	TRUE	WRONG		NeSp7_1748	NeSp7_Mock	3.59393e+06	2.07513e+06								-0.792358	0.295886075949367					3.33612
NCLIV_035860-t26_1-p1|NCLIV_035860-t26_1	NCLIV_035860	NCLIV_035860-t26_1-p1|NCLIV_035860-t26_1	NCLIV_035860-t26_1-p1|NCLIV_035860-t26_1	NCLIV_035860-t26_1-p1|NCLIV_035860-t26_1 gene=NCLIV_035860, organism=Neospora_caninum_Liverpool, gene_product=unspecified product, transcript_product=unspecified product, location=FR823390:4666100-4667854(+), protein_length=584, sequence_SO=chromosome, SO=	1	2	5.5	64.905	584	0	21.57	2991300	32	3			-1	93478			93478			2068800	TRUE	WRONG	TRUE	WRONG	WRONG	TRUE		NeSp7_Quinine	NeSp7_Quinine			2.29152e+06													0
NCLIV_035900-t26_1-p1|NCLIV_035900-t26_1	NCLIV_035900	NCLIV_035900-t26_1-p1|NCLIV_035900-t26_1	NCLIV_035900-t26_1-p1|NCLIV_035900-t26_1	NCLIV_035900-t26_1-p1|NCLIV_035900-t26_1 gene=NCLIV_035900, organism=Neospora_caninum_Liverpool, gene_product=putative RNA binding motif-containing protein, transcript_product=putative RNA binding motif-containing protein, location=FR823390:4697503-4702519	1	2	4.7	138.62	1376	0.00086505	11.571	5874000	48	3			-1	122380	86032	36344		4306000			WRONG	TRUE	WRONG	TRUE	TRUE	WRONG		NeSp7_1748	NeSp7_Mock	4.22644e+06	2.225e+06								-0.925638	0.261075949367089					4.49547
NCLIV_035910-t26_1-p1|NCLIV_035910-t26_1	NCLIV_035910	NCLIV_035910-t26_1-p1|NCLIV_035910-t26_1	NCLIV_035910-t26_1-p1|NCLIV_035910-t26_1	NCLIV_035910-t26_1-p1|NCLIV_035910-t26_1 gene=NCLIV_035910, organism=Neospora_caninum_Liverpool, gene_product=hypothetical protein, transcript_product=hypothetical protein, location=FR823390:4706002-4708338(-), protein_length=778, sequence_SO=chromosome, S	1	18	27	83.831	778	0	173.4	733170000	40	86			-1	18329000	7407000	7790200	3131900	276010000	369680000	134850000	WRONG	TRUE	WRONG	TRUE	WRONG	TRUE				1.45426e+08	1.91317e+08	4.8219e+07	0.421556	0.702521008403361	-1.03337	0.221428571428571	-1.45492	0.171052631578947	0.395676	0.647151898734177	-1.59262	0.168539325842697	-1.98829	0.137755102040816	387.042
NCLIV_035920-t26_1-p1|NCLIV_035920-t26_1	NCLIV_035920	NCLIV_035920-t26_1-p1|NCLIV_035920-t26_1	NCLIV_035920-t26_1-p1|NCLIV_035920-t26_1	NCLIV_035920-t26_1-p1|NCLIV_035920-t26_1 gene=NCLIV_035920, organism=Neospora_caninum_Liverpool, gene_product=Adenylate/guanylate cyclase with GAF sensor and FHA domain, related, transcript_product=Adenylate/guanylate cyclase with GAF sensor and FHA domain	1	2	1.4	223.96	2064	0.0008673	11.713	8640900	96	2			-1	90009			90009			6073100	TRUE	WRONG	TRUE	WRONG	WRONG	TRUE		NeSp7_Quinine	NeSp7_Quinine			6.61947e+06													0
NCLIV_035950-t26_1-p1|NCLIV_035950-t26_1	NCLIV_035950	NCLIV_035950-t26_1-p1|NCLIV_035950-t26_1	NCLIV_035950-t26_1-p1|NCLIV_035950-t26_1	NCLIV_035950-t26_1-p1|NCLIV_035950-t26_1 gene=NCLIV_035950, organism=Neospora_caninum_Liverpool, gene_product=hypothetical protein, transcript_product=hypothetical protein, location=FR823390:4750774-4751638(-), protein_length=104, sequence_SO=chromosome, S	1	5	51	11.762	104	0	33.393	30509000	6	7			-1	5084800	803670	656470	3624700		7363900	13078000	WRONG	TRUE	WRONG	TRUE	WRONG	TRUE				4.93519e+06	5.02369e+06	1.49638e+07					0.8286	0.644736842105263	0.0256399	0.54746835443038	1.6003	0.690208667736758	1.57466	0.675170068027211	41.9946
NCLIV_036000-t26_1-p1|NCLIV_036000-t26_1	NCLIV_036000	NCLIV_036000-t26_1-p1|NCLIV_036000-t26_1	NCLIV_036000-t26_1-p1|NCLIV_036000-t26_1	NCLIV_036000-t26_1-p1|NCLIV_036000-t26_1 gene=NCLIV_036000, organism=Neospora_caninum_Liverpool, gene_product=Polymerase (RNA) II (DNA directed) polypeptide F, transcript_product=Polymerase (RNA) II (DNA directed) polypeptide F, location=FR823390:4778927-4	1	5	49.3	16.226	146	0	41.897	226580000	7	11			-1	32369000			32369000			158990000	TRUE	WRONG	TRUE	WRONG	WRONG	TRUE		NeSp7_Quinine	NeSp7_Quinine			1.51425e+08													0
NCLIV_036040-t26_1-p1|NCLIV_036040-t26_1	NCLIV_036040	NCLIV_036040-t26_1-p1|NCLIV_036040-t26_1	NCLIV_036040-t26_1-p1|NCLIV_036040-t26_1	NCLIV_036040-t26_1-p1|NCLIV_036040-t26_1 gene=NCLIV_036040, organism=Neospora_caninum_Liverpool, gene_product=conserved hypothetical protein, transcript_product=conserved hypothetical protein, location=FR823390:4810688-4813701(-), protein_length=212, seque	1	3	11.8	24.13	212	0	24.808	14294000	8	3			-1	1786800			1786800			10104000	TRUE	WRONG	TRUE	WRONG	WRONG	TRUE		NeSp7_Quinine	NeSp7_Quinine			1.09503e+07													0
NCLIV_036200-t26_1-p1|NCLIV_036200-t26_1	NCLIV_036200	NCLIV_036200-t26_1-p1|NCLIV_036200-t26_1	NCLIV_036200-t26_1-p1|NCLIV_036200-t26_1	NCLIV_036200-t26_1-p1|NCLIV_036200-t26_1 gene=NCLIV_036200, organism=Neospora_caninum_Liverpool, gene_product=putative cyclophilin, transcript_product=putative cyclophilin, location=FR823390:4960684-4961849(+), protein_length=198, sequence_SO=chromosome, S	1	5	28.8	21.193	198	0	35.979	74533000	10	7			-1	7453300			7453300			52208000	TRUE	WRONG	TRUE	WRONG	WRONG	TRUE		NeSp7_Quinine	NeSp7_Quinine			4.65199e+07													0
NCLIV_036210-t26_1-p1|NCLIV_036210-t26_1	NCLIV_036210	NCLIV_036210-t26_1-p1|NCLIV_036210-t26_1	NCLIV_036210-t26_1-p1|NCLIV_036210-t26_1	NCLIV_036210-t26_1-p1|NCLIV_036210-t26_1 gene=NCLIV_036210, organism=Neospora_caninum_Liverpool, gene_product=MGC81784 protein, related, transcript_product=MGC81784 protein, related, location=FR823390:4964605-4967124(+), protein_length=494, sequence_SO=chr	1	4	9.1	53.003	494	0	27.29	22947000	23	6			-1	997690			997690			15974000	TRUE	WRONG	TRUE	WRONG	WRONG	TRUE		NeSp7_Quinine	NeSp7_Quinine			1.51746e+07													0
NCLIV_036220-t26_1-p1|NCLIV_036220-t26_1	NCLIV_036220	NCLIV_036220-t26_1-p1|NCLIV_036220-t26_1	NCLIV_036220-t26_1-p1|NCLIV_036220-t26_1	NCLIV_036220-t26_1-p1|NCLIV_036220-t26_1 gene=NCLIV_036220, organism=Neospora_caninum_Liverpool, gene_product=DEHA2B13398p, related, transcript_product=DEHA2B13398p, related, location=FR823390:4969841-4971659(+), protein_length=126, sequence_SO=chromosome,	1	2	23	14.273	126	0.00094518	13.836	5824800	9	3			-1	647200			647200			4110500	TRUE	WRONG	TRUE	WRONG	WRONG	TRUE		NeSp7_Quinine	NeSp7_Quinine			4.46216e+06													0
NCLIV_036230-t26_1-p1|NCLIV_036230-t26_1	NCLIV_036230	NCLIV_036230-t26_1-p1|NCLIV_036230-t26_1	NCLIV_036230-t26_1-p1|NCLIV_036230-t26_1	NCLIV_036230-t26_1-p1|NCLIV_036230-t26_1 gene=NCLIV_036230, organism=Neospora_caninum_Liverpool, gene_product=Ubiquitin fusion-degradation protein (ISS), transcript_product=Ubiquitin fusion-degradation protein (ISS), location=FR823390:4974192-4978058(+), p	1	3	15.6	36.823	340	0	33.333	51271000	18	6			-1	2848400	122370		2726000	4037400		32767000	WRONG	TRUE	TRUE	WRONG	WRONG	TRUE	NeSp7_1748		NeSp7_Quinine	2.25441e+06		3.75891e+07			3.02075	0.867857142857143					4.05949	0.914927768860353			6.39426
NCLIV_036250-t26_1-p1|NCLIV_036250-t26_1	NCLIV_036250	NCLIV_036250-t26_1-p1|NCLIV_036250-t26_1	NCLIV_036250-t26_1-p1|NCLIV_036250-t26_1	NCLIV_036250-t26_1-p1|NCLIV_036250-t26_1 gene=NCLIV_036250, organism=Neospora_caninum_Liverpool, gene_product=Asparaginyl-tRNA synthetase, related, transcript_product=Asparaginyl-tRNA synthetase, related, location=FR823390:4988114-4990898(+), protein_lengt	1	19	36.9	60.465	542	0	170.02	791820000	30	62			-1	26394000	1905200	2000800	22488000	87391000	111710000	411560000	WRONG	TRUE	WRONG	TRUE	WRONG	TRUE				4.67911e+07	5.77219e+07	2.27471e+08	0.354202	0.684033613445378	2.23555	0.825	1.88134	0.780075187969925	0.302884	0.617088607594937	2.28138	0.781701444622793	1.97849	0.727891156462585	99.5533
NCLIV_036280-t26_1-p1|NCLIV_036280-t26_1	NCLIV_036280	NCLIV_036280-t26_1-p1|NCLIV_036280-t26_1	NCLIV_036280-t26_1-p1|NCLIV_036280-t26_1	NCLIV_036280-t26_1-p1|NCLIV_036280-t26_1 gene=NCLIV_036280, organism=Neospora_caninum_Liverpool, gene_product=30S ribosomal protein S15P/S13e, related, transcript_product=30S ribosomal protein S15P/S13e, related, location=FR823390:5005355-5007695(-), prote	1	12	59.6	17.204	151	0	100.81	4140300000	9	58			-1	460030000	98390000	70818000	290820000	977300000	890350000	1691000000	WRONG	TRUE	WRONG	TRUE	WRONG	TRUE				7.04573e+08	6.34167e+08	1.31978e+09	-0.134429	0.457142857142857	0.791003	0.644642857142857	0.925432	0.656015037593985	-0.151886	0.485759493670886	0.905479	0.579454253611557	1.05737	0.590136054421769	5141.22
NCLIV_036300-t26_1-p1|NCLIV_036300-t26_1	NCLIV_036300	NCLIV_036300-t26_1-p1|NCLIV_036300-t26_1	NCLIV_036300-t26_1-p1|NCLIV_036300-t26_1	NCLIV_036300-t26_1-p1|NCLIV_036300-t26_1 gene=NCLIV_036300, organism=Neospora_caninum_Liverpool, gene_product=conserved hypothetical protein, transcript_product=conserved hypothetical protein, location=FR823390:5013867-5014786(+), protein_length=141, seque	1	2	15.6	15.595	141	0.00089686	12.614	10580000	6	3			-1	1763400			1763400			7451200	TRUE	WRONG	TRUE	WRONG	WRONG	TRUE		NeSp7_Quinine	NeSp7_Quinine			8.1051e+06													0
NCLIV_036400-t26_1-p1|NCLIV_036400-t26_1	NCLIV_036400	NCLIV_036400-t26_1-p1|NCLIV_036400-t26_1	NCLIV_036400-t26_1-p1|NCLIV_036400-t26_1	NCLIV_036400-t26_1-p1|NCLIV_036400-t26_1 gene=NCLIV_036400, organism=Neospora_caninum_Liverpool, gene_product=unspecified product, transcript_product=unspecified product, location=FR823390:5074619-5075318(-), protein_length=190, sequence_SO=chromosome, SO=	1	12	68.9	19.861	190	0	291.5	2263900000	7	55			-1	323420000	108030000	207820000	7570100	701850000	1944800000	47729000	WRONG	TRUE	WRONG	TRUE	WRONG	TRUE				6.06508e+08	1.42143e+09	4.05947e+07	1.47039	0.936134453781513	-3.87822	0.0267857142857143	-5.34861	0.0150375939849624	1.22875	0.840189873417722	-3.90116	0.0321027287319422	-5.12991	0.0170068027210884	5644.94
NCLIV_036410-t26_1-p1|NCLIV_036410-t26_1	NCLIV_036410	NCLIV_036410-t26_1-p1|NCLIV_036410-t26_1	NCLIV_036410-t26_1-p1|NCLIV_036410-t26_1	NCLIV_036410-t26_1-p1|NCLIV_036410-t26_1 gene=NCLIV_036410, organism=Neospora_caninum_Liverpool, gene_product=putative cyst matrix protein, transcript_product=putative cyst matrix protein, location=FR823390:5076701-5078181(+), protein_length=456, sequence_	1	7	21.1	49.505	456	0	61.228	102640000	18	19			-1	5702100	3007300	2493700	201200	71893000	38109000	7817400	WRONG	TRUE	WRONG	TRUE	WRONG	TRUE				4.32212e+07	4.12361e+07	2.77437e+06	-0.91572	0.166386554621849	-3.20109	0.0464285714285714	-2.28537	0.103383458646617	-0.0678313	0.52373417721519	-3.96151	0.028892455858748	-3.89367	0.032312925170068	157.142
NCLIV_036570-t26_1-p1|NCLIV_036570-t26_1	NCLIV_036570	NCLIV_036570-t26_1-p1|NCLIV_036570-t26_1	NCLIV_036570-t26_1-p1|NCLIV_036570-t26_1	NCLIV_036570-t26_1-p1|NCLIV_036570-t26_1 gene=NCLIV_036570, organism=Neospora_caninum_Liverpool, gene_product=YALI0D21604p, related, transcript_product=YALI0D21604p, related, location=FR823390:5208195-5216725(+), protein_length=945, sequence_SO=chromosome,	1	8	12.8	104.96	945	0	68.892	159630000	47	14			-1	3396300	44679	61489	3290200	2478800	3073600	108940000	WRONG	TRUE	WRONG	TRUE	WRONG	TRUE				2.14919e+06	3.68601e+06	9.62475e+07	0.310288	0.663865546218487	5.45775	0.966071428571429	5.14746	0.958646616541353	0.778264	0.761075949367089	5.48488	0.974317817014446	4.70662	0.942176870748299	2.33463
NCLIV_036700-t26_1-p1|NCLIV_036700-t26_1	NCLIV_036700	NCLIV_036700-t26_1-p1|NCLIV_036700-t26_1	NCLIV_036700-t26_1-p1|NCLIV_036700-t26_1	NCLIV_036700-t26_1-p1|NCLIV_036700-t26_1 gene=NCLIV_036700, organism=Neospora_caninum_Liverpool, gene_product=putative M16 family peptidase, transcript_product=putative M16 family peptidase, location=FR823390:5327850-5335316(+), protein_length=1408, sequen	1	20	19	157.13	1408	0	323.31	382680000	70	60			-1	5466800	159670	846540	4460600	15510000	93735000	198370000	WRONG	TRUE	WRONG	TRUE	WRONG	TRUE				1.14391e+07	5.59758e+07	1.01087e+08	2.59539	0.98655462184874	3.67692	0.901785714285714	1.08153	0.684210526315789	2.29083	0.938291139240506	3.14356	0.841091492776886	0.852727	0.552721088435374	8.34331
NCLIV_036720-t26_1-p1|NCLIV_036720-t26_1	NCLIV_036720	NCLIV_036720-t26_1-p1|NCLIV_036720-t26_1	NCLIV_036720-t26_1-p1|NCLIV_036720-t26_1	NCLIV_036720-t26_1-p1|NCLIV_036720-t26_1 gene=NCLIV_036720, organism=Neospora_caninum_Liverpool, gene_product=CBR-CSN-5 protein, related, transcript_product=CBR-CSN-5 protein, related, location=FR823390:5344233-5347480(-), protein_length=314, sequence_SO=c	1	5	15	35.222	314	0	34.971	91147000	15	7			-1	6076500		259350	5817100			61451000	WRONG	TRUE	WRONG	TRUE	WRONG	TRUE				0	4.96183e+06	5.29778e+07											3.41645	0.880952380952381	0
NCLIV_036740-t26_1-p1|NCLIV_036740-t26_1	NCLIV_036740	NCLIV_036740-t26_1-p1|NCLIV_036740-t26_1	NCLIV_036740-t26_1-p1|NCLIV_036740-t26_1	NCLIV_036740-t26_1-p1|NCLIV_036740-t26_1 gene=NCLIV_036740, organism=Neospora_caninum_Liverpool, gene_product=putative glutamine-dependent NAD(+) synthetase protein, transcript_product=putative glutamine-dependent NAD(+) synthetase protein, location=FR8233	1	8	13.7	100.04	918	0	68.413	98703000	34	16			-1	2903000	48623	38424	2816000	2516200	2686200	65530000	WRONG	TRUE	WRONG	TRUE	WRONG	TRUE				1.69201e+06	1.66623e+06	4.72524e+07	0.0943201	0.554621848739496	4.70284	0.944642857142857	4.60852	0.947368421052632	-0.0221492	0.536392405063291	4.80358	0.947030497592295	4.82573	0.948979591836735	2.54072
NCLIV_036830-t26_1-p1|NCLIV_036830-t26_1	NCLIV_036830	NCLIV_036830-t26_1-p1|NCLIV_036830-t26_1	NCLIV_036830-t26_1-p1|NCLIV_036830-t26_1	NCLIV_036830-t26_1-p1|NCLIV_036830-t26_1 gene=NCLIV_036830, organism=Neospora_caninum_Liverpool, gene_product=conserved hypothetical protein, transcript_product=conserved hypothetical protein, location=FR823390:5442808-5445537(+), protein_length=909, seque	1	4	4.8	98.074	909	0	26.705	15148000	46	7			-1	329310	126980	23139	179190	4960600	2400200		WRONG	TRUE	WRONG	TRUE	WRONG	TRUE				5.97811e+06	1.35757e+06	6.3145e+06	-1.04736	0.139495798319328					-2.13866	0.0617088607594937	0.0789789	0.399678972712681	2.21764	0.767006802721088	6.63515
NCLIV_036870-t26_1-p1|NCLIV_036870-t26_1	NCLIV_036870	NCLIV_036870-t26_1-p1|NCLIV_036870-t26_1	NCLIV_036870-t26_1-p1|NCLIV_036870-t26_1	NCLIV_036870-t26_1-p1|NCLIV_036870-t26_1 gene=NCLIV_036870, organism=Neospora_caninum_Liverpool, gene_product=hypothetical protein, transcript_product=hypothetical protein, location=FR823390:5474605-5477592(+), protein_length=518, sequence_SO=chromosome, S	1	10	18	53.334	518	0	96.154	332040000	18	41			-1	18447000	6265600	4105000	8076300	126010000	101930000	87948000	WRONG	TRUE	WRONG	TRUE	WRONG	TRUE				1.1156e+08	8.25248e+07	6.06552e+07	-0.30596	0.391596638655462	-0.518816	0.316071428571429	-0.212856	0.413533834586466	-0.434926	0.392405063291139	-0.879123	0.237560192616372	-0.444197	0.318027210884354	327.399
NCLIV_036900-t26_1-p1|NCLIV_036900-t26_1	NCLIV_036900	NCLIV_036900-t26_1-p1|NCLIV_036900-t26_1	NCLIV_036900-t26_1-p1|NCLIV_036900-t26_1	NCLIV_036900-t26_1-p1|NCLIV_036900-t26_1 gene=NCLIV_036900, organism=Neospora_caninum_Liverpool, gene_product=conserved hypothetical protein, transcript_product=conserved hypothetical protein, location=FR823390:5498264-5500458(+), protein_length=559, seque	1	5	10.7	59.569	559	0	55.688	44742000	29	11			-1	1542800		38743	1504100		4341300	27527000	TRUE	WRONG	WRONG	TRUE	WRONG	TRUE	NeSp7_Mock	NeSp7_Quinine			1.43295e+06	3.34144e+07					2.66465	0.860902255639098					4.54341	0.938775510204082	0
NCLIV_036970-t26_1-p1|NCLIV_036970-t26_1	NCLIV_036970	NCLIV_036970-t26_1-p1|NCLIV_036970-t26_1	NCLIV_036970-t26_1-p1|NCLIV_036970-t26_1	NCLIV_036970-t26_1-p1|NCLIV_036970-t26_1 gene=NCLIV_036970, organism=Neospora_caninum_Liverpool, gene_product=putative calmodulin, transcript_product=putative calmodulin, location=FR823390:5550931-5552152(-), protein_length=134, sequence_SO=chromosome, SO=	1	6	42.5	14.867	134	0	63.99	117820000	8	16			-1	14727000	649080	889040	13189000	8101000	14468000	65627000	WRONG	TRUE	WRONG	TRUE	WRONG	TRUE				5.31449e+06	9.07128e+06	5.4989e+07	0.836694	0.833613445378151	3.01812	0.866071428571429	2.18142	0.81203007518797	0.771374	0.757911392405063	3.37114	0.863563402889246	2.59976	0.797619047619048	33.9167
NCLIV_037060-t26_1-p1|NCLIV_037060-t26_1	NCLIV_037060	NCLIV_037060-t26_1-p1|NCLIV_037060-t26_1	NCLIV_037060-t26_1-p1|NCLIV_037060-t26_1	NCLIV_037060-t26_1-p1|NCLIV_037060-t26_1 gene=NCLIV_037060, organism=Neospora_caninum_Liverpool, gene_product=hypothetical protein, transcript_product=hypothetical protein, location=FR823390:5638485-5641480(-), protein_length=578, sequence_SO=chromosome, S	1	2	4	64.324	578	0.00095969	14.26	7843200	28	3			-1	280110			280110			5503600	TRUE	WRONG	TRUE	WRONG	WRONG	TRUE		NeSp7_Quinine	NeSp7_Quinine			6.00838e+06													0
NCLIV_037150-t26_1-p1|NCLIV_037150-t26_1	NCLIV_037150	NCLIV_037150-t26_1-p1|NCLIV_037150-t26_1	NCLIV_037150-t26_1-p1|NCLIV_037150-t26_1	NCLIV_037150-t26_1-p1|NCLIV_037150-t26_1 gene=NCLIV_037150, organism=Neospora_caninum_Liverpool, gene_product=hypothetical protein, transcript_product=hypothetical protein, location=FR823390:5718415-5722890(-), protein_length=344, sequence_SO=chromosome, S	1	3	11.3	38.522	344	0	24.472	34837000	17	12			-1	2049200	143550	85237	1820400	4540300	3011800	18515000	WRONG	TRUE	WRONG	TRUE	WRONG	TRUE				2.49769e+06	1.84811e+06	2.37077e+07	-0.592162	0.252100840336134	2.02784	0.805357142857143	2.62	0.857142857142857	-0.434545	0.393987341772152	3.24669	0.852327447833066	3.68123	0.897959183673469	7.50099
NCLIV_037180-t26_1-p1|NCLIV_037180-t26_1	NCLIV_037180	NCLIV_037180-t26_1-p1|NCLIV_037180-t26_1	NCLIV_037180-t26_1-p1|NCLIV_037180-t26_1	NCLIV_037180-t26_1-p1|NCLIV_037180-t26_1 gene=NCLIV_037180, organism=Neospora_caninum_Liverpool, gene_product=hypothetical protein, transcript_product=hypothetical protein, location=FR823390:5742133-5749155(-), protein_length=685, sequence_SO=chromosome, S	1	4	9.9	81.524	685	0	29.527	30191000	39	5			-1	774140			774140			21321000	TRUE	WRONG	TRUE	WRONG	WRONG	TRUE		NeSp7_Quinine	NeSp7_Quinine			2.0508e+07													0
NCLIV_037190-t26_1-p1|NCLIV_037190-t26_1	NCLIV_037190	NCLIV_037190-t26_1-p1|NCLIV_037190-t26_1	NCLIV_037190-t26_1-p1|NCLIV_037190-t26_1	NCLIV_037190-t26_1-p1|NCLIV_037190-t26_1 gene=NCLIV_037190, organism=Neospora_caninum_Liverpool, gene_product=putative glyceraldehyde-3-phosphate dehydrogenase, transcript_product=putative glyceraldehyde-3-phosphate dehydrogenase, location=FR823390:5752362	1	24	40.2	108.24	1028	0	323.31	1862700000	41	69			-1	45431000	409760	162790	44858000	17773000	11840000	1287800000	WRONG	TRUE	WRONG	TRUE	WRONG	TRUE				1.54609e+07	8.51277e+06	6.23616e+08	-0.586018	0.25546218487395	6.17908	0.978571428571429	6.7651	0.988721804511278	-0.860925	0.28006329113924	5.33396	0.969502407704655	6.19489	0.982993197278912	21.4114
NCLIV_037200-t26_1-p1|NCLIV_037200-t26_1	NCLIV_037200	NCLIV_037200-t26_1-p1|NCLIV_037200-t26_1	NCLIV_037200-t26_1-p1|NCLIV_037200-t26_1	NCLIV_037200-t26_1-p1|NCLIV_037200-t26_1 gene=NCLIV_037200, organism=Neospora_caninum_Liverpool, gene_product=GJ21226, related, transcript_product=GJ21226, related, location=FR823390:5758518-5770024(-), protein_length=2649, sequence_SO=chromosome, SO=prote	1	7	5.3	269.17	2649	0	47.624	26281000	108	15			-1	243340	167440	75905		20300000	9651600		WRONG	TRUE	WRONG	TRUE	TRUE	WRONG		NeSp7_1748	NeSp7_Mock	1.41074e+07	1.04556e+07		-1.07264	0.13781512605042					-0.432167	0.395569620253165					8.74932
NCLIV_037400-t26_1-p1|NCLIV_037400-t26_1	NCLIV_037400	NCLIV_037400-t26_1-p1|NCLIV_037400-t26_1	NCLIV_037400-t26_1-p1|NCLIV_037400-t26_1	NCLIV_037400-t26_1-p1|NCLIV_037400-t26_1 gene=NCLIV_037400, organism=Neospora_caninum_Liverpool, gene_product=putative la domain-containing protein, transcript_product=putative la domain-containing protein, location=FR823390:5922358-5926415(-), protein_len	1	4	11.3	61.481	559	0	26.389	15995000	37	10			-1	432290	160960	69975	201360	3992600	6385700	4406900	WRONG	TRUE	WRONG	TRUE	WRONG	TRUE				6.09515e+06	3.30223e+06	5.70755e+06	0.677516	0.786554621848739	0.142436	0.4875	-0.535081	0.355263157894737	-0.88422	0.275316455696203	-0.0947892	0.369181380417335	0.789431	0.535714285714286	8.41072
NCLIV_037480-t26_1-p1|NCLIV_037480-t26_1	NCLIV_037480	NCLIV_037480-t26_1-p1|NCLIV_037480-t26_1	NCLIV_037480-t26_1-p1|NCLIV_037480-t26_1	NCLIV_037480-t26_1-p1|NCLIV_037480-t26_1 gene=NCLIV_037480, organism=Neospora_caninum_Liverpool, gene_product=putative TPR domain-containing protein, transcript_product=putative TPR domain-containing protein, location=FR823390:5976241-5981911(+), protein_l	1	5	8.2	112.89	1022	0	42.09	43775000	49	8			-1	893380			893380			30608000	TRUE	WRONG	TRUE	WRONG	WRONG	TRUE		NeSp7_Quinine	NeSp7_Quinine			2.54855e+07													0
NCLIV_037500-t26_1-p1|NCLIV_037500-t26_1	NCLIV_037500	NCLIV_037500-t26_1-p1|NCLIV_037500-t26_1;NCLIV_037490-t26_1-p1|NCLIV_037490-t26_1	NCLIV_037500-t26_1-p1|NCLIV_037500-t26_1	NCLIV_037500-t26_1-p1|NCLIV_037500-t26_1 gene=NCLIV_037500, organism=Neospora_caninum_Liverpool, gene_product=unspecified product, transcript_product=unspecified product, location=FR823390:5986548-5988572(-), protein_length=475, sequence_SO=chromosome, SO=	2	21	56.4	52.005	475	0	323.31	1542900000	21	116			-1;-1	73470000	34940000	18497000	20034000	684190000	585370000	296900000	WRONG	TRUE	WRONG	TRUE	WRONG	TRUE				2.91802e+08	2.32701e+08	1.64741e+08	-0.225048	0.421848739495798	-1.20442	0.196428571428571	-0.979372	0.25187969924812	-0.326513	0.42879746835443	-0.824785	0.240770465489567	-0.498272	0.311224489795918	1825.74
NCLIV_037520-t26_1-p1|NCLIV_037520-t26_1	NCLIV_037520	NCLIV_037520-t26_1-p1|NCLIV_037520-t26_1	NCLIV_037520-t26_1-p1|NCLIV_037520-t26_1	NCLIV_037520-t26_1-p1|NCLIV_037520-t26_1 gene=NCLIV_037520, organism=Neospora_caninum_Liverpool, gene_product=conserved hypothetical protein, transcript_product=conserved hypothetical protein, location=FR823390:5998772-6003330(+), protein_length=536, seque	1	2	4.5	61.126	536	0.00098039	15.089	22652000	27	9			-1	838970	114780	176530	547660	6200200	6257900	7172700	WRONG	TRUE	WRONG	TRUE	WRONG	TRUE				3.17164e+06	6.07898e+06	1.13277e+07	0.0133639	0.536134453781513	0.210202	0.505357142857143	0.196838	0.503759398496241	0.938599	0.799050632911392	1.83655	0.723916532905297	0.897953	0.55952380952381	5.99765
NCLIV_037540-t26_1-p1|NCLIV_037540-t26_1	NCLIV_037540	NCLIV_037540-t26_1-p1|NCLIV_037540-t26_1	NCLIV_037540-t26_1-p1|NCLIV_037540-t26_1	NCLIV_037540-t26_1-p1|NCLIV_037540-t26_1 gene=NCLIV_037540, organism=Neospora_caninum_Liverpool, gene_product=YOR039Wp-like protein, related, transcript_product=YOR039Wp-like protein, related, location=FR823390:6013478-6015927(-), protein_length=320, seque	1	2	3.8	34.816	320	0.00088496	12.28	12310000	9	3			-1	1367800		595730	772040			4880000	TRUE	WRONG	WRONG	TRUE	WRONG	TRUE	NeSp7_Mock	NeSp7_Quinine			6.83838e+06	5.32291e+06											-0.361438	0.335034013605442	0
NCLIV_037600-t26_1-p1|NCLIV_037600-t26_1	NCLIV_037600	NCLIV_037600-t26_1-p1|NCLIV_037600-t26_1	NCLIV_037600-t26_1-p1|NCLIV_037600-t26_1	NCLIV_037600-t26_1-p1|NCLIV_037600-t26_1 gene=NCLIV_037600, organism=Neospora_caninum_Liverpool, gene_product=putative peptidyl-prolyl cis-trans isomerase E, transcript_product=putative peptidyl-prolyl cis-trans isomerase E, location=FR823390:6067914-60695	1	4	37.9	16.248	145	0	54.307	34097000	8	5			-1	4262200			4262200			23926000	TRUE	WRONG	TRUE	WRONG	WRONG	TRUE		NeSp7_Quinine	NeSp7_Quinine			2.61207e+07													0
NCLIV_037780-t26_1-p1|NCLIV_037780-t26_1	NCLIV_037780	NCLIV_037780-t26_1-p1|NCLIV_037780-t26_1	NCLIV_037780-t26_1-p1|NCLIV_037780-t26_1	NCLIV_037780-t26_1-p1|NCLIV_037780-t26_1 gene=NCLIV_037780, organism=Neospora_caninum_Liverpool, gene_product=putative zinc finger (CCCH type) protein, transcript_product=putative zinc finger (CCCH type) protein, location=FR823390:6159962-6164466(-), prote	1	3	23.1	40.446	385	0	34.392	42869000	14	8			-1	3062000	561280		2500800	8810900		23990000	WRONG	TRUE	TRUE	WRONG	WRONG	TRUE	NeSp7_1748		NeSp7_Quinine	8.04226e+06		2.68199e+07			1.44507	0.75					1.73763	0.712680577849117			29.3288
NCLIV_038000-t26_1-p1|NCLIV_038000-t26_1	NCLIV_038000	NCLIV_038000-t26_1-p1|NCLIV_038000-t26_1	NCLIV_038000-t26_1-p1|NCLIV_038000-t26_1	NCLIV_038000-t26_1-p1|NCLIV_038000-t26_1 gene=NCLIV_038000, organism=Neospora_caninum_Liverpool, gene_product=CUG-BP-and ETR-3-like factor 3, related, transcript_product=CUG-BP-and ETR-3-like factor 3, related, location=FR823390:6381444-6384235(+), protein	1	4	10.5	69.242	678	0	40.747	14192000	17	6			-1	834830		355800	479040		7043900	6821700	TRUE	WRONG	WRONG	TRUE	WRONG	TRUE	NeSp7_Mock	NeSp7_Quinine			7.71447e+06	6.23851e+06					-0.0462431	0.451127819548872					-0.306366	0.343537414965986	0
NCLIV_038130-t26_1-p1|NCLIV_038130-t26_1	NCLIV_038130	NCLIV_038130-t26_1-p1|NCLIV_038130-t26_1	NCLIV_038130-t26_1-p1|NCLIV_038130-t26_1	NCLIV_038130-t26_1-p1|NCLIV_038130-t26_1 gene=NCLIV_038130, organism=Neospora_caninum_Liverpool, gene_product=putative WD-repeat protein, transcript_product=putative WD-repeat protein, location=FR823390:6498847-6501660(-), protein_length=937, sequence_SO=c	1	2	2.5	100.87	937	0.00089526	12.555	2284900	37	2			-1	61753			61753			1580200	TRUE	WRONG	TRUE	WRONG	WRONG	TRUE		NeSp7_Quinine	NeSp7_Quinine			1.75038e+06													0
NCLIV_038240-t26_1-p1|NCLIV_038240-t26_1	NCLIV_038240	NCLIV_038240-t26_1-p1|NCLIV_038240-t26_1	NCLIV_038240-t26_1-p1|NCLIV_038240-t26_1	NCLIV_038240-t26_1-p1|NCLIV_038240-t26_1 gene=NCLIV_038240, organism=Neospora_caninum_Liverpool, gene_product=hypothetical protein, transcript_product=hypothetical protein, location=FR823390:6582030-6590967(-), protein_length=1023, sequence_SO=chromosome,	1	2	1.8	110.64	1023	0.00085763	11.145	6878300	48	1			-1	143300			143300			4896300	TRUE	WRONG	TRUE	WRONG	WRONG	TRUE		NeSp7_Quinine	NeSp7_Quinine			5.26921e+06													0
NCLIV_038320-t26_1-p1|NCLIV_038320-t26_1	NCLIV_038320	NCLIV_038320-t26_1-p1|NCLIV_038320-t26_1;NCLIV_004170-t26_1-p1|NCLIV_004170-t26_1	NCLIV_038320-t26_1-p1|NCLIV_038320-t26_1	NCLIV_038320-t26_1-p1|NCLIV_038320-t26_1 gene=NCLIV_038320, organism=Neospora_caninum_Liverpool, gene_product=unspecified product, transcript_product=unspecified product, location=FR823385:10541-13876(-), protein_length=1111, sequence_SO=chromosome, SO=pro	2	20	48.4	119.11	1111	0	323.31	2456600000	52	125			-1;-1	47243000	15058000	14527000	17659000	775320000	987050000	674240000	WRONG	TRUE	WRONG	TRUE	WRONG	TRUE				6.65165e+08	6.657e+08	4.64235e+08	0.348331	0.680672268907563	-0.20153	0.396428571428571	-0.549861	0.353383458646617	0.00116016	0.541139240506329	-0.518858	0.293739967897271	-0.520018	0.306122448979592	786.833
NCLIV_038350-t26_1-p1|NCLIV_038350-t26_1	NCLIV_038350	NCLIV_038350-t26_1-p1|NCLIV_038350-t26_1	NCLIV_038350-t26_1-p1|NCLIV_038350-t26_1	NCLIV_038350-t26_1-p1|NCLIV_038350-t26_1 gene=NCLIV_038350, organism=Neospora_caninum_Liverpool, gene_product=conserved hypothetical protein, transcript_product=conserved hypothetical protein, location=FR823385:29703-30402(-), protein_length=152, sequence_	1	3	26.3	17.27	152	0	59.005	36439000	10	6			-1	3643900			3643900			25574000	TRUE	WRONG	TRUE	WRONG	WRONG	TRUE		NeSp7_Quinine	NeSp7_Quinine			2.7914e+07													0
NCLIV_038360-t26_1-p1|NCLIV_038360-t26_1	NCLIV_038360	NCLIV_038360-t26_1-p1|NCLIV_038360-t26_1	NCLIV_038360-t26_1-p1|NCLIV_038360-t26_1	NCLIV_038360-t26_1-p1|NCLIV_038360-t26_1 gene=NCLIV_038360, organism=Neospora_caninum_Liverpool, gene_product=tsp1 domain-containing protein TSP12 (Precursor), transcript_product=tsp1 domain-containing protein TSP12 (Precursor), location=FR823385:31857-358	1	19	24.4	145.05	1335	0	191.64	243160000	62	50			-1	3921900	2433900	1254300	233620	149990000	104220000	16265000	WRONG	TRUE	WRONG	TRUE	WRONG	TRUE				5.90015e+07	5.43498e+07	1.1096e+07	-0.525234	0.287394957983193	-3.20502	0.0446428571428571	-2.67979	0.075187969924812	-0.118477	0.5	-2.41071	0.112359550561798	-2.29223	0.110544217687075	127.18
NCLIV_038390-t26_1-p1|NCLIV_038390-t26_1	NCLIV_038390	NCLIV_038390-t26_1-p1|NCLIV_038390-t26_1	NCLIV_038390-t26_1-p1|NCLIV_038390-t26_1	NCLIV_038390-t26_1-p1|NCLIV_038390-t26_1 gene=NCLIV_038390, organism=Neospora_caninum_Liverpool, gene_product=hypothetical protein, transcript_product=hypothetical protein, location=FR823385:55615-57119(+), protein_length=112, sequence_SO=chromosome, SO=pr	1	2	22.3	12.254	112	0	28.664	53704000	6	4			-1	8950600	6452400	2498200		30718000	29079000		WRONG	TRUE	WRONG	TRUE	TRUE	WRONG		NeSp7_1748	NeSp7_Mock	3.96228e+07	1.91187e+07		-0.0791066	0.490756302521008					-1.05135	0.232594936708861					337.16
NCLIV_038400-t26_1-p1|NCLIV_038400-t26_1	NCLIV_038400	NCLIV_038400-t26_1-p1|NCLIV_038400-t26_1	NCLIV_038400-t26_1-p1|NCLIV_038400-t26_1	NCLIV_038400-t26_1-p1|NCLIV_038400-t26_1 gene=NCLIV_038400, organism=Neospora_caninum_Liverpool, gene_product=methionine aminopeptidase, transcript_product=methionine aminopeptidase, location=FR823385:61448-65859(-), protein_length=404, sequence_SO=chromos	1	3	8.7	43.776	404	0	23.288	29442000	19	8			-1	1549600	357580	1192000		12215000	24005000		WRONG	TRUE	WRONG	TRUE	TRUE	WRONG		NeSp7_1748	NeSp7_Mock	6.95348e+06	2.88865e+07		0.974681	0.857142857142857					2.05459	0.92246835443038					18.6848
[truncated: 558 more rows]
[truncated: 2 more columns]
