# Supplementary material for: Common Molecular Targets of a Quinolone Based Bumped Kinase Inhibitor in Neospora caninum and Danio rerio
Source: Int J Mol Sci. 2022 Feb 21;23(4):2381. doi: 10.3390/ijms23042381 (PMC8879773; doi:10.3390/ijms23042381)
Supplement: Supplementary file 1 [file ijms-23-02381-s001.zip › TableS2.xlsx]

## Sheet: Tabelle1
Leading_Protein	GN	Protein IDs	Majority protein IDs	Fasta headers	Number of proteins	Razor + unique peptides	Sequence coverage [%]	Mol. weight [kDa]	Sequence length	Q-value	Score	Intensity	iBAQ peptides	MS/MS count	Only identified by site	Potential contaminant	Taxonomy IDs	iBAQ	iBAQ ZebraF_Quinine	iBAQ ZebraF_1748	iBAQ ZebraF_Mock	LFQ ZebraF_Quinine	LFQ ZebraF_1748	LFQ ZebraF_Mock	Seen in no reps in ZebraF_Quinine	Seen in all reps in ZebraF_Quinine	Seen in no reps in ZebraF_1748	Seen in all reps in ZebraF_1748	Seen in no reps in ZebraF_Mock	Seen in all reps in ZebraF_Mock	OnOff ZebraF_Quinine vs ZebraF_1748 onIn	OnOff ZebraF_Quinine vs ZebraF_Mock onIn	OnOff ZebraF_1748 vs ZebraF_Mock onIn	Top3 ZebraF_Quinine	Top3 ZebraF_1748	Top3 ZebraF_Mock	LFQ log2FC ZebraF_1748 - ZebraF_Quinine	LFQ Prob quantile log2FC ZebraF_1748 - ZebraF_Quinine	LFQ log2FC ZebraF_Mock - ZebraF_Quinine	LFQ Prob quantile log2FC ZebraF_Mock - ZebraF_Quinine	LFQ log2FC ZebraF_Mock - ZebraF_1748	LFQ Prob quantile log2FC ZebraF_Mock - ZebraF_1748	Top3 log2FC ZebraF_1748 - ZebraF_Quinine	Top3 Prob quantile log2FC ZebraF_1748 - ZebraF_Quinine	Top3 log2FC ZebraF_Mock - ZebraF_Quinine	Top3 Prob quantile log2FC ZebraF_Mock - ZebraF_Quinine	Top3 log2FC ZebraF_Mock - ZebraF_1748	Top3 Prob quantile log2FC ZebraF_Mock - ZebraF_1748	rAbu ZebraF_Quinine
sp|A0JMD0|CLU_DANRE	cluh	sp|A0JMD0|CLU_DANRE;tr|F1QSU2|F1QSU2_DANRE;tr|R4GER3|R4GER3_DANRE	sp|A0JMD0|CLU_DANRE;tr|F1QSU2|F1QSU2_DANRE;tr|R4GER3|R4GER3_DANRE	Clustered mitochondria protein homolog OS=Danio rerio OX=7955 GN=cluh PE=2 SV=1;Clustered mitochondria protein homolog OS=Danio rerio OX=7955 GN=cluha PE=1 SV=1;Clustered mitochondria (cluA/CLU1) homolog a (Fragment) OS=Danio rerio OX=7955 GN=cluha PE=1 SV	3	2	2.1	155.81	1400	0	16.949	5720700	69	3			-1;-1;-1	82908	82908			6492600			WRONG	TRUE	TRUE	WRONG	TRUE	WRONG	ZebraF_Quinine	ZebraF_Quinine		5.44338e+06															0.857815
sp|A0PJR5|ECHD3_DANRE	echdc3	sp|A0PJR5|ECHD3_DANRE	sp|A0PJR5|ECHD3_DANRE	Enoyl-CoA hydratase domain-containing protein 3, mitochondrial OS=Danio rerio OX=7955 GN=echdc3 PE=2 SV=2	1	3	13.8	31.439	289	0	20.356	26918000	11	3			-1	2447100	2447100			28622000			WRONG	TRUE	TRUE	WRONG	WRONG	TRUE	ZebraF_Quinine		ZebraF_Mock	2.56141e+07		0													25.3191
sp|A1L1F1|NDUF3_DANRE	ndufaf3	sp|A1L1F1|NDUF3_DANRE	sp|A1L1F1|NDUF3_DANRE	NADH dehydrogenase [ubiquinone] 1 alpha subcomplex assembly factor 3 OS=Danio rerio OX=7955 GN=ndufaf3 PE=2 SV=1	1	6	35.6	19.019	174	0	58.578	327180000	7	15			-1	46740000	46740000			345760000			WRONG	TRUE	TRUE	WRONG	TRUE	WRONG	ZebraF_Quinine	ZebraF_Quinine		2.06917e+08															483.599
sp|A1L2F3|NUSAP_DANRE	nusap1	sp|A1L2F3|NUSAP_DANRE	sp|A1L2F3|NUSAP_DANRE	Nucleolar and spindle-associated protein 1 OS=Danio rerio OX=7955 GN=nusap1 PE=2 SV=2	1	3	12.1	49.886	446	0	22.662	16037000	19	3			-1	844040	844040			18201000			WRONG	TRUE	TRUE	WRONG	TRUE	WRONG	ZebraF_Quinine	ZebraF_Quinine		1.52594e+07															8.73293
sp|A3KNL5|ATF1A_DANRE	atp5if1a	sp|A3KNL5|ATF1A_DANRE	sp|A3KNL5|ATF1A_DANRE	ATPase inhibitor A, mitochondrial OS=Danio rerio OX=7955 GN=atp5if1a PE=3 SV=1	1	3	33.3	11.944	105	0	21.484	115240000	7	11			-1	16463000	6597500	3914500	5950400	51177000	63294000	33200000	WRONG	TRUE	WRONG	TRUE	WRONG	TRUE				4.39446e+07	3.7734e+07	3.17887e+07	0.306573	0.565155807365439	-0.624312	0.341715976331361	-0.930886	0.179936305732484	-0.219823	0.521970705725699	-0.467171	0.52437417654809	-0.247348	0.523947750362845	68.2616
sp|A4IGF3|ATP23_DANRE	atp23	sp|A4IGF3|ATP23_DANRE	sp|A4IGF3|ATP23_DANRE	Mitochondrial inner membrane protease ATP23 homolog OS=Danio rerio OX=7955 GN=atp23 PE=2 SV=1	1	3	19.3	28.983	254	0	20.916	4093100	13	3			-1	314850			314850			4506300	WRONG	TRUE	TRUE	WRONG	WRONG	TRUE	ZebraF_Quinine		ZebraF_Mock	0		3.12373e+06													0
sp|A5HAK0|RNSL3_DANRE	rnasel3	sp|A5HAK0|RNSL3_DANRE;tr|F1QDH8|F1QDH8_DANRE;tr|A0A2R8QCH5|A0A2R8QCH5_DANRE	sp|A5HAK0|RNSL3_DANRE;tr|F1QDH8|F1QDH8_DANRE;tr|A0A2R8QCH5|A0A2R8QCH5_DANRE	Ribonuclease-like 3 OS=Danio rerio OX=7955 GN=rnasel3 PE=1 SV=2;Ribonuclease-like 3 OS=Danio rerio OX=7955 GN=rnasel3 PE=3 SV=1;Ribonuclease-like 3 OS=Danio rerio OX=7955 GN=rnasel3 PE=3 SV=1	3	6	46.3	17.011	149	0	92.762	177880000	7	19			-1;-1;-1	25412000	12994000	613790	11804000	109640000		80387000	WRONG	TRUE	WRONG	TRUE	WRONG	TRUE				7.34036e+07	5.91663e+06	6.30606e+07			-0.44774	0.393491124260355			-3.633	0.0745672436750999	-0.219111	0.58102766798419	3.41389	0.979680696661829	134.444
sp|A5PL98|SDHB_DANRE	sdhb	sp|A5PL98|SDHB_DANRE	sp|A5PL98|SDHB_DANRE	Succinate dehydrogenase [ubiquinone] iron-sulfur subunit, mitochondrial OS=Danio rerio OX=7955 GN=sdhb PE=2 SV=1	1	6	28.6	31.74	280	0	43.75	169740000	18	21			-1	9430000	8023000	352650	1054400	148880000	18806000	20409000	WRONG	TRUE	WRONG	TRUE	WRONG	TRUE				9.1549e+07	8.7413e+06	1.44837e+07	-2.98489	0.0977337110481586	-2.86687	0.107988165680473	0.118012	0.64171974522293	-3.38862	0.0825565912117177	-2.66011	0.164690382081686	0.728513	0.775036284470247	83.0107
sp|A8KB87|COA3_DANRE	coa3a	sp|A8KB87|COA3_DANRE;tr|A0A2R8RXC7|A0A2R8RXC7_DANRE;tr|F1QBJ3|F1QBJ3_DANRE	sp|A8KB87|COA3_DANRE;tr|A0A2R8RXC7|A0A2R8RXC7_DANRE;tr|F1QBJ3|F1QBJ3_DANRE	Cytochrome c oxidase assembly factor 3 homolog, mitochondrial OS=Danio rerio OX=7955 GN=coa3a PE=3 SV=1;Cytochrome c oxidase assembly factor 3 homolog, mitochondrial OS=Danio rerio OX=7955 GN=coa3a PE=1 SV=1;Cytochrome c oxidase assembly factor 3 homolog,	3	2	25	10.788	96	0	12.77	47588000	5	6			-1;-1;-1	9517600	5212000	891780	3413900	19294000	17007000	19035000	WRONG	TRUE	WRONG	TRUE	WRONG	TRUE				2.47965e+07	6.14027e+06	1.30268e+07	-0.182024	0.426345609065156	-0.0194977	0.514792899408284	0.162526	0.665605095541401	-2.01376	0.193075898801598	-0.928651	0.420289855072464	1.08511	0.831640058055152	53.9264
sp|A9JRC7|PP4CB_DANRE	ppp4cb	sp|A9JRC7|PP4CB_DANRE;tr|F8W259|F8W259_DANRE;tr|B7ZVT0|B7ZVT0_DANRE;sp|A8WGP3|PP4CA_DANRE	sp|A9JRC7|PP4CB_DANRE;tr|F8W259|F8W259_DANRE;tr|B7ZVT0|B7ZVT0_DANRE;sp|A8WGP3|PP4CA_DANRE	Serine/threonine-protein phosphatase 4 catalytic subunit B OS=Danio rerio OX=7955 GN=ppp4cb PE=2 SV=1;Serine/threonine-protein phosphatase 4 catalytic subunit B (Fragment) OS=Danio rerio OX=7955 GN=ppp4cb PE=1 SV=1;Serine/threonine-protein phosphatase OS=D	4	7	37.5	35.097	307	0	73.216	97099000	16	11			-1;-1;-1;-1	6068700	6068700			103340000			WRONG	TRUE	TRUE	WRONG	TRUE	WRONG	ZebraF_Quinine	ZebraF_Quinine		7.46315e+07															62.7903
sp|B0S6C5|RTSTL_DANRE	retsatl	sp|B0S6C5|RTSTL_DANRE	sp|B0S6C5|RTSTL_DANRE	Inactive all-trans-retinol 13,14-reductase OS=Danio rerio OX=7955 GN=retsatl PE=1 SV=1	1	16	36.9	67.93	604	0	195.22	847540000	34	56			-1	24928000	7015400	6055900	11856000	200020000	396270000	496620000	WRONG	TRUE	WRONG	TRUE	WRONG	TRUE				1.63566e+08	1.66817e+08	2.15751e+08	0.986339	0.813031161473088	1.312	0.865384615384615	0.325659	0.724522292993631	0.0283919	0.584553928095872	0.399493	0.695652173913043	0.371101	0.6966618287373	72.5854
sp|B5DE31|YBOX1_DANRE	ybx1	sp|B5DE31|YBOX1_DANRE	sp|B5DE31|YBOX1_DANRE	Y-box-binding protein 1 OS=Danio rerio OX=7955 GN=ybx1 PE=1 SV=1	1	30	65.8	35.012	310	0	323.31	7649000000	15	138			-1	509930000	433890000	39143000	36895000	6317500000	1546100000	769830000	WRONG	TRUE	WRONG	TRUE	WRONG	TRUE				3.13099e+09	4.9723e+08	2.97427e+08	-2.03072	0.147308781869688	-3.03674	0.100591715976331	-1.00602	0.14968152866242	-2.65463	0.131824234354194	-3.39601	0.111989459815547	-0.741377	0.345428156748911	4489.28
sp|B8JLQ0|LYRM4_DANRE	lyrm4	sp|B8JLQ0|LYRM4_DANRE	sp|B8JLQ0|LYRM4_DANRE	LYR motif-containing protein 4 OS=Danio rerio OX=7955 GN=lyrm4 PE=3 SV=1	1	6	52.8	10.464	89	0	47.445	405570000	6	25			-1	67595000	13699000	12436000	41460000	99494000	168850000	235180000	WRONG	TRUE	WRONG	TRUE	WRONG	TRUE				7.23419e+07	8.03878e+07	1.40446e+08	0.763061	0.718130311614731	1.24108	0.859467455621302	0.478023	0.767515923566879	0.152145	0.608521970705726	0.957112	0.810276679841897	0.804967	0.785195936139332	141.738
sp|F1QB54|PABPA_DANRE	pabpc1a	sp|F1QB54|PABPA_DANRE;tr|Q6P3L1|Q6P3L1_DANRE;tr|B8JLJ5|B8JLJ5_DANRE;tr|I3ITD9|I3ITD9_DANRE;tr|B8K0D6|B8K0D6_DANRE	sp|F1QB54|PABPA_DANRE;tr|Q6P3L1|Q6P3L1_DANRE	Polyadenylate-binding protein 1A OS=Danio rerio OX=7955 GN=pabpc1a PE=1 SV=1;Polyadenylate-binding protein OS=Danio rerio OX=7955 GN=pabpc1b PE=1 SV=1	5	47	70.8	70.733	634	0	323.31	12549000000	31	167			-1;-1;-1;-1;-1	404790000	381890000	11771000	11127000	12210000000	1043700000	425700000	WRONG	TRUE	WRONG	TRUE	WRONG	TRUE				3.23445e+09	1.52784e+08	1.51155e+08	-3.54828	0.0764872521246459	-4.84208	0.0606508875739645	-1.2938	0.0875796178343949	-4.40395	0.0466045272969374	-4.41942	0.069828722002635	-0.0154716	0.596516690856314	3951.26
sp|F1QBY1|NIPLB_DANRE	nipblb	sp|F1QBY1|NIPLB_DANRE	sp|F1QBY1|NIPLB_DANRE	Nipped-B-like protein B OS=Danio rerio OX=7955 GN=nipblb PE=2 SV=1	1	3	1.8	326.86	2876	0	16.055	16232000	118	2			-1	137560	137560			16872000			WRONG	TRUE	TRUE	WRONG	TRUE	WRONG	ZebraF_Quinine	ZebraF_Quinine		1.54452e+07															1.42328
sp|F1QGW6|IF2G_DANRE	eif2s3	sp|F1QGW6|IF2G_DANRE;tr|Q7SXT9|Q7SXT9_DANRE;tr|E9QBU9|E9QBU9_DANRE	sp|F1QGW6|IF2G_DANRE;tr|Q7SXT9|Q7SXT9_DANRE;tr|E9QBU9|E9QBU9_DANRE	Eukaryotic translation initiation factor 2 subunit 3 OS=Danio rerio OX=7955 GN=eif2s3 PE=3 SV=1;Eukaryotic translation initiation factor 2 gamma OS=Danio rerio OX=7955 GN=eif2s3 PE=2 SV=1;Eukaryotic translation initiation factor 2 subunit 3 (Fragment) OS=D	3	4	11.2	51.221	472	0	26.125	58189000	23	5			-1;-1;-1	2530000	1044400	461470	1024100			25997000	WRONG	TRUE	WRONG	TRUE	WRONG	TRUE				2.28556e+07	1.46159e+07	1.79764e+07							-0.645007	0.432756324900133	-0.346441	0.552042160737813	0.298566	0.680696661828737	10.806
sp|F1QNV4|NU133_DANRE	nup133	sp|F1QNV4|NU133_DANRE	sp|F1QNV4|NU133_DANRE	Nuclear pore complex protein Nup133 OS=Danio rerio OX=7955 GN=nup133 PE=2 SV=1	1	3	2.7	126.58	1136	0	23.956	66990000	53	7			-1	1264000	1264000			71368000			WRONG	TRUE	TRUE	WRONG	TRUE	WRONG	ZebraF_Quinine	ZebraF_Quinine		6.37421e+07															13.0781
sp|F1QXM5|LDHD_DANRE	ldhd	sp|F1QXM5|LDHD_DANRE	sp|F1QXM5|LDHD_DANRE	Probable D-lactate dehydrogenase, mitochondrial OS=Danio rerio OX=7955 GN=ldhd PE=2 SV=1	1	2	4.2	53.954	497	0	12.21	15903000	21	2			-1	757310	757310			16646000			WRONG	TRUE	TRUE	WRONG	TRUE	WRONG	ZebraF_Quinine	ZebraF_Quinine		1.51328e+07															7.83557
sp|F6P3G4|PS11A_DANRE	psmd11a	sp|F6P3G4|PS11A_DANRE	sp|F6P3G4|PS11A_DANRE	26S proteasome non-ATPase regulatory subunit 11A OS=Danio rerio OX=7955 GN=psmd11a PE=2 SV=1	1	2	7.4	47.373	421	0	13.178	112140000	27	6			-1	4153200	1841000	707350	1604900	44509000	40414000	52847000	WRONG	TRUE	WRONG	TRUE	WRONG	TRUE				4.7298e+07	2.62995e+07	3.30696e+07	-0.139242	0.439093484419263	0.247724	0.596153846153846	0.386966	0.74203821656051	-0.846743	0.392809587217044	-0.516271	0.517786561264822	0.330472	0.686502177068215	19.0481
sp|F8W2M8|TPP1_DANRE	tpp1	sp|F8W2M8|TPP1_DANRE;tr|A0A493VU28|A0A493VU28_DANRE	sp|F8W2M8|TPP1_DANRE;tr|A0A493VU28|A0A493VU28_DANRE	Tripeptidyl-peptidase 1 OS=Danio rerio OX=7955 GN=tpp1 PE=1 SV=2;Tripeptidyl-peptidase 1 OS=Danio rerio OX=7955 GN=tpp1 PE=1 SV=1	2	2	5.7	61.538	557	0	13.325	20263000	20	3			-1;-1	1013200			1013200			22397000	TRUE	WRONG	TRUE	WRONG	WRONG	TRUE		ZebraF_Mock	ZebraF_Mock			1.54642e+07													0
sp|O42248|GBLP_DANRE	gnb2l1	sp|O42248|GBLP_DANRE;tr|A7E2L4|A7E2L4_DANRE;tr|A0A0R4IJ56|A0A0R4IJ56_DANRE	sp|O42248|GBLP_DANRE;tr|A7E2L4|A7E2L4_DANRE	Guanine nucleotide-binding protein subunit beta-2-like 1 OS=Danio rerio OX=7955 GN=gnb2l1 PE=2 SV=1;Guanine nucleotide binding protein (G protein), beta polypeptide 2-like 1 OS=Danio rerio OX=7955 GN=rack1 PE=2 SV=1	3	8	29.3	35.122	317	0	58.995	268480000	20	21			-1;-1;-1	13424000	7226000	3334400	2863700	118740000	129290000	96143000	WRONG	TRUE	WRONG	TRUE	WRONG	TRUE				1.01025e+08	9.18362e+07	4.37103e+07	0.122805	0.505665722379603	-0.304552	0.427514792899408	-0.427357	0.38375796178344	-0.137581	0.533954727030626	-1.20867	0.361001317523057	-1.07109	0.25544267053701	74.7644
sp|O42363|APOA1_DANRE	apoa1	sp|O42363|APOA1_DANRE	sp|O42363|APOA1_DANRE	Apolipoprotein A-I OS=Danio rerio OX=7955 GN=apoa1 PE=2 SV=1	1	6	26	30.256	262	0	59.425	58261000	15	12			-1	3884000	967550	1834600	1081900	19393000	49140000	17073000	WRONG	TRUE	WRONG	TRUE	WRONG	TRUE				1.38097e+07	3.17256e+07	1.23852e+07	1.34136	0.893767705382436	-0.183819	0.461538461538462	-1.52518	0.0621019108280255	1.19997	0.860186418109188	-0.157056	0.600790513833992	-1.35703	0.178519593613933	10.0108
sp|O42364|APOEB_DANRE	apoeb	sp|O42364|APOEB_DANRE;tr|A8KBA6|A8KBA6_DANRE;tr|A4VAJ8|A4VAJ8_DANRE;tr|E9QBB8|E9QBB8_DANRE	sp|O42364|APOEB_DANRE;tr|A8KBA6|A8KBA6_DANRE;tr|A4VAJ8|A4VAJ8_DANRE;tr|E9QBB8|E9QBB8_DANRE	Apolipoprotein Eb OS=Danio rerio OX=7955 GN=apoeb PE=2 SV=1;Apoeb protein OS=Danio rerio OX=7955 GN=apoeb PE=2 SV=1;Apolipoprotein Eb (Fragment) OS=Danio rerio OX=7955 GN=apoeb PE=2 SV=2;Apolipoprotein Eb (Fragment) OS=Danio rerio OX=7955 GN=apoeb PE=1 SV=	4	8	31.7	31.673	281	0	121.99	424340000	17	36			-1;-1;-1;-1	24961000	1112000	3592600	20256000	38823000	167640000	309320000	WRONG	TRUE	WRONG	TRUE	WRONG	TRUE				1.79875e+07	6.2475e+07	1.55794e+08	2.11038	0.96600566572238	2.99412	0.979289940828402	0.883734	0.855095541401274	1.79628	0.92676431424767	3.11457	0.97364953886693	1.31829	0.872278664731495	11.5054
sp|O57521|HS90B_DANRE	hsp90ab1	sp|O57521|HS90B_DANRE;tr|Q5RG12|Q5RG12_DANRE;tr|A3KNY9|A3KNY9_DANRE;sp|Q90474|H90A1_DANRE;tr|A8WFR4|A8WFR4_DANRE	sp|O57521|HS90B_DANRE	Heat shock protein HSP 90-beta OS=Danio rerio OX=7955 GN=hsp90ab1 PE=1 SV=2	5	23	33.7	83.356	725	0	282.98	788490000	36	72			-1;-1;-1;-1;-1	21903000	3658900	3483300	14760000	214570000	303990000	434780000	WRONG	TRUE	WRONG	TRUE	WRONG	TRUE				6.76459e+07	6.49277e+07	1.47688e+08	0.502575	0.621813031161473	1.01884	0.816568047337278	0.516262	0.780254777070064	-0.0591686	0.55659121171771	1.12648	0.83399209486166	1.18565	0.854862119013062	37.8571
sp|P62084|RS7_DANRE	rps7	sp|P62084|RS7_DANRE	sp|P62084|RS7_DANRE	40S ribosomal protein S7 OS=Danio rerio OX=7955 GN=rps7 PE=2 SV=1	1	15	63.4	22.25	194	0	161.76	2076400000	11	63			-1	188760000	71470000	84442000	32850000	634110000	1490500000	887450000	WRONG	TRUE	WRONG	TRUE	WRONG	TRUE				4.41208e+08	6.27448e+08	2.40559e+08	1.23299	0.871104815864023	0.484933	0.667159763313609	-0.748059	0.25796178343949	0.508035	0.701731025299601	-0.875068	0.432147562582345	-1.3831	0.168359941944848	739.471
sp|P62247|RS8_DANRE	rps8	sp|P62247|RS8_DANRE;tr|B5DDE8|B5DDE8_DANRE	sp|P62247|RS8_DANRE	40S ribosomal protein S8 OS=Danio rerio OX=7955 GN=rps8 PE=2 SV=2	2	20	64.4	24.093	208	0	194.39	4422500000	10	105			-1;-1	442250000	109150000	163560000	169540000	1234100000	3099900000	1819000000	WRONG	TRUE	WRONG	TRUE	WRONG	TRUE				6.80582e+08	1.44718e+09	8.21096e+08	1.32876	0.892351274787535	0.559686	0.696745562130177	-0.769076	0.25	1.0884	0.830892143808256	0.270781	0.674571805006588	-0.817624	0.322206095791001	1129.33
sp|P83571|RUVB2_DANRE	ruvbl2	sp|P83571|RUVB2_DANRE;tr|A0A2R8QIK4|A0A2R8QIK4_DANRE	sp|P83571|RUVB2_DANRE;tr|A0A2R8QIK4|A0A2R8QIK4_DANRE	RuvB-like 2 OS=Danio rerio OX=7955 GN=ruvbl2 PE=1 SV=1;RuvB-like helicase OS=Danio rerio OX=7955 GN=ruvbl2 PE=1 SV=1	2	7	17.9	51.25	463	0	45.595	77764000	25	12			-1;-1	3110500	417000	1136400	1557100	27971000	39095000	41745000	WRONG	TRUE	WRONG	TRUE	WRONG	TRUE				9.91964e+06	3.91244e+07	2.97089e+07	0.483052	0.614730878186969	0.577672	0.699704142011834	0.0946193	0.630573248407643	1.97971	0.940079893475366	1.58254	0.89064558629776	-0.397171	0.46589259796807	4.31453
sp|Q04695|K1C17_HUMAN	KRT17	sp|Q04695|K1C17_HUMAN;CON__sp|Q04695|K1C17_HUMAN	sp|Q04695|K1C17_HUMAN;CON__sp|Q04695|K1C17_HUMAN	Keratin, type I cytoskeletal 17 OS=Homo sapiens GN=KRT17 PE=1 SV=2;	2	8	35	48.105	432	0	58.854	192040000	29	17		+	-1;-1	6622000	1480600	536300	4605100	95888000	45787000	81725000	WRONG	TRUE	WRONG	TRUE	WRONG	TRUE				3.68059e+07	2.14172e+07	7.86156e+07	-1.06641	0.24929178470255	-0.230573	0.451183431952663	0.835839	0.847133757961783	-0.781168	0.40878828229028	1.09488	0.8300395256917	1.87605	0.921625544267054	15.3192
sp|Q0P3X8|LTOR4_DANRE	lamtor4	sp|Q0P3X8|LTOR4_DANRE	sp|Q0P3X8|LTOR4_DANRE	Ragulator complex protein LAMTOR4 OS=Danio rerio OX=7955 GN=lamtor4 PE=3 SV=1	1	3	21.2	11.101	99	0	18.697	36304000	3	3			-1	12101000	12101000			38613000			WRONG	TRUE	TRUE	WRONG	TRUE	WRONG	ZebraF_Quinine	ZebraF_Quinine		3.45442e+07															125.204
sp|Q0P4B9|MCRI1_DANRE	mcrip1	sp|Q0P4B9|MCRI1_DANRE	sp|Q0P4B9|MCRI1_DANRE	Mapk-regulated corepressor-interacting protein 1 OS=Danio rerio OX=7955 GN=mcrip1 PE=1 SV=1	1	2	29.9	11.29	97	0.00082237	10.767	4491400	6	1			-1	748560	363590	384970		2181600			WRONG	TRUE	WRONG	TRUE	TRUE	WRONG		ZebraF_Quinine	ZebraF_1748	2.07584e+06	3.18078e+06								0.615683	0.731025299600533					3.76192
sp|Q13835-2|PKP1_HUMAN	PKP1	sp|Q13835-2|PKP1_HUMAN;CON__sp|Q13835-2|PKP1_HUMAN;sp|Q13835|PKP1_HUMAN;CON__sp|Q13835|PKP1_HUMAN	sp|Q13835-2|PKP1_HUMAN;CON__sp|Q13835-2|PKP1_HUMAN;sp|Q13835|PKP1_HUMAN;CON__sp|Q13835|PKP1_HUMAN	Isoform 1a of Plakophilin-1 OS=Homo sapiens GN=PKP1;;Plakophilin-1 OS=Homo sapiens GN=PKP1 PE=1 SV=2;	4	4	7.2	80.496	726	0	68.789	90035000	45	8		+	-1;-1;-1;-1	2000800	1279600		721170	55491000		42429000	WRONG	TRUE	TRUE	WRONG	WRONG	TRUE	ZebraF_Quinine		ZebraF_Mock	5.06227e+07		2.47664e+07			-0.387203	0.405325443786982					-1.0314	0.396574440052701			13.2395
sp|Q1ECZ4|CASC3_DANRE	casc3	sp|Q1ECZ4|CASC3_DANRE	sp|Q1ECZ4|CASC3_DANRE	Protein CASC3 OS=Danio rerio OX=7955 GN=casc3 PE=1 SV=1	1	11	19.8	82.742	754	0	112.96	353690000	25	26			-1	14148000	14148000			377840000			WRONG	TRUE	TRUE	WRONG	TRUE	WRONG	ZebraF_Quinine	ZebraF_Quinine		1.96537e+08															146.384
sp|Q1JPZ7|PRP39_DANRE	prpf39	sp|Q1JPZ7|PRP39_DANRE	sp|Q1JPZ7|PRP39_DANRE	Pre-mRNA-processing factor 39 OS=Danio rerio OX=7955 GN=prpf39 PE=2 SV=2	1	16	29.7	85.946	752	0	129.75	578990000	34	34			-1	17029000	16884000		144750	600020000		4410000	WRONG	TRUE	TRUE	WRONG	WRONG	TRUE	ZebraF_Quinine		ZebraF_Mock	3.31232e+08		3.75604e+06			-7.08809	0.0103550295857988					-6.46249	0.0171277997364954			174.692
sp|Q1LUK1|MIC13_DANRE	micos13	sp|Q1LUK1|MIC13_DANRE	sp|Q1LUK1|MIC13_DANRE	MICOS complex subunit MIC13 OS=Danio rerio OX=7955 GN=micos13 PE=3 SV=1	1	3	38.7	11.752	111	0	26.261	101110000	6	8			-1	16851000	11817000	2795300	2239000	65487000	35405000	22191000	WRONG	TRUE	WRONG	TRUE	WRONG	TRUE				6.74638e+07	2.30959e+07	1.02524e+07	-0.887255	0.281869688385269	-1.56123	0.190828402366864	-0.673978	0.285031847133758	-1.54648	0.275632490013316	-2.71815	0.159420289855072	-1.17167	0.217706821480406	122.266
sp|Q1LVE8|SF3B3_DANRE	sf3b3	sp|Q1LVE8|SF3B3_DANRE	sp|Q1LVE8|SF3B3_DANRE	Splicing factor 3B subunit 3 OS=Danio rerio OX=7955 GN=sf3b3 PE=2 SV=1	1	5	4.6	135.62	1217	0	30.587	73321000	53	9			-1	1383400	942270	441150		46429000	51000000		WRONG	TRUE	WRONG	TRUE	TRUE	WRONG		ZebraF_Quinine	ZebraF_1748	4.43456e+07	3.21973e+07		0.135471	0.509915014164306					-0.461853	0.474034620505992					9.74928
sp|Q1LVF0|LAMC1_DANRE	lamc1	sp|Q1LVF0|LAMC1_DANRE;tr|Q6NUU4|Q6NUU4_DANRE	sp|Q1LVF0|LAMC1_DANRE;tr|Q6NUU4|Q6NUU4_DANRE	Laminin subunit gamma-1 OS=Danio rerio OX=7955 GN=lamc1 PE=2 SV=2;Lamc1 protein OS=Danio rerio OX=7955 GN=lamc1 PE=2 SV=1	2	4	4	176.2	1593	0	26.533	23716000	74	6			-1;-1	320490	20774		299720	6682700		19297000	WRONG	TRUE	TRUE	WRONG	WRONG	TRUE	ZebraF_Quinine		ZebraF_Mock	1.46278e+06		1.69266e+07			1.52987	0.893491124260355					3.53251	0.978919631093544			0.21494
sp|Q1LXS2|PSMG2_DANRE	psmg2	sp|Q1LXS2|PSMG2_DANRE	sp|Q1LXS2|PSMG2_DANRE	Proteasome assembly chaperone 2 OS=Danio rerio OX=7955 GN=psmg2 PE=2 SV=1	1	2	6.9	28.959	260	0	13.537	30327000	12	3			-1	2527300	2527300			31141000			WRONG	TRUE	TRUE	WRONG	TRUE	WRONG	ZebraF_Quinine	ZebraF_Quinine		2.88564e+07															26.1489
sp|Q1MTI4|TPISA_DANRE	tpi1a	sp|Q1MTI4|TPISA_DANRE;tr|I3IS66|I3IS66_DANRE;tr|E9QBF0|E9QBF0_DANRE	sp|Q1MTI4|TPISA_DANRE;tr|I3IS66|I3IS66_DANRE;tr|E9QBF0|E9QBF0_DANRE	Triosephosphate isomerase A OS=Danio rerio OX=7955 GN=tpi1a PE=2 SV=1;Triosephosphate isomerase (Fragment) OS=Danio rerio OX=7955 GN=tpi1a PE=1 SV=1;Triosephosphate isomerase (Fragment) OS=Danio rerio OX=7955 GN=tpi1b PE=1 SV=1	3	8	35.9	26.853	248	0	72.005	285250000	13	30			-1;-1;-1	21942000	1033800	6479600	14429000	31075000	231420000	119970000	WRONG	TRUE	WRONG	TRUE	WRONG	TRUE				1.27878e+07	7.98476e+07	8.49476e+07	2.89669	0.991501416430595	1.94885	0.937869822485207	-0.94784	0.170382165605096	2.64248	0.965379494007989	2.7318	0.960474308300395	0.0893241	0.62844702467344	10.6963
sp|Q503N2|SPC24_DANRE	spc24	sp|Q503N2|SPC24_DANRE;tr|A7MCQ0|A7MCQ0_DANRE;tr|B2GQP4|B2GQP4_DANRE	sp|Q503N2|SPC24_DANRE;tr|A7MCQ0|A7MCQ0_DANRE;tr|B2GQP4|B2GQP4_DANRE	Kinetochore protein Spc24 OS=Danio rerio OX=7955 GN=spc24 PE=2 SV=2;Zgc:110417 protein OS=Danio rerio OX=7955 GN=spc24 PE=2 SV=1;Zgc:110417 protein OS=Danio rerio OX=7955 GN=spc24 PE=2 SV=1	3	2	15.8	23.398	202	0	13.383	9749100	12	2			-1;-1;-1	812430	812430			9749100			WRONG	TRUE	TRUE	WRONG	TRUE	WRONG	ZebraF_Quinine	ZebraF_Quinine		9.2765e+06															8.40588
sp|Q566Y8|MGN_DANRE	magoh	sp|Q566Y8|MGN_DANRE	sp|Q566Y8|MGN_DANRE	Protein mago nashi homolog OS=Danio rerio OX=7955 GN=magoh PE=2 SV=1	1	5	40.8	17.222	147	0	37.282	79286000	10	8			-1	7928600	7928600			85460000			WRONG	TRUE	TRUE	WRONG	TRUE	WRONG	ZebraF_Quinine	ZebraF_Quinine		5.72771e+07															82.0339
sp|Q568V3|FBX50_DANRE	nccrp1	sp|Q568V3|FBX50_DANRE	sp|Q568V3|FBX50_DANRE	F-box only protein 50 OS=Danio rerio OX=7955 GN=nccrp1 PE=2 SV=2	1	2	13.5	27.256	237	0	12.49	26283000	15	2			-1	1752200	1752200			29829000			WRONG	TRUE	TRUE	WRONG	TRUE	WRONG	ZebraF_Quinine	ZebraF_Quinine		2.50083e+07															18.1293
sp|Q58EJ9|MARC1_DANRE	mtarc1	sp|Q58EJ9|MARC1_DANRE;tr|F1QNZ1|F1QNZ1_DANRE;tr|A0A2R8PWS6|A0A2R8PWS6_DANRE	sp|Q58EJ9|MARC1_DANRE;tr|F1QNZ1|F1QNZ1_DANRE;tr|A0A2R8PWS6|A0A2R8PWS6_DANRE	Mitochondrial amidoxime-reducing component 1 OS=Danio rerio OX=7955 GN=mtarc1 PE=2 SV=1;Zgc:110783 OS=Danio rerio OX=7955 GN=marc1 PE=1 SV=1;Zgc:110783 OS=Danio rerio OX=7955 GN=marc1 PE=1 SV=1	3	7	14.2	36.716	325	0	40.863	48312000	18	11			-1;-1;-1	2684000	923610	797000	963390	22407000	25662000	17614000	WRONG	TRUE	WRONG	TRUE	WRONG	TRUE				1.58192e+07	1.97555e+07	1.32341e+07	0.195684	0.522662889518414	-0.347227	0.420118343195266	-0.542911	0.335987261146497	0.320577	0.651131824234354	-0.257414	0.570487483530962	-0.577991	0.39622641509434	9.55621
sp|Q5BJJ8|RM51_DANRE	mrpl51	sp|Q5BJJ8|RM51_DANRE;tr|A0A2U3TVK0|A0A2U3TVK0_DANRE	sp|Q5BJJ8|RM51_DANRE;tr|A0A2U3TVK0|A0A2U3TVK0_DANRE	39S ribosomal protein L51, mitochondrial OS=Danio rerio OX=7955 GN=mrpl51 PE=2 SV=1;39S ribosomal protein L51, mitochondrial OS=Danio rerio OX=7955 GN=mrpl51 PE=1 SV=1	2	5	38.7	14.71	124	0	47.16	279430000	4	13			-1;-1	69858000	69858000			295270000			WRONG	TRUE	TRUE	WRONG	WRONG	TRUE	ZebraF_Quinine		ZebraF_Mock	2.12724e+08		0													722.792
sp|Q5D018|RBM8A_DANRE	rbm8a	sp|Q5D018|RBM8A_DANRE	sp|Q5D018|RBM8A_DANRE	RNA-binding protein 8A OS=Danio rerio OX=7955 GN=rbm8a PE=2 SV=1	1	4	31.6	19.881	174	0	42.278	139900000	8	13			-1	17487000	15480000	2007200		126140000	39000000		WRONG	TRUE	WRONG	TRUE	TRUE	WRONG		ZebraF_Quinine	ZebraF_1748	1.13517e+08	2.21122e+07		-1.69348	0.175637393767705					-2.35999	0.151797603195739					160.165
sp|Q5RKQ0|SPF27_DANRE	bcas2	sp|Q5RKQ0|SPF27_DANRE	sp|Q5RKQ0|SPF27_DANRE	Pre-mRNA-splicing factor SPF27 OS=Danio rerio OX=7955 GN=bcas2 PE=2 SV=1	1	2	18.2	25.863	225	0	21.394	30492000	13	5			-1	2345500	1600200		745340	19204000		12266000	WRONG	TRUE	TRUE	WRONG	WRONG	TRUE	ZebraF_Quinine		ZebraF_Mock	1.97942e+07		7.39465e+06			-0.646742	0.331360946745562					-1.42052	0.322793148880105			16.5566
sp|Q5XFY4|BCL7A_DANRE	bcl7a	sp|Q5XFY4|BCL7A_DANRE;tr|A3QK39|A3QK39_DANRE;tr|B2GTJ2|B2GTJ2_DANRE;sp|A2BIL8|BC7BB_DANRE;sp|Q6NWJ0|BC7BA_DANRE	sp|Q5XFY4|BCL7A_DANRE;tr|A3QK39|A3QK39_DANRE;tr|B2GTJ2|B2GTJ2_DANRE;sp|A2BIL8|BC7BB_DANRE;sp|Q6NWJ0|BC7BA_DANRE	B-cell CLL/lymphoma 7 protein family member A OS=Danio rerio OX=7955 GN=bcl7a PE=2 SV=1;B-cell CLL/lymphoma 7 protein family member A OS=Danio rerio OX=7955 GN=bcl7a PE=1 SV=1;Bcl7b protein OS=Danio rerio OX=7955 GN=bcl7bb PE=2 SV=1;B-cell CLL/lymphoma 7 p	5	2	11.9	22.125	201	0	12.283	14711000	10	4			-1;-1;-1;-1;-1	1471100	1035600	435550		7613200	11436000		WRONG	TRUE	WRONG	TRUE	TRUE	WRONG		ZebraF_Quinine	ZebraF_1748	9.85379e+06	5.99788e+06		0.587008	0.648725212464589					-0.716227	0.416777629826897					10.7149
sp|Q5XJ10|G3P_DANRE	gapdh	sp|Q5XJ10|G3P_DANRE;tr|E9QIH5|E9QIH5_DANRE;tr|E9QGA9|E9QGA9_DANRE;tr|F1R3D3|F1R3D3_DANRE;sp|Q5MJ86|G3P2_DANRE	sp|Q5XJ10|G3P_DANRE	Glyceraldehyde-3-phosphate dehydrogenase OS=Danio rerio OX=7955 GN=gapdh PE=2 SV=2	5	21	67.9	35.784	333	0	300.96	2982600000	17	88			-1;-1;-1;-1;-1	175450000	39827000	39110000	96509000	624010000	1255300000	1925300000	WRONG	TRUE	WRONG	TRUE	WRONG	TRUE				5.03416e+08	5.25663e+08	7.1848e+08	1.00839	0.818696883852691	1.62544	0.912721893491124	0.617051	0.807324840764331	0.0623882	0.59121171770972	0.513197	0.72463768115942	0.450809	0.72133526850508	412.073
sp|Q5XJ36|PARK7_DANRE	park7	sp|Q5XJ36|PARK7_DANRE	sp|Q5XJ36|PARK7_DANRE	Parkinson disease protein 7 homolog OS=Danio rerio OX=7955 GN=park7 PE=2 SV=1	1	3	19	19.764	189	0	25.915	51994000	9	7			-1	5777100	2212400	3564700		37005000	45554000		WRONG	TRUE	WRONG	TRUE	TRUE	WRONG		ZebraF_Quinine	ZebraF_1748	1.89456e+07	4.41794e+07		0.299858	0.560906515580737					1.22151	0.864181091877497					22.8908
sp|Q642H9|RS4X_DANRE	rps4x	sp|Q642H9|RS4X_DANRE	sp|Q642H9|RS4X_DANRE	40S ribosomal protein S4, X isoform OS=Danio rerio OX=7955 GN=rps4x PE=2 SV=3	1	21	70.3	29.688	263	0	217.12	4298700000	15	105			-1	286580000	74405000	100520000	111650000	1250200000	2717000000	1931800000	WRONG	TRUE	WRONG	TRUE	WRONG	TRUE				4.8416e+08	9.26789e+08	6.943e+08	1.11986	0.839943342776204	0.627787	0.710059171597633	-0.492069	0.351910828025478	0.936758	0.812250332889481	0.520076	0.725955204216074	-0.416682	0.455732946298984	769.838
sp|Q68EK9|CDC26_DANRE	cdc26	sp|Q68EK9|CDC26_DANRE	sp|Q68EK9|CDC26_DANRE	Anaphase-promoting complex subunit CDC26 OS=Danio rerio OX=7955 GN=cdc26 PE=3 SV=1	1	5	75	9.9422	88	0	70.62	295170000	4	12			-1	73794000	73794000			309000000			WRONG	TRUE	TRUE	WRONG	TRUE	WRONG	ZebraF_Quinine	ZebraF_Quinine		2.40204e+08															763.516
sp|Q6AXJ2|EI3HA_DANRE	eif3ha	sp|Q6AXJ2|EI3HA_DANRE	sp|Q6AXJ2|EI3HA_DANRE	Eukaryotic translation initiation factor 3 subunit H-A OS=Danio rerio OX=7955 GN=eif3ha PE=2 SV=1	1	4	16.4	38.596	335	0	24.565	76910000	19	6			-1	4047900	2047600	1143600	856710	47870000	23734000	29682000	WRONG	TRUE	WRONG	TRUE	WRONG	TRUE				3.7019e+07	2.99208e+07	1.24229e+07	-1.01217	0.259206798866856	-0.689534	0.322485207100592	0.322633	0.722929936305732	-0.307119	0.503328894806924	-1.57527	0.299077733860343	-1.26815	0.194484760522496	21.1857
sp|Q6AZA0|THIL_DANRE	acat1	sp|Q6AZA0|THIL_DANRE	sp|Q6AZA0|THIL_DANRE	Acetyl-CoA acetyltransferase, mitochondrial OS=Danio rerio OX=7955 GN=acat1 PE=2 SV=1	1	4	12.1	44.342	420	0	24.367	20204000	24	4			-1	841830	253560		588270			15544000	WRONG	TRUE	WRONG	TRUE	WRONG	TRUE				5.7905e+06	0	1.07744e+07									0.89585	0.797101449275362			2.62348
sp|Q6DBY0|NUP85_DANRE	nup85	sp|Q6DBY0|NUP85_DANRE;tr|A0A2R8Q668|A0A2R8Q668_DANRE	sp|Q6DBY0|NUP85_DANRE	Nuclear pore complex protein Nup85 OS=Danio rerio OX=7955 GN=nup85 PE=2 SV=1	2	5	10.2	74.147	649	0	38.252	73978000	27	7			-1;-1	2739900	2739900			76867000			WRONG	TRUE	TRUE	WRONG	TRUE	WRONG	ZebraF_Quinine	ZebraF_Quinine		5.06393e+07															28.3486
sp|Q6DC04|CARM1_DANRE	carm1	sp|Q6DC04|CARM1_DANRE;tr|I3ISR8|I3ISR8_DANRE;tr|I3ITN7|I3ITN7_DANRE	sp|Q6DC04|CARM1_DANRE	Histone-arginine methyltransferase CARM1 OS=Danio rerio OX=7955 GN=carm1 PE=2 SV=1	3	5	10.7	64.895	588	0	40.189	58992000	22	8			-1;-1;-1	2681400	2681400			61622000			WRONG	TRUE	TRUE	WRONG	TRUE	WRONG	ZebraF_Quinine	ZebraF_Quinine		4.50633e+07															27.7433
sp|Q6DG91|PSMG1_DANRE	psmg1	sp|Q6DG91|PSMG1_DANRE	sp|Q6DG91|PSMG1_DANRE	Proteasome assembly chaperone 1 OS=Danio rerio OX=7955 GN=psmg1 PE=2 SV=1	1	2	12.6	30.726	277	0	27.132	7701000	10	5			-1	770100	770100			8305100			WRONG	TRUE	TRUE	WRONG	TRUE	WRONG	ZebraF_Quinine	ZebraF_Quinine		7.32769e+06															7.96791
sp|Q6DGL8|RT15_DANRE	mrps15	sp|Q6DGL8|RT15_DANRE	sp|Q6DGL8|RT15_DANRE	28S ribosomal protein S15, mitochondrial OS=Danio rerio OX=7955 GN=mrps15 PE=2 SV=1	1	7	25.5	30.99	263	0	45.522	90423000	14	9			-1	6458800	6458800			98149000			WRONG	TRUE	TRUE	WRONG	TRUE	WRONG	ZebraF_Quinine	ZebraF_Quinine		6.1405e+07															66.8265
sp|Q6DH02|RM24_DANRE	mrpl24	sp|Q6DH02|RM24_DANRE	sp|Q6DH02|RM24_DANRE	Probable 39S ribosomal protein L24, mitochondrial OS=Danio rerio OX=7955 GN=mrpl24 PE=2 SV=1	1	21	63	25.044	216	0	223.61	1807400000	16	52			-1	112960000	111190000	1463000	313020	1885000000	57453000		WRONG	TRUE	WRONG	TRUE	WRONG	TRUE				9.86923e+08	3.22344e+07	3.82218e+06	-5.03604	0.0382436260623229					-4.93626	0.0346205059920107	-8.0124	0.00263504611330698	-3.07614	0.0275761973875181	1150.44
sp|Q6DH42|ENY2_DANRE	eny2	sp|Q6DH42|ENY2_DANRE	sp|Q6DH42|ENY2_DANRE	Transcription and mRNA export factor ENY2 OS=Danio rerio OX=7955 GN=eny2 PE=3 SV=1	1	3	35.8	10.813	95	0	42.433	116640000	5	10			-1	23329000	8010300	10059000	5259700	60665000	74443000		WRONG	TRUE	WRONG	TRUE	WRONG	TRUE				3.81104e+07	6.926e+07	2.00706e+07	0.295272	0.559490084985836					0.861837	0.801597869507324	-0.925104	0.421607378129117	-1.78694	0.120464441219158	82.8793
sp|Q6DI06|TIM10_DANRE	timm10	sp|Q6DI06|TIM10_DANRE	sp|Q6DI06|TIM10_DANRE	Mitochondrial import inner membrane translocase subunit Tim10 OS=Danio rerio OX=7955 GN=timm10 PE=3 SV=1	1	10	76.1	9.9555	88	0	323.31	8406900000	6	63			-1	1401200000	1374800000	10776000	15567000	8693500000	144320000	102780000	WRONG	TRUE	WRONG	TRUE	WRONG	TRUE				5.18482e+09	8.11491e+07	5.65058e+07	-5.91259	0.0198300283286119	-6.40231	0.0207100591715976	-0.489712	0.355095541401274	-5.99758	0.0173102529960053	-6.51975	0.0144927536231884	-0.522176	0.412191582002903	14224.5
sp|Q6DRC4|EIF3G_DANRE	eif3g	sp|Q6DRC4|EIF3G_DANRE	sp|Q6DRC4|EIF3G_DANRE	Eukaryotic translation initiation factor 3 subunit G OS=Danio rerio OX=7955 GN=eif3g PE=1 SV=1	1	5	28	32.843	293	0	52.886	91637000	15	9			-1	6109200	6109200			96868000			WRONG	TRUE	TRUE	WRONG	TRUE	WRONG	ZebraF_Quinine	ZebraF_Quinine		7.94471e+07															63.2094
sp|Q6DRH5|NOP10_DANRE	nop10	sp|Q6DRH5|NOP10_DANRE	sp|Q6DRH5|NOP10_DANRE	H/ACA ribonucleoprotein complex subunit 3 OS=Danio rerio OX=7955 GN=nop10 PE=3 SV=1	1	7	90.6	7.4455	64	0	83.208	508030000	3	26			-1	169340000	112550000	35252000	21535000	391760000	180040000	70478000	WRONG	TRUE	WRONG	TRUE	WRONG	TRUE				2.03634e+08	1.10955e+08	4.93057e+07	-1.12165	0.240793201133144	-2.47473	0.128698224852071	-1.35307	0.0812101910828025	-0.876005	0.386151797603196	-2.04616	0.233201581027668	-1.17015	0.219158200290276	1164.51
sp|Q6DRI4|RPAC2_DANRE	polr1d	sp|Q6DRI4|RPAC2_DANRE;tr|A0A2R8RVB0|A0A2R8RVB0_DANRE;tr|A0A2R8QFJ2|A0A2R8QFJ2_DANRE	sp|Q6DRI4|RPAC2_DANRE;tr|A0A2R8RVB0|A0A2R8RVB0_DANRE;tr|A0A2R8QFJ2|A0A2R8QFJ2_DANRE	DNA-directed RNA polymerases I and III subunit RPAC2 OS=Danio rerio OX=7955 GN=polr1d PE=3 SV=1;RNA_pol_L_2 domain-containing protein OS=Danio rerio OX=7955 PE=4 SV=1;RNA_pol_L_2 domain-containing protein OS=Danio rerio OX=7955 PE=4 SV=1	3	3	46.4	12.755	112	0	25.978	19511000	8	3			-1;-1;-1	2438900	2438900			20401000			WRONG	TRUE	TRUE	WRONG	TRUE	WRONG	ZebraF_Quinine	ZebraF_Quinine		1.85651e+07															25.2343
sp|Q6IQ73|CHM4C_DANRE	chmp4c	sp|Q6IQ73|CHM4C_DANRE;tr|B2GRA4|B2GRA4_DANRE;tr|F8W4C9|F8W4C9_DANRE	sp|Q6IQ73|CHM4C_DANRE;tr|B2GRA4|B2GRA4_DANRE	Charged multivesicular body protein 4c OS=Danio rerio OX=7955 GN=chmp4c PE=2 SV=1;Chmp4b protein OS=Danio rerio OX=7955 GN=chmp4bb PE=2 SV=1	3	5	33	25.176	224	0	55.997	73755000	11	11			-1;-1;-1	6705000	3264300	1092600	2348100	33670000	23052000	32478000	WRONG	TRUE	WRONG	TRUE	WRONG	TRUE				3.41664e+07	1.65505e+07	1.97119e+07	-0.546572	0.34985835694051	-0.0520009	0.501479289940828	0.494571	0.772292993630573	-1.04571	0.354194407456724	-0.793511	0.458498023715415	0.252196	0.669085631349782	33.7744
sp|Q6IQM2|CYC_DANRE	cyc	sp|Q6IQM2|CYC_DANRE	sp|Q6IQM2|CYC_DANRE	Cytochrome c OS=Danio rerio OX=7955 GN=cyc PE=3 SV=3	1	3	34.6	11.456	104	0	19.507	69086000	6	7			-1	11514000	6228100	2457800	2828400	24157000	32366000	27926000	WRONG	TRUE	WRONG	TRUE	WRONG	TRUE				3.55567e+07	2.03078e+07	1.29513e+07	0.422038	0.597733711048159	0.209168	0.582840236686391	-0.21287	0.45859872611465	-0.808088	0.400798934753662	-1.45703	0.316205533596838	-0.64894	0.377358490566038	64.4396
sp|Q6IQP3|CALUA_DANRE	calua	sp|Q6IQP3|CALUA_DANRE;tr|Z4YIA7|Z4YIA7_DANRE;tr|A0A0B5JW24|A0A0B5JW24_DANRE	sp|Q6IQP3|CALUA_DANRE;tr|Z4YIA7|Z4YIA7_DANRE;tr|A0A0B5JW24|A0A0B5JW24_DANRE	Calumenin-A OS=Danio rerio OX=7955 GN=calua PE=2 SV=1;Calumenin-A OS=Danio rerio OX=7955 GN=calua PE=1 SV=1;Calua (Fragment) OS=Danio rerio OX=7955 GN=calua PE=1 SV=1	3	9	52.1	37.14	315	0	86.235	207860000	16	18			-1;-1;-1	12991000	12991000			221670000			WRONG	TRUE	TRUE	WRONG	TRUE	WRONG	ZebraF_Quinine	ZebraF_Quinine		1.19405e+08															134.413
sp|Q6KB66-2|K2C80_HUMAN	KRT80	sp|Q6KB66-2|K2C80_HUMAN;CON__sp|Q6KB66-2|K2C80_HUMAN;sp|Q6KB66|K2C80_HUMAN;CON__sp|Q6KB66|K2C80_HUMAN;sp|Q6KB66-3|K2C80_HUMAN;CON__sp|Q6KB66-3|K2C80_HUMAN	sp|Q6KB66-2|K2C80_HUMAN;CON__sp|Q6KB66-2|K2C80_HUMAN;sp|Q6KB66|K2C80_HUMAN;CON__sp|Q6KB66|K2C80_HUMAN;sp|Q6KB66-3|K2C80_HUMAN;CON__sp|Q6KB66-3|K2C80_HUMAN	Isoform 2 of Keratin, type II cytoskeletal 80 OS=Homo sapiens GN=KRT80;;Keratin, type II cytoskeletal 80 OS=Homo sapiens GN=KRT80 PE=1 SV=2;;Isoform 3 of Keratin, type II cytoskeletal 80 OS=Homo sapiens GN=KRT80;	6	3	16.1	47.241	422	0	16.584	20681000	30	3		+	-1;-1;-1;-1;-1;-1	689370	336250		353120			11729000	WRONG	TRUE	TRUE	WRONG	WRONG	TRUE	ZebraF_Quinine		ZebraF_Mock	9.59802e+06		8.08501e+06									-0.247487	0.571805006587615			3.47904
sp|Q6NUW5|AN32E_DANRE	anp32e	sp|Q6NUW5|AN32E_DANRE	sp|Q6NUW5|AN32E_DANRE	Acidic leucine-rich nuclear phosphoprotein 32 family member E OS=Danio rerio OX=7955 GN=anp32e PE=1 SV=1	1	4	24.4	28.135	250	0	28.428	30136000	9	7			-1	3348400	706690	1110900	1530800	10246000	15312000	15726000	WRONG	TRUE	WRONG	TRUE	WRONG	TRUE				6.05188e+06	1.37687e+07	1.05142e+07	0.579602	0.645892351274788	0.618091	0.707100591715976	0.038489	0.590764331210191	1.18594	0.856191744340879	0.79688	0.77733860342556	-0.389061	0.470246734397678	7.31183
sp|Q6NV25|SMO3L_DANRE	sumo3l	sp|Q6NV25|SMO3L_DANRE;tr|F1QRX2|F1QRX2_DANRE;sp|Q6DI05|SUMO3_DANRE;sp|Q6DHL4|SUMO2_DANRE	sp|Q6NV25|SMO3L_DANRE;tr|F1QRX2|F1QRX2_DANRE;sp|Q6DI05|SUMO3_DANRE	Small ubiquitin-related modifier 3-like OS=Danio rerio OX=7955 GN=sumo3l PE=3 SV=1;Small ubiquitin-related modifier OS=Danio rerio OX=7955 GN=sumo3b PE=3 SV=1;Small ubiquitin-related modifier 3 OS=Danio rerio OX=7955 GN=sumo3 PE=3 SV=1	4	3	33	10.683	94	0	22.414	135460000	3	8			-1;-1;-1;-1	45153000	6581600	13568000	25003000	37914000	79623000	62566000	WRONG	TRUE	WRONG	TRUE	WRONG	TRUE				1.87878e+07	5.60534e+07	5.72453e+07	1.07045	0.834277620396601	0.722648	0.736686390532544	-0.347806	0.415605095541401	1.577	0.912117177097204	1.60736	0.893280632411067	0.0303553	0.609579100145138	68.0971
sp|Q6NWC6|CPSF6_DANRE	cpsf6	sp|Q6NWC6|CPSF6_DANRE;tr|A0A2R8RIN6|A0A2R8RIN6_DANRE;tr|Q1L8Q3|Q1L8Q3_DANRE;tr|H0WFE8|H0WFE8_DANRE	sp|Q6NWC6|CPSF6_DANRE;tr|A0A2R8RIN6|A0A2R8RIN6_DANRE;tr|Q1L8Q3|Q1L8Q3_DANRE;tr|H0WFE8|H0WFE8_DANRE	Cleavage and polyadenylation specificity factor subunit 6 OS=Danio rerio OX=7955 GN=cpsf6 PE=2 SV=1;Cleavage and polyadenylation-specificity factor subunit 6 OS=Danio rerio OX=7955 GN=cpsf6 PE=1 SV=1;Cleavage and polyadenylation-specificity factor subunit	4	2	5	58.775	545	0	12.97	8142300	19	1			-1;-1;-1;-1	428540	222150		206390	4790300			WRONG	TRUE	TRUE	WRONG	WRONG	TRUE	ZebraF_Quinine		ZebraF_Mock	4.01619e+06		2.99277e+06									-0.424349	0.534914361001318			2.29849
sp|Q6NWC9|GKAP1_DANRE	gkap1	sp|Q6NWC9|GKAP1_DANRE	sp|Q6NWC9|GKAP1_DANRE	G kinase-anchoring protein 1 OS=Danio rerio OX=7955 GN=gkap1 PE=2 SV=1	1	2	10.3	41.959	368	0	13.697	27627000	16	6			-1	1726700	751420	142230	833060	13657000		13714000	WRONG	TRUE	WRONG	TRUE	WRONG	TRUE				1.144e+07	3.13369e+06	1.01722e+07			0.00600882	0.52810650887574			-1.86815	0.214380825565912	-0.169453	0.596837944664032	1.6987	0.908563134978229	7.77463
sp|Q6NWF6|K2C8_DANRE	krt8	sp|Q6NWF6|K2C8_DANRE;tr|A0A2R8Q6V3|A0A2R8Q6V3_DANRE;tr|A8WGN0|A8WGN0_DANRE;tr|A0A2R8QF11|A0A2R8QF11_DANRE;tr|A8KBU6|A8KBU6_DANRE;tr|A2RV44|A2RV44_DANRE;tr|F1Q4X3|F1Q4X3_DANRE	sp|Q6NWF6|K2C8_DANRE;tr|A0A2R8Q6V3|A0A2R8Q6V3_DANRE;tr|A8WGN0|A8WGN0_DANRE	Keratin, type II cytoskeletal 8 OS=Danio rerio OX=7955 GN=krt8 PE=1 SV=1;Keratin, type II cytoskeletal 8 OS=Danio rerio OX=7955 GN=krt8 PE=1 SV=1;Keratin 8 OS=Danio rerio OX=7955 GN=krt8 PE=2 SV=1	7	28	65.4	57.759	520	0	323.31	6773200000	29	132			-1;-1;-1;-1;-1;-1;-1	233560000	167130000	19223000	47211000	3889300000	1282800000	2456200000	WRONG	TRUE	WRONG	TRUE	WRONG	TRUE				2.42233e+09	3.8451e+08	3.67145e+08	-1.60021	0.189801699716714	-0.663082	0.329881656804734	0.937132	0.866242038216561	-2.6553	0.130492676431425	-2.72197	0.158102766798419	-0.0666715	0.576197387518142	1729.22
sp|Q6NWH2|MRPB_DANRE	marcksl1b	sp|Q6NWH2|MRPB_DANRE	sp|Q6NWH2|MRPB_DANRE	MARCKS-related protein 1-B OS=Danio rerio OX=7955 GN=marcksl1b PE=2 SV=1	1	13	70	20.979	207	0	163.07	610440000	13	61			-1	46957000	13729000	13543000	19685000	218400000	315420000	274890000	WRONG	TRUE	WRONG	TRUE	WRONG	TRUE				8.97166e+07	1.17959e+08	1.21049e+08	0.530301	0.631728045325779	0.331882	0.621301775147929	-0.19842	0.471337579617834	0.394843	0.671105193075899	0.432138	0.704874835309618	0.0372949	0.612481857764877	142.048
sp|Q6NYD7|OCAD1_DANRE	ociad1	sp|Q6NYD7|OCAD1_DANRE	sp|Q6NYD7|OCAD1_DANRE	OCIA domain-containing protein 1 OS=Danio rerio OX=7955 GN=ociad1 PE=2 SV=1	1	4	17.3	29.733	266	0	87.994	54056000	12	5			-1	4504600	4504600			57535000			WRONG	TRUE	TRUE	WRONG	WRONG	TRUE	ZebraF_Quinine		ZebraF_Mock	4.50023e+07		0													46.6072
sp|Q6NYX8|PITH1_DANRE	pithd1	sp|Q6NYX8|PITH1_DANRE;tr|A0A0G2L159|A0A0G2L159_DANRE	sp|Q6NYX8|PITH1_DANRE	PITH domain-containing protein 1 OS=Danio rerio OX=7955 GN=pithd1 PE=2 SV=1	2	3	18.1	24.057	210	0	19.63	51765000	15	6			-1;-1	3451000	1720600	1094500	635940	19232000	32533000	18155000	WRONG	TRUE	WRONG	TRUE	WRONG	TRUE				2.45568e+07	2.26081e+07	7.27994e+06	0.758395	0.712464589235127	-0.0831419	0.49112426035503	-0.841537	0.226114649681529	-0.119285	0.539280958721704	-1.75413	0.274044795783926	-1.63484	0.136429608127721	17.8023
sp|Q6NZ06|ILF2_DANRE	ilf2	sp|Q6NZ06|ILF2_DANRE	sp|Q6NZ06|ILF2_DANRE	Interleukin enhancer-binding factor 2 homolog OS=Danio rerio OX=7955 GN=ilf2 PE=2 SV=1	1	9	32.8	42.852	387	0	106.21	478760000	19	24			-1	25198000	23775000	1114100	309290	493060000	21951000	8739800	WRONG	TRUE	WRONG	TRUE	WRONG	TRUE				3.32596e+08	2.91509e+07	4.48476e+06	-4.4894	0.0495750708215297	-5.81802	0.0369822485207101	-1.32861	0.0859872611464968	-3.51216	0.0785619174434088	-6.2126	0.0210803689064559	-2.70044	0.0449927431059507	245.99
sp|Q6NZS4|RTCB_DANRE	rtcb	sp|Q6NZS4|RTCB_DANRE;tr|A0A0R4II58|A0A0R4II58_DANRE;tr|D6QX04|D6QX04_DANRE	sp|Q6NZS4|RTCB_DANRE	RNA-splicing ligase RtcB homolog OS=Danio rerio OX=7955 GN=rtcb PE=2 SV=1	3	9	23.6	55.338	505	0	65.82	79953000	25	13			-1;-1;-1	3198100	1920900	423180	854030	29231000	35576000	29527000	WRONG	TRUE	WRONG	TRUE	WRONG	TRUE				3.90657e+07	1.45687e+07	1.62943e+07	0.283405	0.553824362606232	0.0145356	0.531065088757396	-0.26887	0.437898089171975	-1.42303	0.292942743009321	-1.26154	0.357048748353096	0.161493	0.647314949201742	19.8748
sp|Q6NZZ9|RBM22_DANRE	rbm22	sp|Q6NZZ9|RBM22_DANRE;tr|A8E551|A8E551_DANRE	sp|Q6NZZ9|RBM22_DANRE;tr|A8E551|A8E551_DANRE	Pre-mRNA-splicing factor RBM22 OS=Danio rerio OX=7955 GN=rbm22 PE=2 SV=1;RNA binding motif protein 22 OS=Danio rerio OX=7955 GN=rbm22 PE=2 SV=1	2	6	14.1	47.44	425	0	69.656	76413000	21	9			-1;-1	3638700	3638700			76413000			WRONG	TRUE	TRUE	WRONG	TRUE	WRONG	ZebraF_Quinine	ZebraF_Quinine		5.79897e+07															37.6481
sp|Q6P026|BAF_DANRE	banf1	sp|Q6P026|BAF_DANRE	sp|Q6P026|BAF_DANRE	Barrier-to-autointegration factor OS=Danio rerio OX=7955 GN=banf1 PE=1 SV=1	1	5	43.3	10.228	90	0	44.852	95756000	7	9			-1	13679000	10853000	2055500	770650	66412000	43827000		WRONG	TRUE	WRONG	TRUE	WRONG	TRUE				6.75991e+07	1.9814e+07	4.11699e+06	-0.599624	0.334277620396601					-1.77048	0.235685752330226	-4.03734	0.0869565217391304	-2.26686	0.0682148040638607	112.292
sp|Q6P0G6|MYL1_DANRE		sp|Q6P0G6|MYL1_DANRE	sp|Q6P0G6|MYL1_DANRE	Myosin, light chain 1, alkali; skeletal, fast OS=Danio rerio OX=7955 GN=myl1 PE=2 SV=1	1	5	48.9	20.932	190	0	35.811	372650000	12	9			-1	31054000			31054000			411480000	TRUE	WRONG	TRUE	WRONG	WRONG	TRUE		ZebraF_Mock	ZebraF_Mock			2.27588e+08													0
sp|Q6P0H6|CSN4_DANRE	cops4	sp|Q6P0H6|CSN4_DANRE;tr|A0A2R8QL66|A0A2R8QL66_DANRE	sp|Q6P0H6|CSN4_DANRE;tr|A0A2R8QL66|A0A2R8QL66_DANRE	COP9 signalosome complex subunit 4 OS=Danio rerio OX=7955 GN=cops4 PE=2 SV=1;COP9 signalosome complex subunit 4 OS=Danio rerio OX=7955 GN=cops4 PE=1 SV=1	2	2	7.4	46.345	406	0	11.8	7358900	26	2			-1;-1	283030	283030			8351900			WRONG	TRUE	TRUE	WRONG	TRUE	WRONG	ZebraF_Quinine	ZebraF_Quinine		7.00217e+06															2.92839
sp|Q6P0V6|RL8_DANRE	rpl8	sp|Q6P0V6|RL8_DANRE;tr|B0S6P5|B0S6P5_DANRE	sp|Q6P0V6|RL8_DANRE;tr|B0S6P5|B0S6P5_DANRE	60S ribosomal protein L8 OS=Danio rerio OX=7955 GN=rpl8 PE=2 SV=3;60S ribosomal protein L8 (Fragment) OS=Danio rerio OX=7955 GN=rpl8 PE=1 SV=1	2	16	49.4	28.066	257	0	163.3	2320100000	11	62			-1;-1	210910000	66132000	84756000	60027000	898630000	1554400000	834080000	WRONG	TRUE	WRONG	TRUE	WRONG	TRUE				5.5745e+08	9.90846e+08	3.76773e+08	0.790559	0.735127478753541	-0.107541	0.485207100591716	-0.8981	0.192675159235669	0.829817	0.792276964047936	-0.565149	0.505928853754941	-1.39497	0.166908563134978	684.24
sp|Q6P3L0|MVP_DANRE	mvp	sp|Q6P3L0|MVP_DANRE;tr|F1Q781|F1Q781_DANRE;tr|E9QEQ6|E9QEQ6_DANRE	sp|Q6P3L0|MVP_DANRE;tr|F1Q781|F1Q781_DANRE;tr|E9QEQ6|E9QEQ6_DANRE	Major vault protein OS=Danio rerio OX=7955 GN=mvp PE=2 SV=1;Major vault protein OS=Danio rerio OX=7955 GN=mvp PE=1 SV=1;Major vault protein OS=Danio rerio OX=7955 GN=mvp PE=1 SV=1	3	6	9.3	96.528	863	0	42.918	95258000	45	16			-1;-1;-1	2116900	250150	909020	957680	20247000	70366000	46905000	WRONG	TRUE	WRONG	TRUE	WRONG	TRUE				1.07109e+07	5.31158e+07	3.28895e+07	1.79717	0.956090651558074	1.21203	0.855029585798817	-0.585137	0.320063694267516	2.31006	0.954727030625832	1.61855	0.894598155467721	-0.691513	0.37155297532656	2.5882
sp|Q6P5L3|RL19_DANRE	rpl19	sp|Q6P5L3|RL19_DANRE	sp|Q6P5L3|RL19_DANRE	60S ribosomal protein L19 OS=Danio rerio OX=7955 GN=rpl19 PE=2 SV=1	1	9	36.7	23.453	196	0	87.551	1169000000	6	45			-1	194830000	52304000	76200000	66330000	359770000	782370000	504040000	WRONG	TRUE	WRONG	TRUE	WRONG	TRUE				2.44639e+08	4.75684e+08	2.36067e+08	1.12078	0.842776203966006	0.486463	0.668639053254438	-0.634313	0.304140127388535	0.959352	0.81624500665779	-0.0514551	0.613965744400527	-1.01081	0.275761973875181	541.168
sp|Q6P5L8|HSDL2_DANRE	hsdl2	sp|Q6P5L8|HSDL2_DANRE;tr|X1WFF1|X1WFF1_DANRE	sp|Q6P5L8|HSDL2_DANRE;tr|X1WFF1|X1WFF1_DANRE	Hydroxysteroid dehydrogenase-like protein 2 OS=Danio rerio OX=7955 GN=hsdl2 PE=2 SV=1;Hydroxysteroid dehydrogenase-like protein 2 (Fragment) OS=Danio rerio OX=7955 GN=hsdl2 PE=1 SV=1	2	2	6.7	44.42	415	0	16.478	26311000	28	6			-1;-1	939660	176510	189140	574000	4942400	9747000		WRONG	TRUE	WRONG	TRUE	WRONG	TRUE				4.70281e+06	7.29302e+06	1.22657e+07	0.979746	0.811614730878187					0.632993	0.737683089214381	1.38304	0.870882740447958	0.750044	0.777939042089985	1.82628
sp|Q6P5M2|WDR61_DANRE	wdr61	sp|Q6P5M2|WDR61_DANRE;tr|E7F786|E7F786_DANRE;tr|X1WFU6|X1WFU6_DANRE	sp|Q6P5M2|WDR61_DANRE;tr|E7F786|E7F786_DANRE	WD repeat-containing protein 61 OS=Danio rerio OX=7955 GN=wdr61 PE=2 SV=1;WD repeat-containing protein 61 OS=Danio rerio OX=7955 GN=wdr61 PE=1 SV=1	3	10	42	33.336	305	0	131.01	453620000	17	18			-1;-1;-1	26684000	26684000			479490000			WRONG	TRUE	TRUE	WRONG	TRUE	WRONG	ZebraF_Quinine	ZebraF_Quinine		3.20313e+08															276.088
sp|Q6P964|P4R2A_DANRE	ppp4r2a	sp|Q6P964|P4R2A_DANRE;tr|F1QCN7|F1QCN7_DANRE	sp|Q6P964|P4R2A_DANRE;tr|F1QCN7|F1QCN7_DANRE	Serine/threonine-protein phosphatase 4 regulatory subunit 2-A OS=Danio rerio OX=7955 GN=ppp4r2a PE=2 SV=2;Serine/threonine-protein phosphatase 4 regulatory subunit 2-A OS=Danio rerio OX=7955 GN=ppp4r2a PE=1 SV=1	2	2	7.9	46.193	420	0	15.459	6004200	20	2			-1;-1	300210	300210			6475800			WRONG	TRUE	TRUE	WRONG	TRUE	WRONG	ZebraF_Quinine	ZebraF_Quinine		5.71305e+06															3.10615
sp|Q6PBI5|RS25_DANRE	rps25	sp|Q6PBI5|RS25_DANRE;tr|G1K2N0|G1K2N0_DANRE	sp|Q6PBI5|RS25_DANRE;tr|G1K2N0|G1K2N0_DANRE	40S ribosomal protein S25 OS=Danio rerio OX=7955 GN=rps25 PE=2 SV=1;40S ribosomal protein S25 OS=Danio rerio OX=7955 GN=rps25 PE=1 SV=1	2	13	41.9	13.86	124	0	123.25	9388500000	5	67			-1;-1	1877700000	594600000	693830000	589250000	5761900000	4914200000	2316400000	WRONG	TRUE	WRONG	TRUE	WRONG	TRUE				1.70378e+09	4.09916e+09	2.1116e+09	-0.229588	0.420679886685552	-1.31466	0.229289940828402	-1.08507	0.128980891719745	1.26659	0.880159786950732	0.309594	0.685111989459816	-0.956994	0.293178519593614	6152.08
sp|Q6PBR7|RT63_DANRE	mrpl57	sp|Q6PBR7|RT63_DANRE;tr|E9QEH3|E9QEH3_DANRE	sp|Q6PBR7|RT63_DANRE;tr|E9QEH3|E9QEH3_DANRE	Ribosomal protein 63, mitochondrial OS=Danio rerio OX=7955 GN=mrpl57 PE=3 SV=1;Ribosomal protein 63, mitochondrial OS=Danio rerio OX=7955 GN=mrpl57 PE=1 SV=1	2	9	60.2	12.655	103	0	83.914	570940000	5	22			-1;-1	114190000	109480000		4712300	587280000		24861000	WRONG	TRUE	TRUE	WRONG	WRONG	TRUE	ZebraF_Quinine		ZebraF_Mock	4.18619e+08		1.79813e+07			-4.56209	0.0724852071005917					-4.54107	0.0671936758893281			1132.74
sp|Q6PBV6|NHP2_DANRE	nhp2	sp|Q6PBV6|NHP2_DANRE	sp|Q6PBV6|NHP2_DANRE	H/ACA ribonucleoprotein complex subunit 2-like protein OS=Danio rerio OX=7955 GN=nhp2 PE=2 SV=1	1	5	48	16.688	150	0	142.28	54581000	7	9			-1	7797300	3771400	557590	3468400	29962000			WRONG	TRUE	WRONG	TRUE	WRONG	TRUE				2.51202e+07	5.37502e+06	1.85286e+07							-2.22451	0.165113182423435	-0.439096	0.529644268774704	1.78541	0.917271407837446	39.0211
sp|Q6PBY1|RS3A_DANRE	rps3a	sp|Q6PBY1|RS3A_DANRE	sp|Q6PBY1|RS3A_DANRE	40S ribosomal protein S3a OS=Danio rerio OX=7955 GN=rps3a PE=2 SV=3	1	26	68.2	30.199	267	0	323.31	10290000000	16	173			-1	643140000	238130000	208400000	196610000	3397000000	6192200000	4242200000	WRONG	TRUE	WRONG	TRUE	WRONG	TRUE				1.62347e+09	1.9564e+09	1.20931e+09	0.866191	0.763456090651558	0.320551	0.618343195266272	-0.545639	0.334394904458599	0.269116	0.632490013315579	-0.424902	0.533596837944664	-0.694017	0.368650217706821	2463.83
sp|Q6PC14|RL23_DANRE	rpl23	sp|Q6PC14|RL23_DANRE	sp|Q6PC14|RL23_DANRE	60S ribosomal protein L23 OS=Danio rerio OX=7955 GN=rpl23 PE=2 SV=1	1	18	75	14.881	140	0	303.31	6483100000	9	129			-1	720350000	259060000	276560000	184730000	2022400000	4095100000	2938500000	WRONG	TRUE	WRONG	TRUE	WRONG	TRUE				1.15712e+09	1.43037e+09	7.6975e+08	1.01783	0.821529745042493	0.539012	0.689349112426035	-0.478819	0.359872611464968	0.305858	0.644474034620506	-0.588072	0.495388669301713	-0.89393	0.306240928882438	2680.39
sp|Q6PC19|SSU72_DANRE	ssu72	sp|Q6PC19|SSU72_DANRE	sp|Q6PC19|SSU72_DANRE	RNA polymerase II subunit A C-terminal domain phosphatase SSU72 OS=Danio rerio OX=7955 GN=ssu72 PE=2 SV=1	1	5	32.5	22.792	194	0	35.33	75337000	10	7			-1	7533700	7533700			81843000			WRONG	TRUE	TRUE	WRONG	TRUE	WRONG	ZebraF_Quinine	ZebraF_Quinine		5.43805e+07															77.9481
sp|Q6PC30|CSN5_DANRE	cops5	sp|Q6PC30|CSN5_DANRE	sp|Q6PC30|CSN5_DANRE	COP9 signalosome complex subunit 5 OS=Danio rerio OX=7955 GN=cops5 PE=2 SV=1	1	4	18.9	37.581	334	0	59.726	53366000	17	5			-1	3139200	3139200			56016000			WRONG	TRUE	TRUE	WRONG	TRUE	WRONG	ZebraF_Quinine	ZebraF_Quinine		5.0779e+07															32.48
sp|Q6PC69|RL10A_DANRE	rpl10a	sp|Q6PC69|RL10A_DANRE;tr|E9QFD9|E9QFD9_DANRE;tr|A0A2R8Q8M5|A0A2R8Q8M5_DANRE	sp|Q6PC69|RL10A_DANRE;tr|E9QFD9|E9QFD9_DANRE;tr|A0A2R8Q8M5|A0A2R8Q8M5_DANRE	60S ribosomal protein L10a OS=Danio rerio OX=7955 GN=rpl10a PE=2 SV=1;60S ribosomal protein L10a OS=Danio rerio OX=7955 GN=rpl10a PE=1 SV=1;Ribosomal protein OS=Danio rerio OX=7955 GN=rpl10a PE=1 SV=1	3	14	48.6	24.622	216	0	134.15	3024500000	11	84			-1;-1;-1	274960000	104210000	73498000	97249000	1086000000	1646700000	1208300000	WRONG	TRUE	WRONG	TRUE	WRONG	TRUE				5.75043e+08	6.37561e+08	4.3486e+08	0.600554	0.652974504249292	0.153955	0.562130177514793	-0.446599	0.371019108280255	0.148893	0.607190412782956	-0.40312	0.540184453227932	-0.552012	0.399129172714078	1078.22
sp|Q6PCR7|EIF3A_DANRE	eif3a	sp|Q6PCR7|EIF3A_DANRE	sp|Q6PCR7|EIF3A_DANRE	Eukaryotic translation initiation factor 3 subunit A OS=Danio rerio OX=7955 GN=eif3a PE=2 SV=1	1	8	8.3	151.29	1267	0	53.971	129200000	59	22			-1	2189900	302300	374300	1513300	36168000	50989000	73430000	WRONG	TRUE	WRONG	TRUE	WRONG	TRUE				1.69709e+07	2.9878e+07	5.07788e+07	0.495472	0.618980169971671	1.02166	0.818047337278107	0.526184	0.78343949044586	0.816019	0.788282290279627	1.58116	0.889328063241107	0.765144	0.780841799709724	3.12777
sp|Q6PE25|EF1G_DANRE	eef1g	sp|Q6PE25|EF1G_DANRE;tr|Q6NYN8|Q6NYN8_DANRE;tr|Q8JIU6|Q8JIU6_DANRE;tr|A0A140LFQ3|A0A140LFQ3_DANRE	sp|Q6PE25|EF1G_DANRE;tr|Q6NYN8|Q6NYN8_DANRE;tr|Q8JIU6|Q8JIU6_DANRE	Elongation factor 1-gamma OS=Danio rerio OX=7955 GN=eef1g PE=2 SV=1;Eef1g protein (Fragment) OS=Danio rerio OX=7955 GN=eef1g PE=2 SV=1;Eukaryotic translation elongation factor 1 gamma OS=Danio rerio OX=7955 GN=eef1g PE=2 SV=1	4	7	21	50.456	442	0	54.365	298510000	27	21			-1;-1;-1;-1	11056000	3542500	1235600	6277800	87558000	121350000	139750000	WRONG	TRUE	WRONG	TRUE	WRONG	TRUE				7.78592e+07	4.59393e+07	1.03416e+08	0.470863	0.607648725212465	0.674537	0.72189349112426	0.203674	0.689490445859873	-0.761139	0.410119840213049	0.409523	0.700922266139657	1.17066	0.853410740203193	36.6528
sp|Q6PEH5|UB2V2_DANRE	ube2v2	sp|Q6PEH5|UB2V2_DANRE;tr|Q3B7F0|Q3B7F0_DANRE;tr|F1R1E9|F1R1E9_DANRE	sp|Q6PEH5|UB2V2_DANRE;tr|Q3B7F0|Q3B7F0_DANRE;tr|F1R1E9|F1R1E9_DANRE	Ubiquitin-conjugating enzyme E2 variant 2 OS=Danio rerio OX=7955 GN=ube2v2 PE=2 SV=1;Zgc:123326 OS=Danio rerio OX=7955 GN=ube2v1 PE=2 SV=1;Ubiquitin-conjugating enzyme E2 variant 1 OS=Danio rerio OX=7955 GN=ube2v1 PE=1 SV=2	3	2	17.9	16.324	145	0	14.38	12501000	10	1			-1;-1;-1	1250100		1250100			23861000		TRUE	WRONG	WRONG	TRUE	TRUE	WRONG	ZebraF_1748		ZebraF_1748		1.72153e+07														0
sp|Q6PHE8|CC124_DANRE	ccdc124	sp|Q6PHE8|CC124_DANRE	sp|Q6PHE8|CC124_DANRE	Coiled-coil domain-containing protein 124 OS=Danio rerio OX=7955 GN=ccdc124 PE=2 SV=1	1	2	11.1	25.187	216	0	12.348	14071000	11	4			-1	1279200		703750	575420		10892000	11448000	WRONG	TRUE	WRONG	TRUE	WRONG	TRUE				0	1.06603e+07	4.83055e+06					0.0718267	0.611464968152866					-1.14198	0.227866473149492	0
sp|Q6Q415|RL36_DANRE	rpl36	sp|Q6Q415|RL36_DANRE	sp|Q6Q415|RL36_DANRE	60S ribosomal protein L36 OS=Danio rerio OX=7955 GN=rpl36 PE=3 SV=1	1	8	36.2	12.179	105	0	74.98	1458800000	3	45			-1	486260000	70376000	283760000	132130000	425830000	1169000000	687610000	WRONG	TRUE	WRONG	TRUE	WRONG	TRUE				1.08713e+08	8.5192e+08	1.88108e+08	1.45693	0.917847025495751	0.691313	0.727810650887574	-0.765612	0.254777070063694	2.97019	0.982689747003995	0.79104	0.774703557312253	-2.17915	0.0754716981132075	728.151
sp|Q6Q420|RS15A_DANRE	rps15a	sp|Q6Q420|RS15A_DANRE	sp|Q6Q420|RS15A_DANRE	40S ribosomal protein S15a OS=Danio rerio OX=7955 GN=rps15a PE=2 SV=1	1	10	67.7	14.839	130	0	72.636	1583300000	9	34			-1	175920000	91832000	51561000	32532000	869480000	843770000	375310000	WRONG	TRUE	WRONG	TRUE	WRONG	TRUE				6.95082e+08	5.00509e+08	2.15051e+08	-0.043303	0.460339943342776	-1.21207	0.24112426035503	-1.16877	0.111464968152866	-0.473788	0.468708388814913	-1.6925	0.280632411067194	-1.21872	0.206095791001451	950.148
sp|Q6ZM19|IF6_DANRE	eif6	sp|Q6ZM19|IF6_DANRE	sp|Q6ZM19|IF6_DANRE	Eukaryotic translation initiation factor 6 OS=Danio rerio OX=7955 GN=eif6 PE=2 SV=1	1	2	15.5	26.645	245	0	21.426	27684000	9	3			-1	3076000	3076000			31420000			WRONG	TRUE	TRUE	WRONG	TRUE	WRONG	ZebraF_Quinine	ZebraF_Quinine		2.6342e+07															31.8261
sp|Q7SXV9|CALUB_DANRE	calub	sp|Q7SXV9|CALUB_DANRE;tr|F1R5E6|F1R5E6_DANRE;tr|E7FD28|E7FD28_DANRE;tr|F8W616|F8W616_DANRE	sp|Q7SXV9|CALUB_DANRE;tr|F1R5E6|F1R5E6_DANRE;tr|E7FD28|E7FD28_DANRE	Calumenin-B OS=Danio rerio OX=7955 GN=calub PE=2 SV=1;Calumenin-B OS=Danio rerio OX=7955 GN=calub PE=1 SV=1;Calumenin-B OS=Danio rerio OX=7955 GN=calub PE=1 SV=3	4	35	78.1	37.334	315	0	323.31	8417300000	16	125			-1;-1;-1;-1	526080000	522170000	889610	3021900	8841700000	29122000	62218000	WRONG	TRUE	WRONG	TRUE	WRONG	TRUE				2.30227e+09	1.9601e+07	3.69e+07	-8.24607	0.00141643059490085	-7.15085	0.00591715976331361	1.09522	0.894904458598726	-6.87599	0.00532623169107856	-5.9633	0.0316205533596838	0.912696	0.808417997097242	5402.68
sp|Q7T2B9|MTPN_DANRE	mtpn	sp|Q7T2B9|MTPN_DANRE	sp|Q7T2B9|MTPN_DANRE	Myotrophin OS=Danio rerio OX=7955 GN=mtpn PE=3 SV=1	1	2	16.9	12.748	118	0	14.166	9970900	6	3			-1	1661800	1661800			9970900			WRONG	TRUE	TRUE	WRONG	TRUE	WRONG	ZebraF_Quinine	ZebraF_Quinine		9.48765e+06															17.194
sp|Q7ZTS4|K1C18_DANRE	krt18	sp|Q7ZTS4|K1C18_DANRE;tr|B2GQG8|B2GQG8_DANRE	sp|Q7ZTS4|K1C18_DANRE;tr|B2GQG8|B2GQG8_DANRE	Keratin, type I cytoskeletal 18 OS=Danio rerio OX=7955 GN=krt18 PE=1 SV=2;Krt18 protein OS=Danio rerio OX=7955 GN=krt18a.1 PE=2 SV=1	2	37	73.5	48.63	431	0	323.31	6391300000	32	180			-1;-1	199730000	124140000	26420000	49171000	3497600000	1826200000	2251000000	WRONG	TRUE	WRONG	TRUE	WRONG	TRUE				1.67503e+09	5.79935e+08	4.64608e+08	-0.937521	0.271954674220963	-0.635799	0.332840236686391	0.301721	0.711783439490446	-1.53022	0.280958721704394	-1.8501	0.256916996047431	-0.319878	0.497822931785196	1284.43
sp|Q7ZU99|TERA_DANRE	vcp	sp|Q7ZU99|TERA_DANRE;tr|A0A2R8QNF0|A0A2R8QNF0_DANRE;tr|Q29RA2|Q29RA2_DANRE	sp|Q7ZU99|TERA_DANRE;tr|A0A2R8QNF0|A0A2R8QNF0_DANRE	Transitional endoplasmic reticulum ATPase OS=Danio rerio OX=7955 GN=vcp PE=1 SV=1;Transitional endoplasmic reticulum ATPase OS=Danio rerio OX=7955 GN=vcp PE=1 SV=1	3	30	41.2	89.423	806	0	323.31	1532900000	42	112			-1;-1;-1	36497000	12667000	7296300	16534000	567360000	671730000	680700000	WRONG	TRUE	WRONG	TRUE	WRONG	TRUE				1.91776e+08	1.50738e+08	1.70825e+08	0.243617	0.535410764872521	0.262755	0.599112426035503	0.0191376	0.581210191082803	-0.347381	0.496671105193076	-0.166898	0.598155467720685	0.180483	0.65021770682148	131.06
sp|Q7ZUG5|RS21_DANRE	rps21	sp|Q7ZUG5|RS21_DANRE	sp|Q7ZUG5|RS21_DANRE	40S ribosomal protein S21 OS=Danio rerio OX=7955 GN=rps21 PE=3 SV=1	1	8	66.7	8.9021	81	0	233.14	1789700000	5	59			-1	357950000	170310000	111670000	75961000	912410000	912220000	532120000	WRONG	TRUE	WRONG	TRUE	WRONG	TRUE				4.77924e+08	5.08827e+08	2.16379e+08	-0.000300458	0.46600566572238	-0.777931	0.301775147928994	-0.77763	0.24203821656051	0.0903942	0.595206391478029	-1.14322	0.374176548089592	-1.23362	0.201741654571843	1762.13
sp|Q7ZUZ0|CSN8_DANRE	cops8	sp|Q7ZUZ0|CSN8_DANRE	sp|Q7ZUZ0|CSN8_DANRE	COP9 signalosome complex subunit 8 OS=Danio rerio OX=7955 GN=cops8 PE=2 SV=1	1	3	24.6	21.546	191	0	22.471	139910000	7	7			-1	19987000	19987000			149940000			WRONG	TRUE	TRUE	WRONG	TRUE	WRONG	ZebraF_Quinine	ZebraF_Quinine		1.33126e+08															206.797
sp|Q7ZV26|SOSSC_DANRE	inip	sp|Q7ZV26|SOSSC_DANRE	sp|Q7ZV26|SOSSC_DANRE	SOSS complex subunit C OS=Danio rerio OX=7955 GN=inip PE=3 SV=1	1	2	37.9	11.345	103	0	31.376	101870000	4	9			-1	25467000	24051000	227420	1189300	89173000	8549100	11674000	WRONG	TRUE	WRONG	TRUE	WRONG	TRUE				9.15389e+07	1.25269e+06	3.6307e+06	-3.38276	0.0835694050991501	-2.93331	0.105029585798817	0.449455	0.756369426751592	-6.19128	0.0119840213049268	-4.65607	0.0632411067193676	1.53522	0.894049346879536	248.846
sp|Q7ZV55|EIF3I_DANRE	eif3i	sp|Q7ZV55|EIF3I_DANRE	sp|Q7ZV55|EIF3I_DANRE	Eukaryotic translation initiation factor 3 subunit I OS=Danio rerio OX=7955 GN=eif3i PE=2 SV=1	1	6	23.7	36.286	325	0	41.378	204450000	17	12			-1	12027000	9107500	1199800	1719300	135630000	48445000	49303000	WRONG	TRUE	WRONG	TRUE	WRONG	TRUE				1.15368e+08	2.80886e+07	2.23067e+07	-1.48526	0.205382436260623	-1.45993	0.207100591715976	0.0253277	0.582802547770701	-2.03819	0.187749667110519	-2.3707	0.19631093544137	-0.33251	0.48911465892598	94.2315
sp|Q7ZV82|RL27_DANRE	rpl27	sp|Q7ZV82|RL27_DANRE;tr|B2GP62|B2GP62_DANRE;tr|A0A2R8Q9C5|A0A2R8Q9C5_DANRE	sp|Q7ZV82|RL27_DANRE;tr|B2GP62|B2GP62_DANRE	60S ribosomal protein L27 OS=Danio rerio OX=7955 GN=rpl27 PE=2 SV=3;60S ribosomal protein L27 OS=Danio rerio OX=7955 GN=rpl27 PE=2 SV=1	3	13	61	15.782	136	0	108.48	5539000000	5	72			-1;-1;-1	1107800000	268720000	433400000	405680000	1691200000	3833500000	2237800000	WRONG	TRUE	WRONG	TRUE	WRONG	TRUE				1.01241e+09	2.13213e+09	1.23608e+09	1.18061	0.859773371104816	0.404034	0.636094674556213	-0.776581	0.243630573248408	1.0745	0.826897470039947	0.287978	0.681159420289855	-0.786523	0.32656023222061	2780.33
sp|Q7ZV96|RL10_DANRE	rpl10	sp|Q7ZV96|RL10_DANRE	sp|Q7ZV96|RL10_DANRE	60S ribosomal protein L10 OS=Danio rerio OX=7955 GN=rpl10 PE=2 SV=1	1	16	57.2	24.611	215	0	145.77	1484800000	8	55			-1	185600000	47228000	83350000	55027000	463840000	1029900000	655960000	WRONG	TRUE	WRONG	TRUE	WRONG	TRUE				2.66046e+08	4.7354e+08	2.53299e+08	1.15081	0.851274787535411	0.499981	0.671597633136095	-0.650825	0.296178343949045	0.831809	0.793608521970706	-0.0708361	0.61133069828722	-0.902645	0.3033381712627	488.649
sp|Q7ZVF3|SDHA_DANRE	sdha	sp|Q7ZVF3|SDHA_DANRE;tr|B2GQ13|B2GQ13_DANRE;tr|Q6TNQ9|Q6TNQ9_DANRE	sp|Q7ZVF3|SDHA_DANRE;tr|B2GQ13|B2GQ13_DANRE;tr|Q6TNQ9|Q6TNQ9_DANRE	Succinate dehydrogenase [ubiquinone] flavoprotein subunit, mitochondrial OS=Danio rerio OX=7955 GN=sdha PE=2 SV=2;Succinate dehydrogenase [ubiquinone] flavoprotein subunit, mitochondrial OS=Danio rerio OX=7955 GN=sdha PE=2 SV=1;Succinate dehydrogenase [ubi	3	11	22.7	72.077	661	0	95.315	259870000	31	26			-1;-1;-1	8383000	6338300	1410200	634420	201070000	73979000	38443000	WRONG	TRUE	WRONG	TRUE	WRONG	TRUE				1.26212e+08	6.01998e+07	1.50092e+07	-1.44251	0.208215297450425	-2.38691	0.134615384615385	-0.944395	0.171974522292994	-1.06802	0.348868175765646	-3.07193	0.131752305665349	-2.00391	0.0928882438316401	65.5798
sp|Q7ZVI7|ACTB1_DANRE	actba	sp|Q7ZVI7|ACTB1_DANRE;tr|B2GS08|B2GS08_DANRE;tr|E9QD59|E9QD59_DANRE;tr|E9QH14|E9QH14_DANRE;tr|E9QBP3|E9QBP3_DANRE;tr|A0A2R8QB43|A0A2R8QB43_DANRE	sp|Q7ZVI7|ACTB1_DANRE;tr|B2GS08|B2GS08_DANRE;tr|E9QD59|E9QD59_DANRE;tr|E9QH14|E9QH14_DANRE	Actin, cytoplasmic 1 OS=Danio rerio OX=7955 GN=actba PE=1 SV=2;Bactin1 protein OS=Danio rerio OX=7955 GN=actb1 PE=2 SV=1;Actin, beta 1 (Fragment) OS=Danio rerio OX=7955 GN=actb1 PE=1 SV=1;Actin, beta 1 (Fragment) OS=Danio rerio OX=7955 GN=actb1 PE=1 SV=1	6	21	61.9	41.766	375	0	323.31	16408000000	20	128			-1;-1;-1;-1;-1;-1	820400000	447890000	70686000	301820000	8245300000	3340400000	7211700000	WRONG	TRUE	WRONG	TRUE	WRONG	TRUE				5.46954e+09	1.49859e+09	3.3333e+09	-1.30355	0.226628895184136	-0.193233	0.458579881656805	1.11032	0.896496815286624	-1.86782	0.215712383488682	-0.714468	0.47562582345191	1.15335	0.843251088534107	4634.13
sp|Q7ZW47|STAU2_DANRE	stau2	sp|Q7ZW47|STAU2_DANRE;tr|F1QJT6|F1QJT6_DANRE;tr|A0A2R8RW72|A0A2R8RW72_DANRE;tr|A0A2R8QLS8|A0A2R8QLS8_DANRE;tr|E9QIB8|E9QIB8_DANRE	sp|Q7ZW47|STAU2_DANRE;tr|F1QJT6|F1QJT6_DANRE;tr|A0A2R8RW72|A0A2R8RW72_DANRE;tr|A0A2R8QLS8|A0A2R8QLS8_DANRE	Double-stranded RNA-binding protein Staufen homolog 2 OS=Danio rerio OX=7955 GN=stau2 PE=2 SV=2;Double-stranded RNA-binding protein Staufen homolog 2 OS=Danio rerio OX=7955 GN=stau2 PE=1 SV=1;Double-stranded RNA-binding protein Staufen homolog 2 OS=Danio r	5	26	49.3	66.503	606	0	205.21	694160000	31	48			-1;-1;-1;-1;-1	22392000	21443000	949630		712410000	54867000		WRONG	TRUE	WRONG	TRUE	TRUE	WRONG		ZebraF_Quinine	ZebraF_1748	1.96613e+08	4.05395e+07		-3.6987	0.0679886685552408					-2.27796	0.158455392809587					221.862
sp|Q7ZWA3|RBMX_DANRE	rbmx	sp|Q7ZWA3|RBMX_DANRE;tr|A0A171EBK3|A0A171EBK3_DANRE;tr|A0A140LGV6|A0A140LGV6_DANRE;tr|A0A140LH74|A0A140LH74_DANRE	sp|Q7ZWA3|RBMX_DANRE;tr|A0A171EBK3|A0A171EBK3_DANRE;tr|A0A140LGV6|A0A140LGV6_DANRE	RNA-binding motif protein, X chromosome OS=Danio rerio OX=7955 GN=rbmx PE=2 SV=1;RNA-binding motif protein, X chromosome (Fragment) OS=Danio rerio OX=7955 GN=rbmx PE=1 SV=1;RNA-binding motif protein, X chromosome (Fragment) OS=Danio rerio OX=7955 GN=rbmx P	4	16	51.2	41.621	379	0	134.56	1568200000	25	59			-1;-1;-1;-1	62726000	53752000	4268000	4706400	1312500000	228710000	214260000	WRONG	TRUE	WRONG	TRUE	WRONG	TRUE				9.68132e+08	1.40509e+08	8.72892e+07	-2.52073	0.118980169971671	-2.61488	0.122781065088757	-0.0941569	0.520700636942675	-2.78454	0.122503328894807	-3.47133	0.108036890645586	-0.68679	0.37300435413643	556.15
sp|Q7ZWB2|UBL4A_DANRE	ubl4a	sp|Q7ZWB2|UBL4A_DANRE	sp|Q7ZWB2|UBL4A_DANRE	Ubiquitin-like protein 4A OS=Danio rerio OX=7955 GN=ubl4a PE=2 SV=1	1	2	14	17.319	157	0	13.19	20304000	12	2			-1	1692000	1692000			20304000			WRONG	TRUE	TRUE	WRONG	TRUE	WRONG	ZebraF_Quinine	ZebraF_Quinine		1.932e+07															17.5064
sp|Q7ZWF0|RAE1L_DANRE	rae1	sp|Q7ZWF0|RAE1L_DANRE;tr|A0A2R8QJS5|A0A2R8QJS5_DANRE	sp|Q7ZWF0|RAE1L_DANRE;tr|A0A2R8QJS5|A0A2R8QJS5_DANRE	mRNA export factor OS=Danio rerio OX=7955 GN=rae1 PE=2 SV=2;mRNA export factor OS=Danio rerio OX=7955 GN=rae1 PE=1 SV=1	2	2	14.9	41.051	368	0	14.539	6501900	13	2			-1;-1	500150		500150			11966000		WRONG	TRUE	WRONG	TRUE	TRUE	WRONG		ZebraF_Quinine	ZebraF_1748	0	8.95364e+06														0
sp|Q7ZWJ4|RL18A_DANRE	rpl18a	sp|Q7ZWJ4|RL18A_DANRE;tr|F8W484|F8W484_DANRE;tr|D6QWZ2|D6QWZ2_DANRE	sp|Q7ZWJ4|RL18A_DANRE;tr|F8W484|F8W484_DANRE	60S ribosomal protein L18a OS=Danio rerio OX=7955 GN=rpl18a PE=2 SV=1;60S ribosomal protein L18a OS=Danio rerio OX=7955 GN=rpl18a PE=1 SV=1	3	10	45.5	20.68	176	0	91.792	734080000	9	35			-1;-1;-1	81565000	23376000	30319000	27869000	249290000	452140000	315610000	WRONG	TRUE	WRONG	TRUE	WRONG	TRUE				1.81693e+08	3.56286e+08	1.25208e+08	0.858945	0.760623229461756	0.340318	0.622781065088757	-0.518627	0.343949044585987	0.971529	0.817576564580559	-0.537181	0.513833992094862	-1.50871	0.149492017416546	241.862
sp|Q7ZWJ7|RL34_DANRE	rpl34	sp|Q7ZWJ7|RL34_DANRE	sp|Q7ZWJ7|RL34_DANRE	60S ribosomal protein L34 OS=Danio rerio OX=7955 GN=rpl34 PE=3 SV=3	1	5	30.8	13.369	117	0	34.949	834680000	7	16			-1	119240000	47224000	24825000	47190000	338210000	424640000	279770000	WRONG	TRUE	WRONG	TRUE	WRONG	TRUE				2.88934e+08	2.39302e+08	2.521e+08	0.328321	0.576487252124646	-0.273678	0.436390532544379	-0.601999	0.313694267515924	-0.271906	0.508655126498003	-0.196745	0.587615283267457	0.0751612	0.622641509433962	488.607
sp|Q803F6|RSSA_DANRE	rpsa	sp|Q803F6|RSSA_DANRE;tr|B2GNT1|B2GNT1_DANRE;tr|J9JI05|J9JI05_DANRE	sp|Q803F6|RSSA_DANRE;tr|B2GNT1|B2GNT1_DANRE	40S ribosomal protein SA OS=Danio rerio OX=7955 GN=rpsa PE=2 SV=1;40S ribosomal protein SA OS=Danio rerio OX=7955 GN=rpsa PE=2 SV=1	3	13	53.9	34.012	308	0	215.77	1373900000	13	40			-1;-1;-1	105680000	81315000	13002000	11364000	1049500000	410320000	124630000	WRONG	TRUE	WRONG	TRUE	WRONG	TRUE				7.34525e+08	1.79329e+08	1.12746e+08	-1.35488	0.219546742209632	-3.07398	0.0976331360946746	-1.7191	0.0445859872611465	-2.0342	0.190412782956059	-2.70374	0.162055335968379	-0.669533	0.374455732946299	841.333
sp|Q8JFV8|VAT1_DANRE	vat1	sp|Q8JFV8|VAT1_DANRE;tr|Q4KME8|Q4KME8_DANRE;tr|A7YYF7|A7YYF7_DANRE	sp|Q8JFV8|VAT1_DANRE;tr|Q4KME8|Q4KME8_DANRE;tr|A7YYF7|A7YYF7_DANRE	Synaptic vesicle membrane protein VAT-1 homolog OS=Danio rerio OX=7955 GN=vat1 PE=2 SV=1;Vesicle amine transport protein 1 homolog (T californica) OS=Danio rerio OX=7955 GN=vat1 PE=2 SV=1;Vat1 protein (Fragment) OS=Danio rerio OX=7955 GN=vat1 PE=2 SV=1	3	3	8.9	53.562	484	0	25.798	72610000	18	5			-1;-1;-1	4033900		258370	3775500		17710000	65984000	TRUE	WRONG	WRONG	TRUE	WRONG	TRUE	ZebraF_1748	ZebraF_Mock			6.40425e+06	5.18643e+07					1.89755	0.960191082802548					3.01764	0.972423802612482	0
sp|Q8N1N4|K2C78_HUMAN	KRT78	sp|Q8N1N4|K2C78_HUMAN;CON__sp|Q8N1N4|K2C78_HUMAN;sp|Q8N1N4-2|K2C78_HUMAN;CON__sp|Q8N1N4-2|K2C78_HUMAN	sp|Q8N1N4|K2C78_HUMAN;CON__sp|Q8N1N4|K2C78_HUMAN;sp|Q8N1N4-2|K2C78_HUMAN;CON__sp|Q8N1N4-2|K2C78_HUMAN	Keratin, type II cytoskeletal 78 OS=Homo sapiens GN=KRT78 PE=1 SV=2;;Isoform 2 of Keratin, type II cytoskeletal 78 OS=Homo sapiens GN=KRT78;	4	9	21.9	56.865	520	0	59.254	224170000	29	18		+	-1;-1;-1;-1	7729900	4059800		3670100	108910000		133400000	WRONG	TRUE	TRUE	WRONG	WRONG	TRUE	ZebraF_Quinine		ZebraF_Mock	8.78704e+07		6.7922e+07			0.292622	0.609467455621302					-0.371498	0.545454545454545			42.0051
sp|Q90Z10|RL13_DANRE	rpl13	sp|Q90Z10|RL13_DANRE;tr|A0A0R4IUM6|A0A0R4IUM6_DANRE	sp|Q90Z10|RL13_DANRE;tr|A0A0R4IUM6|A0A0R4IUM6_DANRE	60S ribosomal protein L13 OS=Danio rerio OX=7955 GN=rpl13 PE=2 SV=3;60S ribosomal protein L13 (Fragment) OS=Danio rerio OX=7955 GN=rpl13 PE=1 SV=1	2	17	49.8	24.364	211	0	173.47	6440600000	10	85			-1;-1	644060000	272190000	192460000	179410000	3026600000	3327000000	2145400000	WRONG	TRUE	WRONG	TRUE	WRONG	TRUE				1.68984e+09	1.66559e+09	8.51126e+08	0.136524	0.511331444759207	-0.496451	0.378698224852071	-0.632975	0.305732484076433	-0.020852	0.568575233022636	-0.989439	0.400527009222661	-0.968588	0.288824383164006	2816.24
sp|Q98874|ERH_DANRE	erh	sp|Q98874|ERH_DANRE	sp|Q98874|ERH_DANRE	Enhancer of rudimentary homolog OS=Danio rerio OX=7955 GN=erh PE=3 SV=1	1	4	38.5	12.245	104	0	104.4	979120000	5	21			-1	195820000	102490000	38919000	54410000	465710000	449010000	309840000	WRONG	TRUE	WRONG	TRUE	WRONG	TRUE				4.80711e+08	2.67974e+08	2.07621e+08	-0.0526843	0.456090651558074	-0.587908	0.343195266272189	-0.535224	0.340764331210191	-0.843076	0.394141145139814	-1.21122	0.359683794466403	-0.368142	0.476052249637155	1060.42
sp|Q9DGJ3|NPC2_DANRE	npc2	sp|Q9DGJ3|NPC2_DANRE;tr|B3DFW4|B3DFW4_DANRE	sp|Q9DGJ3|NPC2_DANRE;tr|B3DFW4|B3DFW4_DANRE	NPC intracellular cholesterol transporter 2 OS=Danio rerio OX=7955 GN=npc2 PE=2 SV=1;Similar to Epididymal secretory protein E1 (Niemann Pick type C2 protein homolog) (16.5 kDa secretory protein) OS=Danio rerio OX=7955 GN=LOC565099 PE=2 SV=1	2	3	29.5	16.306	149	0	25.828	175630000	9	13			-1;-1	19514000	2896000	7085000	9532900	37897000	98316000	87914000	WRONG	TRUE	WRONG	TRUE	WRONG	TRUE				2.48013e+07	8.78092e+07	6.54768e+07	1.37534	0.89943342776204	1.21401	0.856508875739645	-0.161333	0.487261146496815	1.82396	0.929427430093209	1.40057	0.872200263504611	-0.423387	0.451378809869376	29.9637
sp|Q9DGK4|TCTP_DANRE	tpt1	sp|Q9DGK4|TCTP_DANRE;tr|B8JHR2|B8JHR2_DANRE;tr|E7F8Y5|E7F8Y5_DANRE	sp|Q9DGK4|TCTP_DANRE;tr|B8JHR2|B8JHR2_DANRE	Translationally-controlled tumor protein homolog OS=Danio rerio OX=7955 GN=tpt1 PE=2 SV=1;Translationally-controlled tumor protein homolog OS=Danio rerio OX=7955 GN=tpt1 PE=1 SV=1	3	7	33.9	19.024	171	0	53.658	369060000	9	23			-1;-1;-1	41007000	28989000	5528500	6489400	220000000	129700000	89188000	WRONG	TRUE	WRONG	TRUE	WRONG	TRUE				1.75528e+08	6.85194e+07	4.45729e+07	-0.762325	0.298866855524079	-1.30258	0.232248520710059	-0.540257	0.337579617834395	-1.35711	0.306258322237017	-1.97746	0.239789196310935	-0.620347	0.386066763425254	299.937
sp|Q9PTP1|PCNA_DANRE	pcna	sp|Q9PTP1|PCNA_DANRE	sp|Q9PTP1|PCNA_DANRE	Proliferating cell nuclear antigen OS=Danio rerio OX=7955 GN=pcna PE=1 SV=2	1	14	66.5	28.61	260	0	323.31	2467800000	14	41			-1	176270000	162160000	7680100	6426000	2398500000	222400000	95691000	WRONG	TRUE	WRONG	TRUE	WRONG	TRUE				1.44453e+09	1.4099e+08	6.86583e+07	-3.4309	0.0807365439093484	-4.64761	0.0665680473372781	-1.2167	0.10031847133758	-3.35694	0.085219707057257	-4.39503	0.0711462450592885	-1.03809	0.267053701015965	1677.8
sp|Q9PU58|NIPS2_DANRE	nipsnap2	sp|Q9PU58|NIPS2_DANRE;tr|A0A2U3TW16|A0A2U3TW16_DANRE	sp|Q9PU58|NIPS2_DANRE;tr|A0A2U3TW16|A0A2U3TW16_DANRE	Protein NipSnap homolog 2 OS=Danio rerio OX=7955 GN=nipsnap2 PE=2 SV=2;Protein NipSnap homolog 2 OS=Danio rerio OX=7955 GN=nipsnap2 PE=1 SV=1	2	4	17.1	33.572	286	0	25.335	48567000	14	4			-1;-1	3469100	3469100			52472000			WRONG	TRUE	TRUE	WRONG	TRUE	WRONG	ZebraF_Quinine	ZebraF_Quinine		3.60654e+07															35.8933
sp|Q9PVK4|LDHBA_DANRE	ldhba	sp|Q9PVK4|LDHBA_DANRE;tr|E9QGA6|E9QGA6_DANRE;tr|B2GRW6|B2GRW6_DANRE;sp|Q6DGK2|LDHBB_DANRE;tr|E9QH54|E9QH54_DANRE;tr|Q7ZVJ4|Q7ZVJ4_DANRE;sp|Q9PVK5|LDHA_DANRE	sp|Q9PVK4|LDHBA_DANRE;tr|E9QGA6|E9QGA6_DANRE;tr|B2GRW6|B2GRW6_DANRE;sp|Q6DGK2|LDHBB_DANRE	L-lactate dehydrogenase B-A chain OS=Danio rerio OX=7955 GN=ldhba PE=2 SV=4;L-lactate dehydrogenase (Fragment) OS=Danio rerio OX=7955 GN=ldhbb PE=1 SV=1;L-lactate dehydrogenase OS=Danio rerio OX=7955 GN=ldhbb PE=2 SV=1;L-lactate dehydrogenase B-B chain OS=	7	7	21.3	36.246	334	0	50.777	202920000	16	20			-1;-1;-1;-1;-1;-1;-1	12683000	3171100	1077900	8433600	44672000	57831000	132580000	WRONG	TRUE	WRONG	TRUE	WRONG	TRUE				4.82782e+07	2.37504e+07	9.05148e+07	0.372472	0.58356940509915	1.56942	0.900887573964497	1.19695	0.910828025477707	-1.02342	0.360852197070573	0.906781	0.80368906455863	1.9302	0.928882438316401	32.8101
tr|A0A0B4J1A6|A0A0B4J1A6_DANRE	igf2bp1	tr|A0A0B4J1A6|A0A0B4J1A6_DANRE;tr|B2GSC6|B2GSC6_DANRE;sp|Q08CK7|IF2B1_DANRE;tr|X1WC53|X1WC53_DANRE;tr|A9JSV1|A9JSV1_DANRE;tr|A0A2R8QC11|A0A2R8QC11_DANRE;tr|A0A2R8RTZ0|A0A2R8RTZ0_DANRE;tr|A0A2R8RHK1|A0A2R8RHK1_DANRE;tr|A0A2R8Q8A4|A0A2R8Q8A4_DANRE;tr|A9C3V8|A9C3V8_DANRE;tr|A0A0B4J1B0|A0A0B4J1B0_DANRE	tr|A0A0B4J1A6|A0A0B4J1A6_DANRE;tr|B2GSC6|B2GSC6_DANRE;sp|Q08CK7|IF2B1_DANRE	Insulin-like growth factor 2 mRNA-binding protein 1 OS=Danio rerio OX=7955 GN=igf2bp1 PE=1 SV=1;Igf2bp1 protein OS=Danio rerio OX=7955 GN=igf2bp1 PE=2 SV=1;Insulin-like growth factor 2 mRNA-binding protein 1 OS=Danio rerio OX=7955 GN=igf2bp1 PE=1 SV=1	11	48	68.4	65.589	598	0	323.31	5858700000	29	157			-1;-1;-1;-1;-1;-1;-1;-1;-1;-1;-1	202020000	186930000	9203900	5885900	5787100000	402920000	265520000	WRONG	TRUE	WRONG	TRUE	WRONG	TRUE				2.01488e+09	2.15975e+08	8.38307e+07	-3.84428	0.0651558073654391	-4.44595	0.0784023668639053	-0.601673	0.315286624203822	-3.22176	0.0892143808255659	-4.58707	0.0658761528326746	-1.36531	0.172714078374456	1934.09
tr|A0A0B5JK07|A0A0B5JK07_DANRE	mdkb	tr|A0A0B5JK07|A0A0B5JK07_DANRE;tr|Q9DDG2|Q9DDG2_DANRE;tr|Q9W768|Q9W768_DANRE	tr|A0A0B5JK07|A0A0B5JK07_DANRE;tr|Q9DDG2|Q9DDG2_DANRE;tr|Q9W768|Q9W768_DANRE	Mdkb (Fragment) OS=Danio rerio OX=7955 GN=mdkb PE=1 SV=1;Midkine b OS=Danio rerio OX=7955 GN=mdkb PE=1 SV=1;Midkine-related growth factor b OS=Danio rerio OX=7955 GN=mdkb PE=2 SV=1	3	2	17	16.095	147	0	14.602	3489700	8	4			-1;-1;-1	436210		436210			6911800		WRONG	TRUE	WRONG	TRUE	TRUE	WRONG		ZebraF_Quinine	ZebraF_1748	0	4.8056e+06														0
tr|A0A0B5JK63|A0A0B5JK63_DANRE	calr	tr|A0A0B5JK63|A0A0B5JK63_DANRE;tr|F1Q8W8|F1Q8W8_DANRE;tr|Q6PFP8|Q6PFP8_DANRE	tr|A0A0B5JK63|A0A0B5JK63_DANRE;tr|F1Q8W8|F1Q8W8_DANRE;tr|Q6PFP8|Q6PFP8_DANRE	Calr (Fragment) OS=Danio rerio OX=7955 GN=calr PE=2 SV=1;Calreticulin OS=Danio rerio OX=7955 GN=calr PE=1 SV=1;Calreticulin OS=Danio rerio OX=7955 GN=calr PE=2 SV=1	3	3	9.1	48.609	417	0	22.367	27323000	22	5			-1;-1;-1	1241900	725020		516920			12557000	WRONG	TRUE	TRUE	WRONG	WRONG	TRUE	ZebraF_Quinine		ZebraF_Mock	1.51773e+07		8.67899e+06									-0.806315	0.454545454545455			7.50148
tr|A0A0F6PK88|A0A0F6PK88_DANRE	ak2	tr|A0A0F6PK88|A0A0F6PK88_DANRE;sp|Q1L8L9|KAD2_DANRE	tr|A0A0F6PK88|A0A0F6PK88_DANRE;sp|Q1L8L9|KAD2_DANRE	Adenylate kinase 2, mitochondrial OS=Danio rerio OX=7955 GN=ak2 PE=1 SV=1;Adenylate kinase 2, mitochondrial OS=Danio rerio OX=7955 GN=ak2 PE=2 SV=1	2	6	23	25.834	235	0	47.679	111860000	15	15			-1;-1	7457400	4060400	1167000	2230000	50415000	48826000	35839000	WRONG	TRUE	WRONG	TRUE	WRONG	TRUE				4.77896e+07	2.4105e+07	2.55277e+07	-0.0462035	0.458923512747875	-0.492323	0.381656804733728	-0.446119	0.372611464968153	-0.987366	0.366178428761651	-0.904634	0.424242424242424	0.082732	0.62699564586357	42.0113
tr|A0A0G2KGL2|A0A0G2KGL2_DANRE	gart	tr|A0A0G2KGL2|A0A0G2KGL2_DANRE;tr|Q9I9E6|Q9I9E6_DANRE;tr|Q7ZUW1|Q7ZUW1_DANRE;tr|A0A0G2KKC3|A0A0G2KKC3_DANRE	tr|A0A0G2KGL2|A0A0G2KGL2_DANRE;tr|Q9I9E6|Q9I9E6_DANRE;tr|Q7ZUW1|Q7ZUW1_DANRE;tr|A0A0G2KKC3|A0A0G2KKC3_DANRE	Phosphoribosylglycinamide formyltransferase OS=Danio rerio OX=7955 GN=gart PE=1 SV=2;Trifunctional purine biosynthetic protein adenosine-3 OS=Danio rerio OX=7955 GN=gart PE=2 SV=1;Gart protein OS=Danio rerio OX=7955 GN=gart PE=2 SV=1;Phosphoribosylglycinam	4	4	7.3	108.55	1015	0	29.02	34470000	41	5			-1;-1;-1;-1	840740	675490		165250	23903000		11251000	WRONG	TRUE	TRUE	WRONG	WRONG	TRUE	ZebraF_Quinine		ZebraF_Mock	2.25475e+07		5.1707e+06			-1.08714	0.257396449704142					-2.12454	0.225296442687747			6.98902
tr|A0A0G2KHK8|A0A0G2KHK8_DANRE	cdc37	tr|A0A0G2KHK8|A0A0G2KHK8_DANRE;tr|Q7ZV56|Q7ZV56_DANRE	tr|A0A0G2KHK8|A0A0G2KHK8_DANRE;tr|Q7ZV56|Q7ZV56_DANRE	Cell division cycle 37 homolog (S. cerevisiae) OS=Danio rerio OX=7955 GN=cdc37 PE=1 SV=2;Cell division cycle 37 homolog (S. cerevisiae) OS=Danio rerio OX=7955 GN=cdc37 PE=2 SV=1	2	2	4.4	42.832	364	0	14.269	2245400	10	3			-1;-1	224540	224540			2548300			WRONG	TRUE	WRONG	TRUE	TRUE	WRONG		ZebraF_Quinine	ZebraF_1748	2.13655e+06	0														2.32322
tr|A0A0G2KIS4|A0A0G2KIS4_DANRE	LOC100537765	tr|A0A0G2KIS4|A0A0G2KIS4_DANRE;tr|Q7ZSZ9|Q7ZSZ9_DANRE;tr|Q29RC5|Q29RC5_DANRE;tr|Q6IQN5|Q6IQN5_DANRE;tr|Q6DGB7|Q6DGB7_DANRE;tr|A9JRY8|A9JRY8_DANRE;tr|A2BHI1|A2BHI1_DANRE	tr|A0A0G2KIS4|A0A0G2KIS4_DANRE;tr|Q7ZSZ9|Q7ZSZ9_DANRE;tr|Q29RC5|Q29RC5_DANRE	Rac family small GTPase 1 OS=Danio rerio OX=7955 GN=LOC100537765 PE=4 SV=2;Rac family small GTPase 1a OS=Danio rerio OX=7955 GN=rac1a PE=1 SV=1;Rac family small GTPase 1b OS=Danio rerio OX=7955 GN=rac1b PE=2 SV=1	7	3	22.3	18.738	166	0	20.888	69691000	7	9			-1;-1;-1;-1;-1;-1;-1	9955900	5700300	2250500	2005000	27093000	48263000	13039000	WRONG	TRUE	WRONG	TRUE	WRONG	TRUE				3.79676e+07	2.16945e+07	1.07114e+07	0.832997	0.75070821529745	-1.05509	0.25887573964497	-1.88808	0.035031847133758	-0.807438	0.402130492676431	-1.82563	0.262187088274045	-1.01819	0.272859216255443	58.9786
tr|A0A0G2L677|A0A0G2L677_DANRE	mrpl33	tr|A0A0G2L677|A0A0G2L677_DANRE	tr|A0A0G2L677|A0A0G2L677_DANRE	Mitochondrial ribosomal protein L33 OS=Danio rerio OX=7955 GN=mrpl33 PE=1 SV=1	1	3	41.5	7.4378	65	0	235.74	602490000	4	15			-1	150620000	61310000	55889000	33424000	333920000	349690000	155070000	WRONG	TRUE	WRONG	TRUE	WRONG	TRUE				2.3335e+08	3.07852e+08	1.02033e+08	0.066574	0.48300283286119	-1.10658	0.254437869822485	-1.17316	0.109872611464968	0.399742	0.672436750998668	-1.19345	0.36231884057971	-1.5932	0.142235123367199	634.349
tr|A0A0N4STR4|A0A0N4STR4_DANRE	zgc:66024	tr|A0A0N4STR4|A0A0N4STR4_DANRE	tr|A0A0N4STR4|A0A0N4STR4_DANRE	Zgc:66024 OS=Danio rerio OX=7955 GN=zgc:66024 PE=4 SV=2	1	4	14.4	32.998	291	0	29.829	76659000	10	13			-1	7665900	1502500	4785800	1377600	20132000	70393000	31400000	WRONG	TRUE	WRONG	TRUE	WRONG	TRUE				1.42962e+07	5.82815e+07	1.05137e+07	1.80594	0.957507082152975	0.641274	0.714497041420118	-1.16467	0.113057324840764	2.02741	0.942743009320905	-0.443356	0.52832674571805	-2.47077	0.0551523947750363	15.5457
tr|A0A0R4I9F5|A0A0R4I9F5_DANRE	ddost	tr|A0A0R4I9F5|A0A0R4I9F5_DANRE;sp|Q6NYS8|OST48_DANRE	tr|A0A0R4I9F5|A0A0R4I9F5_DANRE;sp|Q6NYS8|OST48_DANRE	Dolichyl-diphosphooligosaccharide--protein glycosyltransferase 48 kDa subunit OS=Danio rerio OX=7955 GN=ddost PE=1 SV=1;Dolichyl-diphosphooligosaccharide--protein glycosyltransferase 48 kDa subunit OS=Danio rerio OX=7955 GN=ddost PE=2 SV=2	2	3	9.8	48.533	441	0	21.68	50492000	16	5			-1;-1	3155700	763990	688980	1702800	13959000	14721000	35193000	WRONG	TRUE	WRONG	TRUE	WRONG	TRUE				1.16313e+07	1.51805e+07	2.07918e+07	0.0766801	0.490084985835694	1.33409	0.869822485207101	1.25741	0.920382165605096	0.384205	0.663115845539281	0.837996	0.787878787878788	0.453791	0.722786647314949	7.90469
tr|A0A0R4IAB6|A0A0R4IAB6_DANRE	mrps5	tr|A0A0R4IAB6|A0A0R4IAB6_DANRE;tr|Q08C39|Q08C39_DANRE;tr|F1R6P0|F1R6P0_DANRE	tr|A0A0R4IAB6|A0A0R4IAB6_DANRE;tr|Q08C39|Q08C39_DANRE;tr|F1R6P0|F1R6P0_DANRE	Mitochondrial ribosomal protein S5 OS=Danio rerio OX=7955 GN=mrps5 PE=1 SV=1;Zgc:153680 OS=Danio rerio OX=7955 GN=mrps5 PE=2 SV=1;Mitochondrial ribosomal protein S5 OS=Danio rerio OX=7955 GN=mrps5 PE=1 SV=1	3	8	31.2	44.112	397	0	102.11	216650000	22	12			-1;-1;-1	9847600	9847600			228400000			WRONG	TRUE	TRUE	WRONG	TRUE	WRONG	ZebraF_Quinine	ZebraF_Quinine		1.41617e+08															101.889
tr|A0A0R4IAQ1|A0A0R4IAQ1_DANRE	eif3eb	tr|A0A0R4IAQ1|A0A0R4IAQ1_DANRE;sp|Q6DRI1|EI3EA_DANRE;tr|T1ECV8|T1ECV8_DANRE;tr|F1QHS3|F1QHS3_DANRE;sp|Q1LUA8|EI3EB_DANRE;tr|E9QG06|E9QG06_DANRE;tr|Z4YIU6|Z4YIU6_DANRE	tr|A0A0R4IAQ1|A0A0R4IAQ1_DANRE;sp|Q6DRI1|EI3EA_DANRE;tr|T1ECV8|T1ECV8_DANRE;tr|F1QHS3|F1QHS3_DANRE;sp|Q1LUA8|EI3EB_DANRE	Eukaryotic translation initiation factor 3 subunit E OS=Danio rerio OX=7955 GN=eif3eb PE=3 SV=2;Eukaryotic translation initiation factor 3 subunit E-A OS=Danio rerio OX=7955 GN=eif3ea PE=2 SV=2;Eukaryotic translation initiation factor 3 subunit E OS=Danio	7	4	14.3	51.014	433	0	27.046	89979000	27	8			-1;-1;-1;-1;-1;-1;-1	3332600	2714900		617710	67042000		30373000	WRONG	TRUE	TRUE	WRONG	WRONG	TRUE	ZebraF_Quinine		ZebraF_Mock	6.33744e+07		1.27281e+07			-1.14228	0.247041420118343					-2.31588	0.201581027667984			28.0899
tr|A0A0R4IAX2|A0A0R4IAX2_DANRE	si:dkey-17o15.2	tr|A0A0R4IAX2|A0A0R4IAX2_DANRE	tr|A0A0R4IAX2|A0A0R4IAX2_DANRE	Si:dkey-17o15.2 OS=Danio rerio OX=7955 GN=si:dkey-17o15.2 PE=4 SV=1	1	2	6.9	38.883	364	0	12.029	17752000	20	1			-1	887580	887580			18425000			WRONG	TRUE	TRUE	WRONG	TRUE	WRONG	ZebraF_Quinine	ZebraF_Quinine		1.68914e+07															9.18342
tr|A0A0R4IBX9|A0A0R4IBX9_DANRE	si:ch73-1a9.3	tr|A0A0R4IBX9|A0A0R4IBX9_DANRE	tr|A0A0R4IBX9|A0A0R4IBX9_DANRE	Si:ch73-1a9.3 OS=Danio rerio OX=7955 GN=si:ch73-1a9.3 PE=4 SV=1	1	2	50.6	9.6466	87	0	27.592	61953000	4	3			-1	15488000	15488000			70313000			WRONG	TRUE	TRUE	WRONG	TRUE	WRONG	ZebraF_Quinine	ZebraF_Quinine		5.89504e+07															160.248
tr|A0A0R4ICL5|A0A0R4ICL5_DANRE	sec24a	tr|A0A0R4ICL5|A0A0R4ICL5_DANRE	tr|A0A0R4ICL5|A0A0R4ICL5_DANRE	SEC24 homolog A, COPII coat complex component OS=Danio rerio OX=7955 GN=sec24a PE=1 SV=1	1	3	4	118.47	1096	0	22.008	21887000	33	4			-1	663240	663240			24225000			WRONG	TRUE	TRUE	WRONG	TRUE	WRONG	ZebraF_Quinine	ZebraF_Quinine		2.08262e+07															6.86227
tr|A0A0R4ICY2|A0A0R4ICY2_DANRE	rbm24a	tr|A0A0R4ICY2|A0A0R4ICY2_DANRE;tr|F1Q8E8|F1Q8E8_DANRE;tr|B3DI77|B3DI77_DANRE;sp|Q76LC6|RBM24_DANRE;tr|E9QCG4|E9QCG4_DANRE;tr|Q29RC2|Q29RC2_DANRE;tr|E9QB16|E9QB16_DANRE;tr|Q66HW1|Q66HW1_DANRE;tr|B7ZVC7|B7ZVC7_DANRE;tr|A8KBR7|A8KBR7_DANRE;tr|Q7T2V9|Q7T2V9_DANRE	tr|A0A0R4ICY2|A0A0R4ICY2_DANRE;tr|F1Q8E8|F1Q8E8_DANRE;tr|B3DI77|B3DI77_DANRE;sp|Q76LC6|RBM24_DANRE;tr|E9QCG4|E9QCG4_DANRE;tr|Q29RC2|Q29RC2_DANRE;tr|E9QB16|E9QB16_DANRE;tr|Q66HW1|Q66HW1_DANRE;tr|B7ZVC7|B7ZVC7_DANRE;tr|A8KBR7|A8KBR7_DANRE;tr|Q7T2V9|Q7T2V9_DANRE	RNA-binding motif protein 24a OS=Danio rerio OX=7955 GN=rbm24a PE=4 SV=1;RNA-binding motif protein 24b OS=Danio rerio OX=7955 GN=rbm24b PE=4 SV=1;RNA binding motif protein 24 OS=Danio rerio OX=7955 GN=rbm24a PE=2 SV=1;RNA-binding protein 24 OS=Danio rerio	11	5	45.7	12.93	116	0	34.274	119370000	6	8			-1;-1;-1;-1;-1;-1;-1;-1;-1;-1;-1	19895000	15030000	4864200		79021000	71491000		WRONG	TRUE	WRONG	TRUE	TRUE	WRONG		ZebraF_Quinine	ZebraF_1748	6.92196e+07	4.01907e+07		-0.144474	0.437677053824363					-0.784319	0.40612516644474					155.509
tr|A0A0R4ID77|A0A0R4ID77_DANRE	zgc:111868	tr|A0A0R4ID77|A0A0R4ID77_DANRE	tr|A0A0R4ID77|A0A0R4ID77_DANRE	Zgc:111868 OS=Danio rerio OX=7955 GN=zgc:111868 PE=1 SV=1	1	2	2.5	99.44	968	0	23.086	125390000	15	7			-1	8359100	2028800		6330300	33662000		103190000	WRONG	TRUE	TRUE	WRONG	WRONG	TRUE	ZebraF_Quinine		ZebraF_Mock	2.89564e+07		7.24659e+07			1.61611	0.909763313609467					1.32342	0.859025032938076			20.9912
tr|A0A0R4IDN1|A0A0R4IDN1_DANRE	lamb1a	tr|A0A0R4IDN1|A0A0R4IDN1_DANRE;tr|Q8JHV7|Q8JHV7_DANRE;tr|Q5BJ05|Q5BJ05_DANRE	tr|A0A0R4IDN1|A0A0R4IDN1_DANRE;tr|Q8JHV7|Q8JHV7_DANRE;tr|Q5BJ05|Q5BJ05_DANRE	Laminin, beta 1a OS=Danio rerio OX=7955 GN=lamb1a PE=1 SV=2;Laminin beta 1 OS=Danio rerio OX=7955 GN=lamb1a PE=2 SV=1;Lamb1 protein (Fragment) OS=Danio rerio OX=7955 GN=lamb1a PE=2 SV=1	3	2	1.1	197.1	1785	0	12.148	10697000	69	2			-1;-1;-1	155020			155020			11777000	TRUE	WRONG	TRUE	WRONG	WRONG	TRUE		ZebraF_Mock	ZebraF_Mock			8.16362e+06													0
tr|A0A0R4IEP3|A0A0R4IEP3_DANRE	capza1b	tr|A0A0R4IEP3|A0A0R4IEP3_DANRE;tr|Q6ZM50|Q6ZM50_DANRE;tr|Q6NWD6|Q6NWD6_DANRE	tr|A0A0R4IEP3|A0A0R4IEP3_DANRE;tr|Q6ZM50|Q6ZM50_DANRE;tr|Q6NWD6|Q6NWD6_DANRE	F-actin-capping protein subunit alpha OS=Danio rerio OX=7955 GN=capza1b PE=1 SV=1;F-actin-capping protein subunit alpha OS=Danio rerio OX=7955 GN=capza1b PE=1 SV=2;F-actin-capping protein subunit alpha (Fragment) OS=Danio rerio OX=7955 GN=capza1b PE=2 SV=1	3	2	18.1	35.864	315	0	16.773	26589000	15	4			-1;-1;-1	1772600	838310	934310		19689000	21171000		WRONG	TRUE	WRONG	TRUE	TRUE	WRONG		ZebraF_Quinine	ZebraF_1748	1.19654e+07	1.92992e+07		0.1047	0.495750708215297					0.689674	0.750998668442077					8.67365
tr|A0A0R4IFJ4|A0A0R4IFJ4_DANRE	pcxa	tr|A0A0R4IFJ4|A0A0R4IFJ4_DANRE;tr|Q32LQ9|Q32LQ9_DANRE;tr|Q5PR38|Q5PR38_DANRE;tr|B0S5R6|B0S5R6_DANRE;tr|Q9DDT1|Q9DDT1_DANRE;tr|F1QYZ6|F1QYZ6_DANRE;tr|B3DGZ9|B3DGZ9_DANRE	tr|A0A0R4IFJ4|A0A0R4IFJ4_DANRE	Pyruvate carboxylase OS=Danio rerio OX=7955 GN=pcxa PE=1 SV=1	7	11	15.4	129.87	1181	0	73.163	169150000	62	16			-1;-1;-1;-1;-1;-1;-1	2728200	872650	167070	1688500	73415000	38500000	80844000	WRONG	TRUE	WRONG	TRUE	WRONG	TRUE				2.91458e+07	1.42645e+07	5.82519e+07	-0.931216	0.273371104815864	0.139066	0.556213017751479	1.07028	0.888535031847134	-1.03086	0.356857523302264	0.999015	0.820816864295125	2.02988	0.937590711175617	9.02895
tr|A0A0R4IGB6|A0A0R4IGB6_DANRE	eef1da	tr|A0A0R4IGB6|A0A0R4IGB6_DANRE;tr|A0A0R4IS28|A0A0R4IS28_DANRE;tr|A0A2R8PVC9|A0A2R8PVC9_DANRE;tr|A0A0R4IA30|A0A0R4IA30_DANRE;tr|A0A0R4IK64|A0A0R4IK64_DANRE;tr|Q4V9J7|Q4V9J7_DANRE;tr|A0A0R4IA64|A0A0R4IA64_DANRE;tr|A0A0R4IW62|A0A0R4IW62_DANRE	tr|A0A0R4IGB6|A0A0R4IGB6_DANRE;tr|A0A0R4IS28|A0A0R4IS28_DANRE;tr|A0A2R8PVC9|A0A2R8PVC9_DANRE;tr|A0A0R4IA30|A0A0R4IA30_DANRE;tr|A0A0R4IK64|A0A0R4IK64_DANRE;tr|Q4V9J7|Q4V9J7_DANRE;tr|A0A0R4IA64|A0A0R4IA64_DANRE	Eukaryotic translation elongation factor 1 delta a (guanine nucleotide exchange protein) (Fragment) OS=Danio rerio OX=7955 GN=eef1da PE=1 SV=1;Eukaryotic translation elongation factor 1 delta a (guanine nucleotide exchange protein) (Fragment) OS=Danio reri	8	6	33.5	28.295	254	0	41.77	114570000	15	15			-1;-1;-1;-1;-1;-1;-1;-1	7638300	3088800	2106200	2443300	57863000	34303000	57421000	WRONG	TRUE	WRONG	TRUE	WRONG	TRUE				3.80705e+07	4.35065e+07	2.79689e+07	-0.754306	0.301699716713881	-0.0110627	0.516272189349112	0.743244	0.828025477707006	0.192557	0.616511318242344	-0.444848	0.527009222661397	-0.637405	0.378809869375907	31.9585
tr|A0A0R4IGN3|A0A0R4IGN3_DANRE	pdia3	tr|A0A0R4IGN3|A0A0R4IGN3_DANRE;tr|Q803D7|Q803D7_DANRE;tr|A0A0R4IBZ3|A0A0R4IBZ3_DANRE	tr|A0A0R4IGN3|A0A0R4IGN3_DANRE;tr|Q803D7|Q803D7_DANRE	Protein disulfide-isomerase (Fragment) OS=Danio rerio OX=7955 GN=pdia3 PE=1 SV=1;Protein disulfide-isomerase (Fragment) OS=Danio rerio OX=7955 GN=pdia3 PE=2 SV=1	3	23	59.5	51.135	459	0	180.17	761230000	27	53			-1;-1;-1	28194000	9080500	9531000	9582200	212410000	427560000	391340000	WRONG	TRUE	WRONG	TRUE	WRONG	TRUE				1.43095e+08	1.92267e+08	1.40912e+08	1.00928	0.820113314447592	0.881571	0.781065088757396	-0.127704	0.503184713375796	0.426135	0.679094540612517	-0.0221764	0.621870882740448	-0.448312	0.44121915820029	93.9522
tr|A0A0R4IGU9|A0A0R4IGU9_DANRE	mesd	tr|A0A0R4IGU9|A0A0R4IGU9_DANRE;tr|A0A0H2UKF5|A0A0H2UKF5_DANRE;sp|A1L243|MESD_DANRE	tr|A0A0R4IGU9|A0A0R4IGU9_DANRE;tr|A0A0H2UKF5|A0A0H2UKF5_DANRE;sp|A1L243|MESD_DANRE	LRP chaperone MESD OS=Danio rerio OX=7955 GN=mesd PE=1 SV=1;LRP chaperone MESD OS=Danio rerio OX=7955 GN=mesd PE=1 SV=1;LRP chaperone MESD OS=Danio rerio OX=7955 GN=mesd PE=2 SV=2	3	2	15.7	17.873	159	0	14.145	20904000	9	4			-1;-1;-1	2322600		2322600			39720000		TRUE	WRONG	WRONG	TRUE	TRUE	WRONG	ZebraF_1748		ZebraF_1748		2.87862e+07														0
tr|A0A0R4IH71|A0A0R4IH71_DANRE	dnaja2a	tr|A0A0R4IH71|A0A0R4IH71_DANRE;tr|Q7ZUP5|Q7ZUP5_DANRE	tr|A0A0R4IH71|A0A0R4IH71_DANRE;tr|Q7ZUP5|Q7ZUP5_DANRE	DnaJ heat shock protein family (Hsp40) member A2a OS=Danio rerio OX=7955 GN=dnaja2a PE=1 SV=2;DnaJ (Hsp40) homolog, subfamily A, member 2 OS=Danio rerio OX=7955 GN=dnaja2a PE=1 SV=1	2	2	5.2	38.279	348	0	13.444	82856000	16	5			-1;-1	5178500	3173700		2004800	51840000		36658000	WRONG	TRUE	TRUE	WRONG	WRONG	TRUE	ZebraF_Quinine		ZebraF_Mock	4.83174e+07		2.44802e+07			-0.499938	0.375739644970414					-0.980931	0.407114624505929			32.837
tr|A0A0R4IHQ0|A0A0R4IHQ0_DANRE	tfa	tr|A0A0R4IHQ0|A0A0R4IHQ0_DANRE;tr|B8JL43|B8JL43_DANRE;tr|Q6IMF9|Q6IMF9_DANRE;tr|A0A2R8RRA6|A0A2R8RRA6_DANRE;tr|Q6P3G0|Q6P3G0_DANRE;tr|Q567C8|Q567C8_DANRE;tr|Q7SYA7|Q7SYA7_DANRE;tr|A8WGJ5|A8WGJ5_DANRE;tr|Q8AX64|Q8AX64_DANRE;tr|E7FBJ1|E7FBJ1_DANRE;tr|B8Q685|B8Q685_DANRE;tr|X1WE71|X1WE71_DANRE;tr|B8Q686|B8Q686_DANRE	tr|A0A0R4IHQ0|A0A0R4IHQ0_DANRE;tr|B8JL43|B8JL43_DANRE;tr|Q6IMF9|Q6IMF9_DANRE;tr|A0A2R8RRA6|A0A2R8RRA6_DANRE;tr|Q6P3G0|Q6P3G0_DANRE;tr|Q567C8|Q567C8_DANRE;tr|Q7SYA7|Q7SYA7_DANRE;tr|A8WGJ5|A8WGJ5_DANRE;tr|Q8AX64|Q8AX64_DANRE	Serotransferrin OS=Danio rerio OX=7955 GN=tfa PE=1 SV=2;Serotransferrin OS=Danio rerio OX=7955 GN=tfa PE=1 SV=1;Serotransferrin OS=Danio rerio OX=7955 GN=tfa PE=2 SV=1;Serotransferrin OS=Danio rerio OX=7955 GN=tfa PE=1 SV=1;Transferrin-a OS=Danio rerio OX=	13	22	43.2	72.687	665	0	225.4	390240000	42	47			-1;-1;-1;-1;-1;-1;-1;-1;-1;-1;-1;-1;-1	9291400	1897800	2327300	5066300	103220000	201580000	201690000	WRONG	TRUE	WRONG	TRUE	WRONG	TRUE				4.42811e+07	6.37328e+07	6.27554e+07	0.96563	0.801699716713881	0.966417	0.806213017751479	0.000787048	0.573248407643312	0.525347	0.707057256990679	0.503049	0.72068511198946	-0.0222977	0.595065312046444	19.6358
tr|A0A0R4II73|A0A0R4II73_DANRE	slc25a12	tr|A0A0R4II73|A0A0R4II73_DANRE;tr|Q6PFM3|Q6PFM3_DANRE;tr|A0A0R4IHT0|A0A0R4IHT0_DANRE	tr|A0A0R4II73|A0A0R4II73_DANRE;tr|Q6PFM3|Q6PFM3_DANRE;tr|A0A0R4IHT0|A0A0R4IHT0_DANRE	Solute carrier family 25 member 12 (Fragment) OS=Danio rerio OX=7955 GN=slc25a12 PE=1 SV=1;Solute carrier family 25 (Mitochondrial carrier, Aralar), member 12 OS=Danio rerio OX=7955 GN=slc25a12 PE=2 SV=1;Solute carrier family 25 member 12 OS=Danio rerio OX	3	2	4.2	72.862	660	0	13.429	18484000	34	3			-1;-1;-1	543650		243660	299990		11541000	15520000	TRUE	WRONG	WRONG	TRUE	WRONG	TRUE	ZebraF_1748	ZebraF_Mock			1.14084e+07	7.78432e+06					0.42736	0.753184713375796					-0.551457	0.400580551523948	0
tr|A0A0R4IJ61|A0A0R4IJ61_DANRE	oxct1a	tr|A0A0R4IJ61|A0A0R4IJ61_DANRE;tr|Q6AZB2|Q6AZB2_DANRE;tr|F1REG7|F1REG7_DANRE	tr|A0A0R4IJ61|A0A0R4IJ61_DANRE;tr|Q6AZB2|Q6AZB2_DANRE;tr|F1REG7|F1REG7_DANRE	Succinyl-CoA:3-ketoacid-coenzyme A transferase OS=Danio rerio OX=7955 GN=oxct1a PE=1 SV=2;Succinyl-CoA:3-ketoacid-coenzyme A transferase OS=Danio rerio OX=7955 GN=oxct1a PE=1 SV=1;3-oxoacid CoA transferase 1a (Fragment) OS=Danio rerio OX=7955 GN=oxct1a PE=	3	2	5.2	61.435	563	0.001642	10.715	2381700	24	2			-1;-1;-1	99236	99236			2703000			WRONG	TRUE	TRUE	WRONG	TRUE	WRONG	ZebraF_Quinine	ZebraF_Quinine		2.26624e+06															1.02675
tr|A0A0R4IJF5|A0A0R4IJF5_DANRE	pam16	tr|A0A0R4IJF5|A0A0R4IJF5_DANRE;sp|Q6PBL0|TIM16_DANRE	tr|A0A0R4IJF5|A0A0R4IJF5_DANRE;sp|Q6PBL0|TIM16_DANRE	Mitochondrial import inner membrane translocase subunit tim16 OS=Danio rerio OX=7955 GN=pam16 PE=1 SV=1;Mitochondrial import inner membrane translocase subunit tim16 OS=Danio rerio OX=7955 GN=pam16 PE=2 SV=1	2	7	68.2	14.244	129	0	147.67	357940000	6	23			-1;-1	59656000	16168000	13248000	30240000	79309000	191370000	186790000	WRONG	TRUE	WRONG	TRUE	WRONG	TRUE				8.52097e+07	1.09462e+08	1.38467e+08	1.27081	0.876770538243626	1.23586	0.857988165680473	-0.0349475	0.550955414012739	0.36134	0.660452729693742	0.700456	0.764163372859025	0.339116	0.687953555878084	167.284
tr|A0A0R4IKF0|A0A0R4IKF0_DANRE	apoa1b	tr|A0A0R4IKF0|A0A0R4IKF0_DANRE	tr|A0A0R4IKF0|A0A0R4IKF0_DANRE	Apolipoprotein A-Ib OS=Danio rerio OX=7955 GN=apoa1b PE=1 SV=1	1	6	26.8	30.139	257	0	38.913	213900000	12	22			-1	17825000	3868100	7324800	6631900	65849000	163910000	75297000	WRONG	TRUE	WRONG	TRUE	WRONG	TRUE				4.41674e+07	1.08745e+08	5.06772e+07	1.31567	0.885269121813031	0.193431	0.579881656804734	-1.12224	0.122611464968153	1.29989	0.884154460719041	0.198357	0.658761528326746	-1.10154	0.245283018867925	40.0216
tr|A0A0R4IKN8|A0A0R4IKN8_DANRE	ptcd3	tr|A0A0R4IKN8|A0A0R4IKN8_DANRE;sp|Q32LU7|PTCD3_DANRE	tr|A0A0R4IKN8|A0A0R4IKN8_DANRE;sp|Q32LU7|PTCD3_DANRE	Pentatricopeptide repeat domain-containing protein 3, mitochondrial OS=Danio rerio OX=7955 GN=ptcd3 PE=1 SV=1;Pentatricopeptide repeat domain-containing protein 3, mitochondrial OS=Danio rerio OX=7955 GN=ptcd3 PE=2 SV=1	2	3	4.6	76.046	667	0	16.817	34702000	33	2			-1;-1	1051600	1051600			34702000			WRONG	TRUE	TRUE	WRONG	TRUE	WRONG	ZebraF_Quinine	ZebraF_Quinine		3.30198e+07															10.8805
tr|A0A0R4ILA8|A0A0R4ILA8_DANRE	psmc3	tr|A0A0R4ILA8|A0A0R4ILA8_DANRE;tr|F1QUQ7|F1QUQ7_DANRE;tr|Q6IQL5|Q6IQL5_DANRE	tr|A0A0R4ILA8|A0A0R4ILA8_DANRE;tr|F1QUQ7|F1QUQ7_DANRE;tr|Q6IQL5|Q6IQL5_DANRE	Proteasome 26S subunit, ATPase 3 OS=Danio rerio OX=7955 GN=psmc3 PE=1 SV=1;Proteasome 26S subunit, ATPase 3 OS=Danio rerio OX=7955 GN=psmc3 PE=1 SV=1;Proteasome (Prosome, macropain) 26S subunit, ATPase, 3 OS=Danio rerio OX=7955 GN=psmc3 PE=2 SV=1	3	6	23.4	47.883	427	0	49.863	85421000	26	11			-1;-1;-1	3285400	1411500	1208400	665550	24994000	66114000	27837000	WRONG	TRUE	WRONG	TRUE	WRONG	TRUE				3.4919e+07	3.72243e+07	1.32061e+07	1.40337	0.907932011331445	0.155422	0.563609467455621	-1.24795	0.0955414012738854	0.092231	0.596537949400799	-1.40281	0.328063241106719	-1.49504	0.152394775036284	14.6042
tr|A0A0R4ILC0|A0A0R4ILC0_DANRE	poldip3	tr|A0A0R4ILC0|A0A0R4ILC0_DANRE;tr|A0A0R4IDS3|A0A0R4IDS3_DANRE;tr|A0A0J9YJ24|A0A0J9YJ24_DANRE	tr|A0A0R4ILC0|A0A0R4ILC0_DANRE;tr|A0A0R4IDS3|A0A0R4IDS3_DANRE;tr|A0A0J9YJ24|A0A0J9YJ24_DANRE	Polymerase (DNA-directed), delta-interacting protein 3 (Fragment) OS=Danio rerio OX=7955 GN=poldip3 PE=1 SV=1;Polymerase (DNA-directed), delta-interacting protein 3 OS=Danio rerio OX=7955 GN=poldip3 PE=1 SV=1;Polymerase (DNA-directed), delta-interacting pr	3	4	13.1	51.283	490	0	26.816	37303000	27	6			-1;-1;-1	1381600		360200	1021400		10775000	38027000	TRUE	WRONG	WRONG	TRUE	WRONG	TRUE	ZebraF_1748	ZebraF_Mock			1.33925e+07	2.10464e+07					1.81934	0.955414012738854					0.652148	0.759071117561684	0
tr|A0A0R4ILL2|A0A0R4ILL2_DANRE	mrpl4	tr|A0A0R4ILL2|A0A0R4ILL2_DANRE;sp|Q503X2|RM04_DANRE	tr|A0A0R4ILL2|A0A0R4ILL2_DANRE;sp|Q503X2|RM04_DANRE	39S ribosomal protein L4, mitochondrial OS=Danio rerio OX=7955 GN=mrpl4 PE=1 SV=1;39S ribosomal protein L4, mitochondrial OS=Danio rerio OX=7955 GN=mrpl4 PE=2 SV=1	2	3	15.6	33.792	301	0	27.023	16503000	17	4			-1;-1	970790	970790			17251000			WRONG	TRUE	TRUE	WRONG	TRUE	WRONG	ZebraF_Quinine	ZebraF_Quinine		1.57034e+07															10.0444
tr|A0A0R4IMM2|A0A0R4IMM2_DANRE	mrps7	tr|A0A0R4IMM2|A0A0R4IMM2_DANRE;sp|Q498Z6|RT07_DANRE	tr|A0A0R4IMM2|A0A0R4IMM2_DANRE;sp|Q498Z6|RT07_DANRE	28S ribosomal protein S7, mitochondrial OS=Danio rerio OX=7955 GN=mrps7 PE=1 SV=1;28S ribosomal protein S7, mitochondrial OS=Danio rerio OX=7955 GN=mrps7 PE=2 SV=1	2	7	37.7	26.542	228	0	120.86	455850000	10	17			-1;-1	45585000	45585000			479540000			WRONG	TRUE	TRUE	WRONG	TRUE	WRONG	ZebraF_Quinine	ZebraF_Quinine		2.74405e+08															471.649
tr|A0A0R4IMS3|A0A0R4IMS3_DANRE	rpl24	tr|A0A0R4IMS3|A0A0R4IMS3_DANRE;sp|Q8JGR4|RL24_DANRE	tr|A0A0R4IMS3|A0A0R4IMS3_DANRE;sp|Q8JGR4|RL24_DANRE	60S ribosomal protein L24 OS=Danio rerio OX=7955 GN=rpl24 PE=1 SV=1;60S ribosomal protein L24 OS=Danio rerio OX=7955 GN=rpl24 PE=2 SV=1	2	7	36.3	17.883	157	0	62.561	2744000000	9	40			-1;-1	304890000	85820000	119700000	99371000	1028300000	1883100000	966860000	WRONG	TRUE	WRONG	TRUE	WRONG	TRUE				5.44607e+08	1.21751e+09	5.14765e+08	0.872848	0.767705382436261	-0.0888823	0.488165680473373	-0.961731	0.167197452229299	1.16065	0.846870838881491	-0.0813006	0.610013175230567	-1.24195	0.200290275761974	887.944
tr|A0A0R4IMZ8|A0A0R4IMZ8_DANRE	kpnb1	tr|A0A0R4IMZ8|A0A0R4IMZ8_DANRE;tr|Q3B7R1|Q3B7R1_DANRE	tr|A0A0R4IMZ8|A0A0R4IMZ8_DANRE;tr|Q3B7R1|Q3B7R1_DANRE	Karyopherin (importin) beta 1 OS=Danio rerio OX=7955 GN=kpnb1 PE=1 SV=1;Karyopherin (Importin) beta 1 OS=Danio rerio OX=7955 GN=kpnb1 PE=2 SV=1	2	8	11.8	97.466	876	0	127.54	438810000	35	22			-1;-1	12537000	11651000	141440	745150	427910000	14320000	23590000	WRONG	TRUE	WRONG	TRUE	WRONG	TRUE				2.30516e+08	6.81724e+06	1.99042e+07	-4.9012	0.0410764872521246	-4.18106	0.0798816568047337	0.720144	0.823248407643312	-5.07953	0.0279627163781625	-3.53372	0.101449275362319	1.54581	0.895500725689405	120.548
tr|A0A0R4IN76|A0A0R4IN76_DANRE	gbe1b	tr|A0A0R4IN76|A0A0R4IN76_DANRE;tr|A0A140LH76|A0A140LH76_DANRE	tr|A0A0R4IN76|A0A0R4IN76_DANRE;tr|A0A140LH76|A0A140LH76_DANRE	Glucan (1,4-alpha-),-branching enzyme 1b (Fragment) OS=Danio rerio OX=7955 GN=gbe1b PE=1 SV=2;Glucan (1,4-alpha-),-branching enzyme 1b OS=Danio rerio OX=7955 GN=gbe1b PE=1 SV=1	2	7	14.6	78.666	678	0	79.075	248770000	36	13			-1;-1	6910400	6910400			262960000			WRONG	TRUE	TRUE	WRONG	TRUE	WRONG	ZebraF_Quinine	ZebraF_Quinine		1.88669e+08															71.4991
tr|A0A0R4IPH2|A0A0R4IPH2_DANRE	tubb2b	tr|A0A0R4IPH2|A0A0R4IPH2_DANRE;tr|Q32PU7|Q32PU7_DANRE;tr|Q2YDQ0|Q2YDQ0_DANRE;tr|Q08CC8|Q08CC8_DANRE;tr|Q9IAB4|Q9IAB4_DANRE;tr|Q566S9|Q566S9_DANRE;tr|A0A0R4IXC8|A0A0R4IXC8_DANRE	tr|A0A0R4IPH2|A0A0R4IPH2_DANRE;tr|Q32PU7|Q32PU7_DANRE;tr|Q2YDQ0|Q2YDQ0_DANRE	Tubulin beta chain OS=Danio rerio OX=7955 GN=tubb2b PE=1 SV=1;Tubulin beta chain OS=Danio rerio OX=7955 GN=tubb2b PE=2 SV=1;Tubulin beta chain OS=Danio rerio OX=7955 GN=zgc:123292 PE=2 SV=1	7	5	63.4	49.788	445	0	47.114	365260000	19	16			-1;-1;-1;-1;-1;-1;-1	19224000	14731000	1068400	3425400	293940000	58421000	47916000	WRONG	TRUE	WRONG	TRUE	WRONG	TRUE				2.1483e+08	2.79531e+07	4.96687e+07	-2.33096	0.130311614730878	-2.61694	0.121301775147929	-0.28598	0.428343949044586	-2.94212	0.107856191744341	-2.11279	0.227931488801054	0.829329	0.788098693759071	152.416
tr|A0A0R4IPV5|A0A0R4IPV5_DANRE	p4hb	tr|A0A0R4IPV5|A0A0R4IPV5_DANRE	tr|A0A0R4IPV5|A0A0R4IPV5_DANRE	Protein disulfide-isomerase OS=Danio rerio OX=7955 GN=p4hb PE=1 SV=2	1	19	43.2	56.633	509	0	323.31	1544500000	29	80			-1	53260000	16792000	11795000	24673000	541630000	677450000	742260000	WRONG	TRUE	WRONG	TRUE	WRONG	TRUE				2.44509e+08	3.03686e+08	2.17385e+08	0.322807	0.573654390934844	0.454617	0.653846153846154	0.13181	0.64968152866242	0.312692	0.647137150466045	-0.169638	0.595520421607378	-0.482331	0.422351233671988	173.74
tr|A0A0R4IQN0|A0A0R4IQN0_DANRE	si:ch211-162e15.3	tr|A0A0R4IQN0|A0A0R4IQN0_DANRE	tr|A0A0R4IQN0|A0A0R4IQN0_DANRE	Si:ch211-162e15.3 OS=Danio rerio OX=7955 GN=si:ch211-162e15.3 PE=1 SV=1	1	2	21.2	11.922	104	0	12.472	6934600	5	4			-1	1386900	1386900			6934600			WRONG	TRUE	WRONG	TRUE	WRONG	TRUE				6.59844e+06	0	0													14.3497
tr|A0A0R4IQN8|A0A0R4IQN8_DANRE	naca	tr|A0A0R4IQN8|A0A0R4IQN8_DANRE;tr|B2GPE2|B2GPE2_DANRE;sp|Q8JIU7|NACA_DANRE;tr|F1RE85|F1RE85_DANRE;tr|A0A2R8QLG5|A0A2R8QLG5_DANRE;tr|E9QCS9|E9QCS9_DANRE	tr|A0A0R4IQN8|A0A0R4IQN8_DANRE;tr|B2GPE2|B2GPE2_DANRE;sp|Q8JIU7|NACA_DANRE;tr|F1RE85|F1RE85_DANRE;tr|A0A2R8QLG5|A0A2R8QLG5_DANRE	Nascent polypeptide-associated complex subunit alpha OS=Danio rerio OX=7955 GN=naca PE=1 SV=1;Naca protein OS=Danio rerio OX=7955 GN=naca PE=2 SV=1;Nascent polypeptide-associated complex subunit alpha OS=Danio rerio OX=7955 GN=naca PE=1 SV=1;Nascent polype	6	8	8.6	104.68	1030	0	113.97	209740000	51	22			-1;-1;-1;-1;-1;-1	4112500	1731400	1136000	1245100	80268000	98889000	94336000	WRONG	TRUE	WRONG	TRUE	WRONG	TRUE				6.11902e+07	5.6394e+07	4.84628e+07	0.300985	0.562322946175637	0.232983	0.588757396449704	-0.0680016	0.54140127388535	-0.117761	0.540612516644474	-0.336425	0.55467720685112	-0.218664	0.539912917271408	17.9141
tr|A0A0R4IRN5|A0A0R4IRN5_DANRE	si:ch211-222l21.1	tr|A0A0R4IRN5|A0A0R4IRN5_DANRE;tr|E7F290|E7F290_DANRE;tr|A0A0R4IJB0|A0A0R4IJB0_DANRE	tr|A0A0R4IRN5|A0A0R4IRN5_DANRE;tr|E7F290|E7F290_DANRE	Si:ch211-222l21.1 OS=Danio rerio OX=7955 GN=si:ch211-222l21.1 PE=1 SV=1;Si:ch211-222l21.1 OS=Danio rerio OX=7955 GN=si:ch211-222l21.1 PE=1 SV=1	3	4	24	13.23	125	0	41.545	100280000	4	13			-1;-1;-1	25069000	13255000	2165600	9647800	39057000	20665000	56695000	WRONG	TRUE	WRONG	TRUE	WRONG	TRUE				5.04504e+07	1.19286e+07	2.94518e+07	-0.918392	0.274787535410765	0.53764	0.687869822485207	1.45603	0.934713375796178	-2.08045	0.18375499334221	-0.776511	0.463768115942029	1.30393	0.870827285921626	137.144
tr|A0A0R4IRT6|A0A0R4IRT6_DANRE	mrps16	tr|A0A0R4IRT6|A0A0R4IRT6_DANRE;tr|A0A2R8QP54|A0A2R8QP54_DANRE;tr|Q5XJB4|Q5XJB4_DANRE	tr|A0A0R4IRT6|A0A0R4IRT6_DANRE;tr|A0A2R8QP54|A0A2R8QP54_DANRE;tr|Q5XJB4|Q5XJB4_DANRE	Mitochondrial ribosomal protein S16 OS=Danio rerio OX=7955 GN=mrps16 PE=1 SV=1;Mitochondrial ribosomal protein S16 OS=Danio rerio OX=7955 GN=mrps16 PE=1 SV=1;Zgc:103459 OS=Danio rerio OX=7955 GN=mrps16 PE=2 SV=1	3	3	40.3	14.629	129	0	18.232	32207000	9	2			-1;-1;-1	3578500	3578500			36018000			WRONG	TRUE	TRUE	WRONG	TRUE	WRONG	ZebraF_Quinine	ZebraF_Quinine		3.0645e+07															37.0253
tr|A0A0R4ISB0|A0A0R4ISB0_DANRE	znf185	tr|A0A0R4ISB0|A0A0R4ISB0_DANRE;tr|A0A0R4IJP7|A0A0R4IJP7_DANRE;tr|A0JMB8|A0JMB8_DANRE;tr|Q58EE4|Q58EE4_DANRE	tr|A0A0R4ISB0|A0A0R4ISB0_DANRE;tr|A0A0R4IJP7|A0A0R4IJP7_DANRE;tr|A0JMB8|A0JMB8_DANRE;tr|Q58EE4|Q58EE4_DANRE	Zinc finger protein 185 with LIM domain OS=Danio rerio OX=7955 GN=znf185 PE=1 SV=2;Zinc finger protein 185 with LIM domain OS=Danio rerio OX=7955 GN=znf185 PE=1 SV=2;Zgc:152778 OS=Danio rerio OX=7955 GN=znf185 PE=2 SV=1;Zgc:152778 protein (Fragment) OS=Dan	4	8	14	115.42	1074	0	45.401	47047000	50	21			-1;-1;-1;-1	940930	214750	65869	660310	14481000	8018400	31444000	WRONG	TRUE	WRONG	TRUE	WRONG	TRUE				9.00874e+06	4.53542e+06	1.75934e+07	-0.852775	0.286118980169972	1.11862	0.838757396449704	1.9714	0.963375796178344	-0.990091	0.364846870838882	0.965637	0.812911725955204	1.95573	0.934687953555878	2.22193
tr|A0A0R4ITI5|A0A0R4ITI5_DANRE	hnrnpr	tr|A0A0R4ITI5|A0A0R4ITI5_DANRE;tr|A0A0R4IHZ5|A0A0R4IHZ5_DANRE;tr|A0A0R4IHN8|A0A0R4IHN8_DANRE;tr|F6PBZ5|F6PBZ5_DANRE;tr|A0A0R4ITR2|A0A0R4ITR2_DANRE;tr|Q7SZC9|Q7SZC9_DANRE	tr|A0A0R4ITI5|A0A0R4ITI5_DANRE;tr|A0A0R4IHZ5|A0A0R4IHZ5_DANRE	Heterogeneous nuclear ribonucleoprotein R OS=Danio rerio OX=7955 GN=hnrnpr PE=1 SV=1;Heterogeneous nuclear ribonucleoprotein R OS=Danio rerio OX=7955 GN=hnrnpr PE=1 SV=1	6	17	42.6	70.517	631	0	146.76	175640000	34	23			-1;-1;-1;-1;-1;-1	5166000	5166000			186800000			WRONG	TRUE	TRUE	WRONG	TRUE	WRONG	ZebraF_Quinine	ZebraF_Quinine		5.59862e+07															53.4505
tr|A0A0R4IU44|A0A0R4IU44_DANRE	itih3b	tr|A0A0R4IU44|A0A0R4IU44_DANRE;tr|Q498Q0|Q498Q0_DANRE;tr|Q4QRG1|Q4QRG1_DANRE	tr|A0A0R4IU44|A0A0R4IU44_DANRE;tr|Q498Q0|Q498Q0_DANRE;tr|Q4QRG1|Q4QRG1_DANRE	Inter-alpha-trypsin inhibitor heavy chain 3b OS=Danio rerio OX=7955 GN=itih3b PE=4 SV=1;Inter-alpha (Globulin) inhibitor H3 OS=Danio rerio OX=7955 GN=itih3b PE=2 SV=1;Itih3 protein OS=Danio rerio OX=7955 GN=itih3b PE=2 SV=1	3	2	3	100.01	892	0	11.628	7138500	42	2			-1;-1;-1	169960	169960			8101700			WRONG	TRUE	TRUE	WRONG	TRUE	WRONG	ZebraF_Quinine	ZebraF_Quinine		6.79245e+06															1.75851
tr|A0A0R4IU94|A0A0R4IU94_DANRE	aldob	tr|A0A0R4IU94|A0A0R4IU94_DANRE;tr|E9QBQ4|E9QBQ4_DANRE;tr|E9QF34|E9QF34_DANRE;tr|Q7ZW73|Q7ZW73_DANRE;sp|Q8JH71|ALDOB_DANRE;tr|A0A2R8QH08|A0A2R8QH08_DANRE	tr|A0A0R4IU94|A0A0R4IU94_DANRE;tr|E9QBQ4|E9QBQ4_DANRE;tr|E9QF34|E9QF34_DANRE;tr|Q7ZW73|Q7ZW73_DANRE;sp|Q8JH71|ALDOB_DANRE;tr|A0A2R8QH08|A0A2R8QH08_DANRE	Fructose-bisphosphate aldolase B OS=Danio rerio OX=7955 GN=aldob PE=1 SV=1;Fructose-bisphosphate aldolase B (Fragment) OS=Danio rerio OX=7955 GN=aldob PE=1 SV=1;Fructose-bisphosphate aldolase (Fragment) OS=Danio rerio OX=7955 GN=aldob PE=1 SV=1;Fructose-bi	6	2	14.7	15.104	136	0	14.175	64477000	5	5			-1;-1;-1;-1;-1;-1	12895000	2066000	3134200	7695300	17662000	34313000	31068000	WRONG	TRUE	WRONG	TRUE	WRONG	TRUE				9.82924e+06	2.15802e+07	2.93634e+07	0.958107	0.798866855524079	0.814781	0.75887573964497	-0.143326	0.493630573248408	1.13456	0.838881491344874	1.57887	0.888010540184453	0.444307	0.716981132075472	21.376
tr|A0A0R4IUE2|A0A0R4IUE2_DANRE	ndufv3	tr|A0A0R4IUE2|A0A0R4IUE2_DANRE	tr|A0A0R4IUE2|A0A0R4IUE2_DANRE	NADH:ubiquinone oxidoreductase subunit V3 OS=Danio rerio OX=7955 GN=ndufv3 PE=1 SV=1	1	10	38.8	40.138	381	0	92.598	418580000	25	35			-1	16743000	11380000	1677500	3685800	268490000	103620000	111860000	WRONG	TRUE	WRONG	TRUE	WRONG	TRUE				2.03209e+08	5.07172e+07	6.65634e+07	-1.37357	0.21671388101983	-1.26317	0.235207100591716	0.110392	0.638535031847134	-2.00242	0.194407456724368	-1.61016	0.289855072463768	0.392253	0.708272859216255	117.744
tr|A0A0R4IUL1|A0A0R4IUL1_DANRE	chchd3a	tr|A0A0R4IUL1|A0A0R4IUL1_DANRE;tr|Q502T3|Q502T3_DANRE;tr|Q5RH04|Q5RH04_DANRE;tr|Q6TNU1|Q6TNU1_DANRE	tr|A0A0R4IUL1|A0A0R4IUL1_DANRE;tr|Q502T3|Q502T3_DANRE;tr|Q5RH04|Q5RH04_DANRE;tr|Q6TNU1|Q6TNU1_DANRE	MICOS complex subunit OS=Danio rerio OX=7955 GN=chchd3a PE=1 SV=2;MICOS complex subunit OS=Danio rerio OX=7955 GN=chchd3a PE=2 SV=1;MICOS complex subunit OS=Danio rerio OX=7955 GN=chchd3a PE=1 SV=1;MICOS complex subunit OS=Danio rerio OX=7955 GN=chchd3a PE	4	4	17.6	35.121	312	0	29.908	85376000	12	11			-1;-1;-1;-1	7114600	2990900	293630	3830200	50583000	10187000	36989000	WRONG	TRUE	WRONG	TRUE	WRONG	TRUE				3.41501e+07	4.85228e+06	3.50772e+07	-2.31192	0.131728045325779	-0.451556	0.392011834319527	1.86037	0.957006369426752	-2.81515	0.121171770972037	0.0386416	0.632411067193676	2.8538	0.968069666182874	30.9456
tr|A0A0R4IUP7|A0A0R4IUP7_DANRE	si:dkey-233e3.3	tr|A0A0R4IUP7|A0A0R4IUP7_DANRE;tr|H0WEY2|H0WEY2_DANRE;tr|H0WED9|H0WED9_DANRE;tr|A0A0N4SU17|A0A0N4SU17_DANRE;tr|A0A2R9YJN5|A0A2R9YJN5_DANRE;tr|X1WFL8|X1WFL8_DANRE;tr|A0A2R8QTT7|A0A2R8QTT7_DANRE;tr|H0WEB0|H0WEB0_DANRE;tr|H0WEP0|H0WEP0_DANRE;tr|A0A0R4ITI6|A0A0R4ITI6_DANRE;tr|A0A2R8QTX2|A0A2R8QTX2_DANRE;tr|H0WET3|H0WET3_DANRE;tr|A0A0R4ITQ7|A0A0R4ITQ7_DANRE;tr|E7FF30|E7FF30_DANRE;tr|E7F5V0|E7F5V0_DANR…	tr|A0A0R4IUP7|A0A0R4IUP7_DANRE;tr|H0WEY2|H0WEY2_DANRE;tr|H0WED9|H0WED9_DANRE;tr|A0A0N4SU17|A0A0N4SU17_DANRE;tr|A0A2R9YJN5|A0A2R9YJN5_DANRE;tr|X1WFL8|X1WFL8_DANRE;tr|A0A2R8QTT7|A0A2R8QTT7_DANRE;tr|H0WEB0|H0WEB0_DANRE;tr|H0WEP0|H0WEP0_DANRE;tr|A0A0R4ITI6|A0A0R4ITI6_DANRE;tr|A0A2R8QTX2|A0A2R8QTX2_DANRE;tr|H0WET3|H0WET3_DANRE;tr|A0A0R4ITQ7|A0A0R4ITQ7_DANRE;tr|E7FF30|E7FF30_DANRE;tr|E7F5V0|E7F5V0_DANR…	Si:dkey-233e3.3 OS=Danio rerio OX=7955 GN=si:dkey-233e3.3 PE=4 SV=1;Uncharacterized protein OS=Danio rerio OX=7955 PE=4 SV=1;Szinc finger protein 1092 OS=Danio rerio OX=7955 GN=znf1092 PE=4 SV=1;Si:ch211-234c11.2 OS=Danio rerio OX=7955 GN=si:ch211-234c11.2	43	3	21.7	39.911	345	0	20.089	232030000	22	19			-1;-1;-1;-1;-1;-1;-1;-1;-1;-1;-1;-1;-1;-1;-1;-1;-1;-1;-1;-1;-1;-1;-1;-1;-1;-1;-1;-1;-1;-1;-1;-1;-1;-1;-1;-1;-1;-1;-1;-1;-1;-1;-1	10547000	5198200	1949200	3399500	113440000	78344000	95138000	WRONG	TRUE	WRONG	TRUE	WRONG	TRUE				1.08817e+08	5.90497e+07	5.70772e+07	-0.534035	0.355524079320113	-0.253836	0.443786982248521	0.280199	0.703821656050955	-0.881902	0.384820239680426	-0.930916	0.41897233201581	-0.0490147	0.583454281567489	53.7836
tr|A0A0R4IUQ9|A0A0R4IUQ9_DANRE	ilf3b	tr|A0A0R4IUQ9|A0A0R4IUQ9_DANRE;sp|Q6NXA4|ILF3_DANRE;tr|A0A0R4IRK1|A0A0R4IRK1_DANRE;tr|A0A0R4IPU4|A0A0R4IPU4_DANRE;tr|A0A0R4IBM8|A0A0R4IBM8_DANRE;tr|A0A0R4IBR5|A0A0R4IBR5_DANRE;tr|A0A0R4IHG8|A0A0R4IHG8_DANRE	tr|A0A0R4IUQ9|A0A0R4IUQ9_DANRE;sp|Q6NXA4|ILF3_DANRE	Interleukin enhancer-binding factor 3b OS=Danio rerio OX=7955 GN=ilf3b PE=1 SV=1;Interleukin enhancer-binding factor 3 homolog OS=Danio rerio OX=7955 GN=ilf3 PE=1 SV=2	7	39	50.7	90.432	833	0	323.31	3318300000	41	120			-1;-1;-1;-1;-1;-1;-1	80934000	77386000	1424700	2123200	3367800000	100670000	100350000	WRONG	TRUE	WRONG	TRUE	WRONG	TRUE				8.18555e+08	5.52479e+07	4.3365e+07	-5.0641	0.0354107648725212	-5.06869	0.0562130177514793	-0.0045932	0.56687898089172	-3.88909	0.066577896138482	-4.23848	0.077733860342556	-0.349389	0.484760522496372	800.681
tr|A0A0R4IV90|A0A0R4IV90_DANRE	exosc4	tr|A0A0R4IV90|A0A0R4IV90_DANRE;tr|Q6PBZ8|Q6PBZ8_DANRE	tr|A0A0R4IV90|A0A0R4IV90_DANRE;tr|Q6PBZ8|Q6PBZ8_DANRE	Exosome component 4 (Fragment) OS=Danio rerio OX=7955 GN=exosc4 PE=1 SV=1;Exosc4 protein OS=Danio rerio OX=7955 GN=exosc4 PE=2 SV=1	2	2	10	26.291	241	0	13.52	13188000	12	2			-1;-1	1099000	1099000			13853000			WRONG	TRUE	TRUE	WRONG	TRUE	WRONG	ZebraF_Quinine	ZebraF_Quinine		1.25486e+07															11.3709
tr|A0A0R4IVC8|A0A0R4IVC8_DANRE	cox5ab	tr|A0A0R4IVC8|A0A0R4IVC8_DANRE;tr|Q6PBX0|Q6PBX0_DANRE	tr|A0A0R4IVC8|A0A0R4IVC8_DANRE;tr|Q6PBX0|Q6PBX0_DANRE	Cytochrome c oxidase subunit 5Ab OS=Danio rerio OX=7955 GN=cox5ab PE=1 SV=1;Cox5ab protein (Fragment) OS=Danio rerio OX=7955 GN=cox5ab PE=2 SV=1	2	3	29.7	15.516	138	0	27.735	459090000	9	24			-1;-1	51010000	33334000	7669800	10006000	200500000	148150000	182970000	WRONG	TRUE	WRONG	TRUE	WRONG	TRUE				2.68026e+08	9.50563e+07	6.87279e+07	-0.436544	0.371104815864023	-0.131995	0.476331360946746	0.304548	0.713375796178344	-1.49552	0.287616511318242	-1.9634	0.243741765480896	-0.467886	0.429608127721335	344.893
tr|A0A0R4IVE2|A0A0R4IVE2_DANRE	usp10	tr|A0A0R4IVE2|A0A0R4IVE2_DANRE;tr|A0A2R8PWQ0|A0A2R8PWQ0_DANRE;tr|A0A2R8Q9M8|A0A2R8Q9M8_DANRE	tr|A0A0R4IVE2|A0A0R4IVE2_DANRE;tr|A0A2R8PWQ0|A0A2R8PWQ0_DANRE;tr|A0A2R8Q9M8|A0A2R8Q9M8_DANRE	Ubiquitin carboxyl-terminal hydrolase OS=Danio rerio OX=7955 GN=usp10 PE=1 SV=1;Ubiquitin carboxyl-terminal hydrolase OS=Danio rerio OX=7955 GN=usp10 PE=1 SV=1;Ubiquitin carboxyl-terminal hydrolase OS=Danio rerio OX=7955 GN=usp10 PE=1 SV=1	3	2	3.9	93.704	865	0	12.02	2349400	33	2			-1;-1;-1	71193		71193			4323900		WRONG	TRUE	WRONG	TRUE	TRUE	WRONG		ZebraF_Quinine	ZebraF_1748	0	3.23531e+06														0
tr|A0A0R4IVZ0|A0A0R4IVZ0_DANRE	nup153	tr|A0A0R4IVZ0|A0A0R4IVZ0_DANRE	tr|A0A0R4IVZ0|A0A0R4IVZ0_DANRE	Nucleoporin 153 OS=Danio rerio OX=7955 GN=nup153 PE=1 SV=1	1	7	7.6	146.3	1436	0	42.371	82420000	50	13			-1	1648400	1520000	90776	37678	81758000	4159500	4540600	WRONG	TRUE	WRONG	TRUE	WRONG	TRUE				5.28731e+07	6.25035e+06	1.43773e+06	-4.29688	0.0552407932011331	-4.17041	0.0828402366863905	0.126473	0.644904458598726	-3.08053	0.0985352862849534	-5.20067	0.0513833992094862	-2.12014	0.0827285921625544	15.7268
tr|A0A0R4IXC4|A0A0R4IXC4_DANRE	si:ch211-167b20.8	tr|A0A0R4IXC4|A0A0R4IXC4_DANRE	tr|A0A0R4IXC4|A0A0R4IXC4_DANRE	Si:ch211-167b20.8 OS=Danio rerio OX=7955 GN=si:ch211-167b20.8 PE=1 SV=1	1	8	11.8	128.49	1148	0	61.076	27140000	51	7			-1	532160	362630	85537	83994	19218000			WRONG	TRUE	WRONG	TRUE	WRONG	TRUE				1.50832e+07	6.00738e+06	3.26919e+06							-1.32813	0.307589880159787	-2.20594	0.210803689064559	-0.877804	0.313497822931785	3.75198
tr|A0A0R4IY00|A0A0R4IY00_DANRE	mrpl3	tr|A0A0R4IY00|A0A0R4IY00_DANRE;tr|Q7SXD6|Q7SXD6_DANRE	tr|A0A0R4IY00|A0A0R4IY00_DANRE;tr|Q7SXD6|Q7SXD6_DANRE	Mitochondrial ribosomal protein L3 OS=Danio rerio OX=7955 GN=mrpl3 PE=1 SV=1;Mitochondrial ribosomal protein L3 OS=Danio rerio OX=7955 GN=mrpl3 PE=2 SV=1	2	14	49.3	38.816	345	0	93.888	413750000	18	23			-1;-1	22986000	22986000			444120000			WRONG	TRUE	TRUE	WRONG	TRUE	WRONG	ZebraF_Quinine	ZebraF_Quinine		1.78923e+08															237.827
tr|A0A0R4IY20|A0A0R4IY20_DANRE	upf1	tr|A0A0R4IY20|A0A0R4IY20_DANRE;tr|Q7ZVZ4|Q7ZVZ4_DANRE;tr|F1RCY6|F1RCY6_DANRE	tr|A0A0R4IY20|A0A0R4IY20_DANRE;tr|Q7ZVZ4|Q7ZVZ4_DANRE;tr|F1RCY6|F1RCY6_DANRE	UPF1 RNA helicase and ATPase (Fragment) OS=Danio rerio OX=7955 GN=upf1 PE=1 SV=1;upf1 regulator of nonsense transcripts homolog (Yeast) OS=Danio rerio OX=7955 GN=upf1 PE=2 SV=1;UPF1 RNA helicase and ATPase OS=Danio rerio OX=7955 GN=upf1 PE=1 SV=1	3	2	6.1	43.25	393	0	16.232	8993100	16	4			-1;-1;-1	562070	562070			10207000			WRONG	TRUE	TRUE	WRONG	TRUE	WRONG	ZebraF_Quinine	ZebraF_Quinine		8.55715e+06															5.81551
tr|A0A0R4IY57|A0A0R4IY57_DANRE	si:ch73-359m17.2	tr|A0A0R4IY57|A0A0R4IY57_DANRE;tr|Q2LK84|Q2LK84_DANRE;tr|A0A0R4ITH0|A0A0R4ITH0_DANRE;tr|A0A0R4IKB1|A0A0R4IKB1_DANRE	tr|A0A0R4IY57|A0A0R4IY57_DANRE;tr|Q2LK84|Q2LK84_DANRE	Si:ch73-359m17.2 OS=Danio rerio OX=7955 GN=si:ch73-359m17.2 PE=1 SV=1;III-FBPL OS=Danio rerio OX=7955 GN=si:ch73-359m17.2 PE=2 SV=1	4	5	30.7	32.998	306	0	52.94	241040000	10	13			-1;-1;-1;-1	24104000	3957100	20147000		71626000	352310000		WRONG	TRUE	WRONG	TRUE	WRONG	TRUE				3.76522e+07	2.47037e+08	0	2.29829	0.973087818696884					2.71392	0.972037283621838					40.9425
tr|A0A0R4IYU4|A0A0R4IYU4_DANRE	stoml2	tr|A0A0R4IYU4|A0A0R4IYU4_DANRE	tr|A0A0R4IYU4|A0A0R4IYU4_DANRE	Stomatin (EPB72)-like 2 OS=Danio rerio OX=7955 GN=stoml2 PE=1 SV=1	1	5	28.5	39.467	355	0	65.756	70346000	17	12			-1	4138000	4138000			76059000			WRONG	TRUE	WRONG	TRUE	TRUE	WRONG		ZebraF_Quinine	ZebraF_1748	6.30889e+07	0														42.8142
tr|A0A140LFZ7|A0A140LFZ7_DANRE	snrpe	tr|A0A140LFZ7|A0A140LFZ7_DANRE;tr|A0A140LG21|A0A140LG21_DANRE;sp|Q7ZUG0|RUXE_DANRE	tr|A0A140LFZ7|A0A140LFZ7_DANRE;tr|A0A140LG21|A0A140LG21_DANRE;sp|Q7ZUG0|RUXE_DANRE	Small nuclear ribonucleoprotein E OS=Danio rerio OX=7955 GN=snrpe PE=1 SV=1;Small nuclear ribonucleoprotein E OS=Danio rerio OX=7955 GN=snrpe PE=1 SV=1;Small nuclear ribonucleoprotein E OS=Danio rerio OX=7955 GN=snrpe PE=3 SV=1	3	2	30.8	5.9509	52	0	17.199	98025000	2	10			-1;-1;-1	49013000	38567000	7560400	2885600	59234000	38416000	21135000	WRONG	TRUE	WRONG	TRUE	WRONG	TRUE				7.33936e+07	2.08224e+07	4.40432e+06	-0.624718	0.327195467422096	-1.48679	0.202662721893491	-0.862073	0.210191082802548	-1.81752	0.227696404793609	-4.05866	0.0856389986824769	-2.24115	0.0725689404934688	399.037
tr|A0A140LGT9|A0A140LGT9_DANRE	si:ch211-132p1.4	tr|A0A140LGT9|A0A140LGT9_DANRE;tr|A0A2R8QR97|A0A2R8QR97_DANRE;tr|A0A2R8PWV9|A0A2R8PWV9_DANRE	tr|A0A140LGT9|A0A140LGT9_DANRE;tr|A0A2R8QR97|A0A2R8QR97_DANRE;tr|A0A2R8PWV9|A0A2R8PWV9_DANRE	Si:ch211-132p1.4 OS=Danio rerio OX=7955 GN=si:ch211-132p1.4 PE=4 SV=1;Si:ch211-132p1.4 OS=Danio rerio OX=7955 GN=si:ch211-132p1.4 PE=4 SV=1;Si:ch211-132p1.4 OS=Danio rerio OX=7955 GN=si:ch211-132p1.4 PE=4 SV=1	3	3	36.1	16.976	155	0	26.303	96313000	5	5			-1;-1;-1	19263000		19263000			183510000		TRUE	WRONG	WRONG	TRUE	TRUE	WRONG	ZebraF_1748		ZebraF_1748		1.32631e+08														0
tr|A0A140LGU1|A0A140LGU1_DANRE	hp1bp3	tr|A0A140LGU1|A0A140LGU1_DANRE;tr|E7FAZ5|E7FAZ5_DANRE;tr|A0A0R4IWH8|A0A0R4IWH8_DANRE	tr|A0A140LGU1|A0A140LGU1_DANRE;tr|E7FAZ5|E7FAZ5_DANRE	Heterochromatin protein 1,-binding protein 3 OS=Danio rerio OX=7955 GN=hp1bp3 PE=1 SV=2;Heterochromatin protein 1,-binding protein 3 OS=Danio rerio OX=7955 GN=hp1bp3 PE=1 SV=2	3	7	15.4	66.831	610	0	55.971	74562000	29	18			-1;-1;-1	2571100	902130	1164000	505000	22010000	71344000	14655000	WRONG	TRUE	WRONG	TRUE	WRONG	TRUE				2.48934e+07	3.96539e+07	1.11765e+07	1.69663	0.947592067988669	-0.586766	0.344674556213018	-2.2834	0.0222929936305732	0.671699	0.745672436750999	-1.15529	0.368906455862978	-1.82699	0.111756168359942	9.33397
tr|A0A140LGZ1|A0A140LGZ1_DANRE	si:ch1073-153i20.4	tr|A0A140LGZ1|A0A140LGZ1_DANRE	tr|A0A140LGZ1|A0A140LGZ1_DANRE	Si:ch1073-153i20.4 OS=Danio rerio OX=7955 GN=si:ch1073-153i20.4 PE=3 SV=1	1	3	51.7	20.638	201	0	24.393	886460000	6	22			-1	147740000	88394000	16465000	42885000	597600000	226810000	214630000	WRONG	TRUE	WRONG	TRUE	WRONG	TRUE				4.87622e+08	1.34067e+08	1.96372e+08	-1.3977	0.213881019830028	-1.47733	0.205621301775148	-0.0796325	0.535031847133758	-1.86281	0.218375499334221	-1.31217	0.347826086956522	0.550632	0.737300435413643	914.576
tr|A0A140LH34|A0A140LH34_DANRE	si:ch1073-159d7.7	tr|A0A140LH34|A0A140LH34_DANRE;tr|A0A140LH11|A0A140LH11_DANRE;tr|A0A140LH24|A0A140LH24_DANRE	tr|A0A140LH34|A0A140LH34_DANRE;tr|A0A140LH11|A0A140LH11_DANRE;tr|A0A140LH24|A0A140LH24_DANRE	Si:ch1073-159d7.7 OS=Danio rerio OX=7955 GN=si:ch1073-159d7.7 PE=3 SV=1;Si:dkey-23a13.9 OS=Danio rerio OX=7955 GN=si:dkey-23a13.9 PE=3 SV=1;Si:dkey-23a13.17 OS=Danio rerio OX=7955 GN=si:dkey-23a13.17 PE=3 SV=1	3	3	49.7	20.177	197	0	21.132	1651500000	6	23			-1;-1;-1	275250000	190780000	39572000	44902000	977880000	633800000	299110000	WRONG	TRUE	WRONG	TRUE	WRONG	TRUE				1.04367e+09	3.26966e+08	1.95406e+08	-0.62563	0.325779036827195	-1.70898	0.171597633136095	-1.08335	0.133757961783439	-1.67445	0.252996005326232	-2.41712	0.19235836627141	-0.742665	0.343976777939042	1973.92
tr|A0A140LH63|A0A140LH63_DANRE	si:ch73-368j24.12	tr|A0A140LH63|A0A140LH63_DANRE;tr|A0A140LFZ1|A0A140LFZ1_DANRE	tr|A0A140LH63|A0A140LH63_DANRE;tr|A0A140LFZ1|A0A140LFZ1_DANRE	Si:ch73-368j24.12 OS=Danio rerio OX=7955 GN=si:ch73-368j24.12 PE=3 SV=1;Si:ch73-368j24.11 OS=Danio rerio OX=7955 GN=si:ch73-368j24.11 PE=3 SV=1	2	26	52.2	20.664	201	0	222.69	41492000000	6	126			-1;-1	6915300000	4047600000	1542900000	1324800000	23704000000	16095000000	12121000000	WRONG	TRUE	WRONG	TRUE	WRONG	TRUE				1.74681e+10	1.0893e+10	4.46954e+09	-0.558518	0.345609065155807	-0.967622	0.272189349112426	-0.409104	0.388535031847134	-0.681323	0.422103861517976	-1.96652	0.241106719367589	-1.2852	0.190130624092888	41878.8
tr|A0A1L1QZF2|A0A1L1QZF2_DANRE	taldo1	tr|A0A1L1QZF2|A0A1L1QZF2_DANRE;tr|Q6P6Y0|Q6P6Y0_DANRE;tr|Q6NVC4|Q6NVC4_DANRE	tr|A0A1L1QZF2|A0A1L1QZF2_DANRE;tr|Q6P6Y0|Q6P6Y0_DANRE;tr|Q6NVC4|Q6NVC4_DANRE	Transaldolase OS=Danio rerio OX=7955 GN=taldo1 PE=1 SV=1;Transaldolase OS=Danio rerio OX=7955 GN=taldo1 PE=2 SV=1;Transaldolase OS=Danio rerio OX=7955 GN=taldo1 PE=2 SV=1	3	2	11.2	31.914	286	0	25.068	4363900	12	2			-1;-1;-1	363660		363660			8643300		TRUE	WRONG	WRONG	TRUE	TRUE	WRONG	ZebraF_1748		ZebraF_1748		6.00944e+06														0
tr|A0A1L1QZG0|A0A1L1QZG0_DANRE	cct2	tr|A0A1L1QZG0|A0A1L1QZG0_DANRE;tr|Q6PBW6|Q6PBW6_DANRE;tr|Q8JHH0|Q8JHH0_DANRE	tr|A0A1L1QZG0|A0A1L1QZG0_DANRE;tr|Q6PBW6|Q6PBW6_DANRE;tr|Q8JHH0|Q8JHH0_DANRE	Chaperonin-containing TCP1, subunit 2 (beta) (Fragment) OS=Danio rerio OX=7955 GN=cct2 PE=1 SV=1;Chaperonin containing TCP1, subunit 2 (Beta) OS=Danio rerio OX=7955 GN=cct2 PE=2 SV=1;Chaperonin-containing TCP-1 complex beta chain (Fragment) OS=Danio rerio	3	2	33.6	11.225	110	0	21.786	68379000	8	8			-1;-1;-1	8547400	2608800	1640000	4298600	21465000	26228000	37682000	WRONG	TRUE	WRONG	TRUE	WRONG	TRUE				1.98583e+07	1.80674e+07	2.62446e+07	0.289122	0.556657223796034	0.811889	0.755917159763314	0.522768	0.781847133757962	-0.13635	0.536617842876165	0.402279	0.69828722002635	0.538629	0.734397677793904	26.9922
tr|A0A1L1QZW8|A0A1L1QZW8_DANRE	zgc:173770	tr|A0A1L1QZW8|A0A1L1QZW8_DANRE;tr|A0A1L1QZB6|A0A1L1QZB6_DANRE;tr|A0A1L1QZV6|A0A1L1QZV6_DANRE;tr|A0A1L1QZN4|A0A1L1QZN4_DANRE;tr|A0A1L1QZG2|A0A1L1QZG2_DANRE;tr|F1QR01|F1QR01_DANRE;tr|F1R1U6|F1R1U6_DANRE	tr|A0A1L1QZW8|A0A1L1QZW8_DANRE;tr|A0A1L1QZB6|A0A1L1QZB6_DANRE;tr|A0A1L1QZV6|A0A1L1QZV6_DANRE;tr|A0A1L1QZN4|A0A1L1QZN4_DANRE	Zgc:173770 OS=Danio rerio OX=7955 GN=zgc:173770 PE=4 SV=1;Uncharacterized protein OS=Danio rerio OX=7955 GN=LOC108179144 PE=4 SV=1;Uncharacterized protein OS=Danio rerio OX=7955 GN=si:dkey-172k15.19 PE=4 SV=1;Uncharacterized protein OS=Danio rerio OX=7955	7	9	18.3	84.309	818	0	134.02	835140000	12	33			-1;-1;-1;-1;-1;-1;-1	69595000	8958700	1753800	58883000	170970000	43669000	721390000	WRONG	TRUE	WRONG	TRUE	WRONG	TRUE				8.70007e+07	2.89812e+07	3.98213e+08	-1.96906	0.152974504249292	2.07704	0.946745562130177	4.0461	0.990445859872611	-1.58591	0.270306258322237	2.19444	0.939393939393939	3.78035	0.985486211901306	92.692
tr|A0A1N8RFI4|A0A1N8RFI4_DANRE	puf60b	tr|A0A1N8RFI4|A0A1N8RFI4_DANRE;tr|A0A2U3TVF3|A0A2U3TVF3_DANRE;sp|Q6IQE0|PU60B_DANRE;tr|A0A1N8PL29|A0A1N8PL29_DANRE;tr|A0A2R8RVR3|A0A2R8RVR3_DANRE;tr|A0A1D5NS44|A0A1D5NS44_DANRE;tr|A0A1D5NSV9|A0A1D5NSV9_DANRE;tr|A0A1D5NSB3|A0A1D5NSB3_DANRE;tr|F6NPA6|F6NPA6_DANRE	tr|A0A1N8RFI4|A0A1N8RFI4_DANRE;tr|A0A2U3TVF3|A0A2U3TVF3_DANRE;sp|Q6IQE0|PU60B_DANRE;tr|A0A1N8PL29|A0A1N8PL29_DANRE;tr|A0A2R8RVR3|A0A2R8RVR3_DANRE	Poly(U)-binding-splicing factor PUF60-B OS=Danio rerio OX=7955 GN=puf60b PE=1 SV=1;Poly(U)-binding-splicing factor PUF60-B OS=Danio rerio OX=7955 GN=puf60b PE=1 SV=1;Poly(U)-binding-splicing factor PUF60-B OS=Danio rerio OX=7955 GN=puf60b PE=2 SV=2;Poly(U)	9	15	39.6	53.857	500	0	182.63	1235300000	23	79			-1;-1;-1;-1;-1;-1;-1;-1;-1	53709000	15397000	23660000	14652000	459210000	813260000	516060000	WRONG	TRUE	WRONG	TRUE	WRONG	TRUE				1.89987e+08	3.75783e+08	1.72955e+08	0.824563	0.746458923512748	0.168385	0.571005917159763	-0.656178	0.292993630573248	0.984001	0.818908122503329	-0.135503	0.606060606060606	-1.1195	0.238026124818578	159.306
tr|A0A286Y855|A0A286Y855_DANRE	phex	tr|A0A286Y855|A0A286Y855_DANRE;tr|F1R6K1|F1R6K1_DANRE	tr|A0A286Y855|A0A286Y855_DANRE;tr|F1R6K1|F1R6K1_DANRE	Phosphate-regulating endopeptidase homolog, X-linked OS=Danio rerio OX=7955 GN=phex PE=1 SV=1;Phosphate-regulating endopeptidase homolog, X-linked OS=Danio rerio OX=7955 GN=phex PE=1 SV=1	2	2	3.6	83.825	727	0	12.762	5934300	43	2			-1;-1	138010		138010			10922000		TRUE	WRONG	WRONG	TRUE	WRONG	TRUE	ZebraF_1748	ZebraF_Mock			8.17201e+06	0													0
tr|A0A286Y8J6|A0A286Y8J6_DANRE	eif2b4	tr|A0A286Y8J6|A0A286Y8J6_DANRE;tr|Q5RIE1|Q5RIE1_DANRE;tr|F8W3W3|F8W3W3_DANRE	tr|A0A286Y8J6|A0A286Y8J6_DANRE;tr|Q5RIE1|Q5RIE1_DANRE;tr|F8W3W3|F8W3W3_DANRE	Eukaryotic translation initiation factor 2B, subunit 4 delta OS=Danio rerio OX=7955 GN=eif2b4 PE=1 SV=1;Eukaryotic translation initiation factor 2B, subunit 4 delta OS=Danio rerio OX=7955 GN=eif2b4 PE=1 SV=1;Eukaryotic translation initiation factor 2B, sub	3	2	6	61.225	554	0	11.798	8502100	25	5			-1;-1;-1	340080		181190	158890		8643000		TRUE	WRONG	WRONG	TRUE	WRONG	TRUE	ZebraF_1748	ZebraF_Mock			6.23763e+06	3.03161e+06											-1.04091	0.265602322206096	0
tr|A0A286Y8J9|A0A286Y8J9_DANRE	si:dkeyp-98a7.9	tr|A0A286Y8J9|A0A286Y8J9_DANRE	tr|A0A286Y8J9|A0A286Y8J9_DANRE	Si:dkeyp-98a7.9 OS=Danio rerio OX=7955 GN=si:dkeyp-98a7.9 PE=1 SV=2	1	4	60.2	14.752	128	0	136.58	4575400000	6	46			-1	762560000	69749000	311690000	381130000	507130000	3344700000	2641000000	WRONG	TRUE	WRONG	TRUE	WRONG	TRUE				3.8655e+08	2.4323e+09	1.64985e+09	2.72145	0.988668555240793	2.38066	0.968934911242604	-0.340793	0.417197452229299	2.6536	0.966711051930759	2.09361	0.931488801054018	-0.559986	0.397677793904209	721.664
tr|A0A286Y9D4|A0A286Y9D4_DANRE	ivd	tr|A0A286Y9D4|A0A286Y9D4_DANRE;tr|E7FGP9|E7FGP9_DANRE;tr|Q8AW60|Q8AW60_DANRE;tr|Q7ZTH9|Q7ZTH9_DANRE;tr|E9QEY6|E9QEY6_DANRE	tr|A0A286Y9D4|A0A286Y9D4_DANRE;tr|E7FGP9|E7FGP9_DANRE;tr|Q8AW60|Q8AW60_DANRE;tr|Q7ZTH9|Q7ZTH9_DANRE	Isovaleryl-CoA dehydrogenase OS=Danio rerio OX=7955 GN=ivd PE=1 SV=2;Isovaleryl-CoA dehydrogenase OS=Danio rerio OX=7955 GN=ivd PE=1 SV=3;Isovaleryl Coenzyme A dehydrogenase OS=Danio rerio OX=7955 GN=ivd PE=1 SV=1;Isovaleryl Coenzyme A dehydrogenase OS=Dan	5	3	13.6	45.306	412	0	29.414	70165000	20	5			-1;-1;-1;-1;-1	3508300	3207800	300440		50957000	29167000		WRONG	TRUE	WRONG	TRUE	TRUE	WRONG		ZebraF_Quinine	ZebraF_1748	6.10469e+07	8.27447e+06		-0.804943	0.293201133144476					-2.88318	0.114513981358189					33.1898
tr|A0A286YA62|A0A286YA62_DANRE	si:ch211-146l10.8	tr|A0A286YA62|A0A286YA62_DANRE;tr|A0A140LFX8|A0A140LFX8_DANRE;tr|Q32PW1|Q32PW1_DANRE;tr|Q7SXX5|Q7SXX5_DANRE	tr|A0A286YA62|A0A286YA62_DANRE;tr|A0A140LFX8|A0A140LFX8_DANRE;tr|Q32PW1|Q32PW1_DANRE;tr|Q7SXX5|Q7SXX5_DANRE	Si:ch211-146l10.8 OS=Danio rerio OX=7955 GN=si:ch211-146l10.8 PE=1 SV=1;Si:ch211-146l10.8 OS=Danio rerio OX=7955 GN=si:ch211-146l10.8 PE=1 SV=1;Zgc:122991 protein OS=Danio rerio OX=7955 GN=zgc:122991 PE=2 SV=1;Zgc:63694 OS=Danio rerio OX=7955 GN=slc7a1b PE	4	2	4.2	89.021	835	0	16.92	69775000	9	9			-1;-1;-1;-1	7752800		3669600	4083200		58455000	45770000	TRUE	WRONG	WRONG	TRUE	WRONG	TRUE	ZebraF_1748	ZebraF_Mock			4.54806e+07	2.80451e+07					-0.352924	0.412420382165605					-0.697503	0.365747460087083	0
tr|A0A286YAC7|A0A286YAC7_DANRE	si:dkeyp-98a7.9	tr|A0A286YAC7|A0A286YAC7_DANRE;tr|A9JRE4|A9JRE4_DANRE;tr|F1QIR8|F1QIR8_DANRE	tr|A0A286YAC7|A0A286YAC7_DANRE;tr|A9JRE4|A9JRE4_DANRE;tr|F1QIR8|F1QIR8_DANRE	Si:dkeyp-98a7.9 OS=Danio rerio OX=7955 GN=si:dkeyp-98a7.9 PE=1 SV=1;LOC561392 protein OS=Danio rerio OX=7955 GN=si:ch211-250e5.3 PE=2 SV=1;Si:dkeyp-98a7.9 (Fragment) OS=Danio rerio OX=7955 GN=si:dkeyp-98a7.9 PE=1 SV=2	3	2	60.2	14.704	128	0	39.838	1202800000	6	23			-1;-1;-1	200470000	10370000	19137000	170960000	106140000	329800000	922950000	WRONG	TRUE	WRONG	TRUE	WRONG	TRUE				5.92029e+07	1.58117e+08	7.82855e+08	1.63562	0.937677053824363	3.12028	0.980769230769231	1.48466	0.936305732484076	1.41726	0.901464713715047	3.72501	0.986824769433465	2.30775	0.95355587808418	107.294
tr|A0A286YAR2|A0A286YAR2_DANRE	rpl5b	tr|A0A286YAR2|A0A286YAR2_DANRE;tr|Q6IQB1|Q6IQB1_DANRE	tr|A0A286YAR2|A0A286YAR2_DANRE;tr|Q6IQB1|Q6IQB1_DANRE	Ribosomal protein L5b OS=Danio rerio OX=7955 GN=rpl5b PE=1 SV=2;Ribosomal protein L5b OS=Danio rerio OX=7955 GN=rpl5b PE=1 SV=1	2	7	22.4	33.362	290	0	67.166	880620000	11	45			-1;-1	80056000	23197000	13719000	43140000	345740000	394640000	333880000	WRONG	TRUE	WRONG	TRUE	WRONG	TRUE				1.47779e+08	1.50098e+08	2.59526e+08	0.19085	0.521246458923513	-0.0503578	0.502958579881657	-0.241208	0.447452229299363	0.0224641	0.579227696404794	0.812437	0.78129117259552	0.789973	0.782293178519594	240.01
tr|A0A2R8PV58|A0A2R8PV58_DANRE	pcca	tr|A0A2R8PV58|A0A2R8PV58_DANRE;tr|Q6DGE2|Q6DGE2_DANRE;tr|F1QPL7|F1QPL7_DANRE;tr|B0S5E3|B0S5E3_DANRE;tr|B0S5E2|B0S5E2_DANRE	tr|A0A2R8PV58|A0A2R8PV58_DANRE;tr|Q6DGE2|Q6DGE2_DANRE;tr|F1QPL7|F1QPL7_DANRE	Propionyl-CoA carboxylase subunit alpha OS=Danio rerio OX=7955 GN=pcca PE=1 SV=1;Propionyl-Coenzyme A carboxylase, alpha polypeptide OS=Danio rerio OX=7955 GN=pcca PE=2 SV=1;Propionyl-CoA carboxylase subunit alpha (Fragment) OS=Danio rerio OX=7955 GN=pcca	5	5	11.1	76.056	693	0	35.436	42679000	43	8			-1;-1;-1;-1;-1	992540	237270		755270	14758000		31287000	WRONG	TRUE	TRUE	WRONG	WRONG	TRUE	ZebraF_Quinine		ZebraF_Mock	9.70802e+06		2.47851e+07			1.08407	0.831360946745562					1.35223	0.866930171277997			2.45493
tr|A0A2R8PWR1|A0A2R8PWR1_DANRE	bhmt	tr|A0A2R8PWR1|A0A2R8PWR1_DANRE;tr|F1QU55|F1QU55_DANRE;sp|Q32LQ4|BHMT1_DANRE	tr|A0A2R8PWR1|A0A2R8PWR1_DANRE;tr|F1QU55|F1QU55_DANRE;sp|Q32LQ4|BHMT1_DANRE	Betaine--homocysteine S-methyltransferase 1 OS=Danio rerio OX=7955 GN=bhmt PE=1 SV=1;Betaine--homocysteine S-methyltransferase 1 OS=Danio rerio OX=7955 GN=bhmt PE=1 SV=1;Betaine--homocysteine S-methyltransferase 1 OS=Danio rerio OX=7955 GN=bhmt PE=2 SV=1	3	14	53.6	43.255	392	0	163.25	505570000	17	30			-1;-1;-1	29739000	29532000	207520		527220000	10109000		WRONG	TRUE	WRONG	TRUE	WRONG	TRUE				2.51089e+08	4.8582e+06	0	-5.70469	0.0240793201133144					-5.69163	0.0226364846870839					305.555
tr|A0A2R8PY37|A0A2R8PY37_DANRE	qdprb2	tr|A0A2R8PY37|A0A2R8PY37_DANRE;tr|E9QFJ2|E9QFJ2_DANRE	tr|A0A2R8PY37|A0A2R8PY37_DANRE;tr|E9QFJ2|E9QFJ2_DANRE	Uncharacterized protein OS=Danio rerio OX=7955 GN=qdprb2 PE=4 SV=1;Quinoid dihydropteridine reductase b2 OS=Danio rerio OX=7955 GN=qdprb2 PE=4 SV=1	2	6	75.5	27.429	257	0	70.311	835390000	16	48			-1;-1	52212000	12999000	15000000	24213000	256690000	419100000	429640000	WRONG	TRUE	WRONG	TRUE	WRONG	TRUE				1.51342e+08	2.29343e+08	2.08394e+08	0.707267	0.696883852691218	0.743101	0.742603550295858	0.0358338	0.585987261146497	0.599698	0.723035952063915	0.461504	0.710144927536232	-0.138194	0.560232220609579	134.495
tr|A0A2R8Q0U0|A0A2R8Q0U0_DANRE	si:dkey-108k21.21	tr|A0A2R8Q0U0|A0A2R8Q0U0_DANRE;tr|X1WCD4|X1WCD4_DANRE	tr|A0A2R8Q0U0|A0A2R8Q0U0_DANRE;tr|X1WCD4|X1WCD4_DANRE	Si:dkey-108k21.21 OS=Danio rerio OX=7955 GN=si:dkey-108k21.21 PE=3 SV=1;Si:dkey-108k21.21 (Fragment) OS=Danio rerio OX=7955 GN=si:dkey-108k21.21 PE=3 SV=1	2	3	47.6	21.232	206	0	18.575	775200000	6	11			-1;-1	129200000	73602000	22004000	33594000	526020000	237140000	169670000	WRONG	TRUE	WRONG	TRUE	WRONG	TRUE				4.20201e+08	1.81804e+08	1.53829e+08	-1.14938	0.237960339943343	-1.63239	0.178994082840237	-0.483008	0.356687898089172	-1.2087	0.330226364846871	-1.44975	0.318840579710145	-0.241054	0.526850507982583	761.529
tr|A0A2R8Q0V6|A0A2R8Q0V6_DANRE	krt4	tr|A0A2R8Q0V6|A0A2R8Q0V6_DANRE;tr|A9JRS6|A9JRS6_DANRE;tr|Q9PV92|Q9PV92_DANRE;tr|F1RDG4|F1RDG4_DANRE	tr|A0A2R8Q0V6|A0A2R8Q0V6_DANRE;tr|A9JRS6|A9JRS6_DANRE;tr|Q9PV92|Q9PV92_DANRE	Keratin 4 OS=Danio rerio OX=7955 GN=krt4 PE=1 SV=1;Keratin 4 OS=Danio rerio OX=7955 GN=krt4 PE=1 SV=1;Type II basic cytokeratin OS=Danio rerio OX=7955 GN=krt4 PE=2 SV=1	4	2	64.2	54.557	495	0	12.993	194770000	27	8			-1;-1;-1;-1	7213600	5371500	381260	1460800	136340000	34900000	44506000	WRONG	TRUE	WRONG	TRUE	WRONG	TRUE				1.37999e+08	1.41757e+07	3.01018e+07	-1.96591	0.154390934844193	-1.61514	0.181952662721894	0.350773	0.730891719745223	-3.28316	0.0865512649800266	-2.19673	0.212121212121212	1.08643	0.833091436865022	55.5767
tr|A0A2R8Q139|A0A2R8Q139_DANRE	hnrnpk	tr|A0A2R8Q139|A0A2R8Q139_DANRE;tr|Q7SYN1|Q7SYN1_DANRE;tr|F1QAZ9|F1QAZ9_DANRE;tr|F1QWB4|F1QWB4_DANRE;tr|B0UXJ3|B0UXJ3_DANRE;tr|E9QGT0|E9QGT0_DANRE;tr|F6PB84|F6PB84_DANRE;tr|Q4V9J6|Q4V9J6_DANRE;tr|B8JLJ8|B8JLJ8_DANRE	tr|A0A2R8Q139|A0A2R8Q139_DANRE;tr|Q7SYN1|Q7SYN1_DANRE;tr|F1QAZ9|F1QAZ9_DANRE;tr|F1QWB4|F1QWB4_DANRE;tr|B0UXJ3|B0UXJ3_DANRE	Heterogeneous nuclear ribonucleoprotein K OS=Danio rerio OX=7955 GN=hnrnpk PE=1 SV=1;Heterogeneous nuclear ribonucleoprotein K OS=Danio rerio OX=7955 GN=hnrnpk PE=2 SV=1;Heterogeneous nuclear ribonucleoprotein K OS=Danio rerio OX=7955 GN=hnrnpk PE=1 SV=1;H	9	3	12	46.251	417	0	19.382	16416000	27	3			-1;-1;-1;-1;-1;-1;-1;-1;-1	608000	434720	173280		13321000			WRONG	TRUE	WRONG	TRUE	TRUE	WRONG		ZebraF_Quinine	ZebraF_1748	1.1168e+07	6.44281e+06								-0.793613	0.403462050599201					4.49787
tr|A0A2R8Q4A3|A0A2R8Q4A3_DANRE	dbt	tr|A0A2R8Q4A3|A0A2R8Q4A3_DANRE;tr|Q5BKV3|Q5BKV3_DANRE;tr|A0A0R4INZ8|A0A0R4INZ8_DANRE	tr|A0A2R8Q4A3|A0A2R8Q4A3_DANRE;tr|Q5BKV3|Q5BKV3_DANRE;tr|A0A0R4INZ8|A0A0R4INZ8_DANRE	Dihydrolipoamide acetyltransferase component of pyruvate dehydrogenase complex OS=Danio rerio OX=7955 GN=dbt PE=1 SV=1;Dihydrolipoamide acetyltransferase component of pyruvate dehydrogenase complex OS=Danio rerio OX=7955 GN=dbt PE=2 SV=1;Dihydrolipoamide a	3	4	12.7	51.004	466	0	25.926	34979000	21	7			-1;-1;-1	1665700	913810	206630	545210		10891000	10380000	WRONG	TRUE	WRONG	TRUE	WRONG	TRUE				1.82598e+07	5.97543e+06	8.73783e+06					-0.06933	0.539808917197452	-1.61156	0.263648468708389	-1.06333	0.391304347826087	0.548232	0.735849056603774	9.45481
tr|A0A2R8Q4M1|A0A2R8Q4M1_DANRE	mrpl49	tr|A0A2R8Q4M1|A0A2R8Q4M1_DANRE;tr|E7F2U2|E7F2U2_DANRE	tr|A0A2R8Q4M1|A0A2R8Q4M1_DANRE;tr|E7F2U2|E7F2U2_DANRE	Uncharacterized protein OS=Danio rerio OX=7955 GN=mrpl49 PE=4 SV=1;Mitochondrial ribosomal protein L49 OS=Danio rerio OX=7955 GN=mrpl49 PE=4 SV=1	2	6	47.7	19.768	176	0	41.325	286120000	9	10			-1;-1	31791000	31791000			306530000			WRONG	TRUE	TRUE	WRONG	TRUE	WRONG	ZebraF_Quinine	ZebraF_Quinine		2.24813e+08															328.928
tr|A0A2R8Q4U1|A0A2R8Q4U1_DANRE	nup160	tr|A0A2R8Q4U1|A0A2R8Q4U1_DANRE;tr|Q6PFK8|Q6PFK8_DANRE	tr|A0A2R8Q4U1|A0A2R8Q4U1_DANRE;tr|Q6PFK8|Q6PFK8_DANRE	Nucleoporin 160 OS=Danio rerio OX=7955 GN=nup160 PE=1 SV=1;Zgc:66306 OS=Danio rerio OX=7955 GN=nup160 PE=2 SV=1	2	2	1.9	131.14	1171	0	12.561	10327000	46	2			-1;-1	224490	224490			10962000			WRONG	TRUE	TRUE	WRONG	TRUE	WRONG	ZebraF_Quinine	ZebraF_Quinine		9.8261e+06															2.32271
tr|A0A2R8Q4W3|A0A2R8Q4W3_DANRE	srsf1a	tr|A0A2R8Q4W3|A0A2R8Q4W3_DANRE;sp|Q7SXP4|SRS1A_DANRE;tr|A0A2R8Q2W1|A0A2R8Q2W1_DANRE;tr|E9QGF8|E9QGF8_DANRE;sp|Q6NYA0|SRS1B_DANRE;tr|B2GSG5|B2GSG5_DANRE;tr|E9QIC5|E9QIC5_DANRE	tr|A0A2R8Q4W3|A0A2R8Q4W3_DANRE;sp|Q7SXP4|SRS1A_DANRE;tr|A0A2R8Q2W1|A0A2R8Q2W1_DANRE;tr|E9QGF8|E9QGF8_DANRE;sp|Q6NYA0|SRS1B_DANRE;tr|B2GSG5|B2GSG5_DANRE;tr|E9QIC5|E9QIC5_DANRE	Serine/arginine-rich-splicing factor 1A OS=Danio rerio OX=7955 GN=srsf1a PE=1 SV=1;Serine/arginine-rich splicing factor 1A OS=Danio rerio OX=7955 GN=srsf1a PE=2 SV=2;Serine/arginine-rich-splicing factor 1A OS=Danio rerio OX=7955 GN=srsf1a PE=1 SV=1;Serine/	7	8	39.8	27.488	244	0	56.528	243250000	14	26			-1;-1;-1;-1;-1;-1;-1	17375000	3138300	6554100	7682800	75077000	119640000	148400000	WRONG	TRUE	WRONG	TRUE	WRONG	TRUE				4.18055e+07	1.21373e+08	6.56157e+07	0.672257	0.684135977337111	0.983048	0.812130177514793	0.310791	0.719745222929936	1.53768	0.909454061251665	0.650349	0.749670619235837	-0.887329	0.307692307692308	32.4707
tr|A0A2R8Q542|A0A2R8Q542_DANRE	ctcf	tr|A0A2R8Q542|A0A2R8Q542_DANRE;tr|Q6JAA4|Q6JAA4_DANRE;tr|A0A2R8QUZ1|A0A2R8QUZ1_DANRE;tr|Q4V985|Q4V985_DANRE;tr|Q1RM41|Q1RM41_DANRE;tr|A1L216|A1L216_DANRE;tr|Q5XJR2|Q5XJR2_DANRE	tr|A0A2R8Q542|A0A2R8Q542_DANRE;tr|Q6JAA4|Q6JAA4_DANRE;tr|A0A2R8QUZ1|A0A2R8QUZ1_DANRE;tr|Q4V985|Q4V985_DANRE;tr|Q1RM41|Q1RM41_DANRE;tr|A1L216|A1L216_DANRE;tr|Q5XJR2|Q5XJR2_DANRE	CCCTC-binding factor (zinc finger protein) OS=Danio rerio OX=7955 GN=ctcf PE=1 SV=1;CCCTC-binding factor OS=Danio rerio OX=7955 GN=ctcf PE=1 SV=1;CCCTC-binding factor (zinc finger protein) OS=Danio rerio OX=7955 GN=ctcf PE=1 SV=1;Ctcf protein (Fragment) OS	7	2	3.1	88.23	784	0	12.886	16237000	27	5			-1;-1;-1;-1;-1;-1;-1	601370	55104	261230	285030	7702500	7975300	6825100	WRONG	TRUE	WRONG	TRUE	WRONG	TRUE				1.41568e+06	9.71297e+06	5.87327e+06	0.050212	0.478753541076487	-0.174477	0.467455621301775	-0.224689	0.457006369426752	2.77842	0.976031957390146	2.05267	0.926218708827404	-0.725748	0.355587808417997	0.570138
tr|A0A2R8Q5A6|A0A2R8Q5A6_DANRE	wu:fb95e10	tr|A0A2R8Q5A6|A0A2R8Q5A6_DANRE	tr|A0A2R8Q5A6|A0A2R8Q5A6_DANRE	DUF4596 domain-containing protein OS=Danio rerio OX=7955 GN=wu:fb95e10 PE=1 SV=1	1	2	2.2	188.86	1762	0.0032733	10.468	1638400	57	2			-1	28744	13996		14748			925520	WRONG	TRUE	TRUE	WRONG	WRONG	TRUE	ZebraF_Quinine		ZebraF_Mock	759107		641550									-0.242741	0.575757575757576			0.144811
tr|A0A2R8Q5M9|A0A2R8Q5M9_DANRE	LOC100332822	tr|A0A2R8Q5M9|A0A2R8Q5M9_DANRE;tr|F1RCT0|F1RCT0_DANRE	tr|A0A2R8Q5M9|A0A2R8Q5M9_DANRE;tr|F1RCT0|F1RCT0_DANRE	Uncharacterized protein OS=Danio rerio OX=7955 GN=LOC100332822 PE=4 SV=1;Uncharacterized protein OS=Danio rerio OX=7955 GN=LOC100332822 PE=4 SV=3	2	2	10.4	54.826	537	0	17.813	9924200	13	2			-1;-1	763400			763400			10988000	TRUE	WRONG	TRUE	WRONG	WRONG	TRUE		ZebraF_Mock	ZebraF_Mock			7.57384e+06													0
tr|A0A2R8Q650|A0A2R8Q650_DANRE	tpm3	tr|A0A2R8Q650|A0A2R8Q650_DANRE;tr|A5WW36|A5WW36_DANRE	tr|A0A2R8Q650|A0A2R8Q650_DANRE	Tropomyosin 3 OS=Danio rerio OX=7955 GN=tpm3 PE=1 SV=1	2	3	50.7	33.017	284	0	40.882	94620000	16	9			-1;-1	5913800	3060500	1591200	1262000	25420000	18122000	82448000	WRONG	TRUE	WRONG	TRUE	WRONG	TRUE				4.65946e+07	3.50591e+07	1.54107e+07	-0.488222	0.364022662889518	1.69752	0.920118343195266	2.18574	0.974522292993631	-0.410374	0.484687083888149	-1.59623	0.292490118577075	-1.18586	0.214804063860668	31.6657
tr|A0A2R8Q6N1|A0A2R8Q6N1_DANRE	hcfc1a	tr|A0A2R8Q6N1|A0A2R8Q6N1_DANRE;tr|Q7SZY1|Q7SZY1_DANRE;tr|A5D6R2|A5D6R2_DANRE;tr|F1Q750|F1Q750_DANRE;tr|A8WIP5|A8WIP5_DANRE	tr|A0A2R8Q6N1|A0A2R8Q6N1_DANRE;tr|Q7SZY1|Q7SZY1_DANRE;tr|A5D6R2|A5D6R2_DANRE;tr|F1Q750|F1Q750_DANRE	Host cell factor C1a OS=Danio rerio OX=7955 GN=hcfc1a PE=1 SV=1;Novel protein similar to mouse and human host cell factor C1 (VP16-accessory protein) (HCFC1) OS=Danio rerio OX=7955 GN=hcfc1a PE=4 SV=1;Hcfc1a protein OS=Danio rerio OX=7955 GN=hcfc1a PE=2 SV	5	4	3.5	180.98	1764	0	47.12	75270000	54	7			-1;-1;-1;-1;-1	1393900	424190	93583	876120	19154000	24660000	42194000	WRONG	TRUE	WRONG	TRUE	WRONG	TRUE				2.17957e+07	6.95908e+06	3.61061e+07	0.364527	0.580736543909348	1.13939	0.840236686390533	0.774865	0.832802547770701	-1.64708	0.26098535286285	0.7282	0.769433465085639	2.37528	0.957910014513788	4.38892
tr|A0A2R8Q720|A0A2R8Q720_DANRE	flna	tr|A0A2R8Q720|A0A2R8Q720_DANRE;tr|E9QI62|E9QI62_DANRE;tr|F1R1U1|F1R1U1_DANRE;tr|A0A0R4IUS4|A0A0R4IUS4_DANRE;tr|E7F1L7|E7F1L7_DANRE	tr|A0A2R8Q720|A0A2R8Q720_DANRE;tr|E9QI62|E9QI62_DANRE	Uncharacterized protein OS=Danio rerio OX=7955 GN=flna PE=1 SV=1;Filamin A, alpha (actin-binding protein 280) OS=Danio rerio OX=7955 GN=flna PE=4 SV=1	5	19	11.8	271.72	2545	0	133.26	358250000	125	39			-1;-1;-1;-1;-1	2866000	310870	258950	2296200	53552000	85671000	280060000	WRONG	TRUE	WRONG	TRUE	WRONG	TRUE				2.23266e+07	2.93364e+07	1.3553e+08	0.677866	0.688385269121813	2.38672	0.970414201183432	1.70886	0.949044585987261	0.39393	0.66844207723036	2.60178	0.959156785243742	2.20785	0.946298984034833	3.21644
tr|A0A2R8Q7D1|A0A2R8Q7D1_DANRE	zfr	tr|A0A2R8Q7D1|A0A2R8Q7D1_DANRE;tr|E7EZB4|E7EZB4_DANRE;tr|A2BGG2|A2BGG2_DANRE;sp|Q6PCR6|ZFR_DANRE	tr|A0A2R8Q7D1|A0A2R8Q7D1_DANRE;tr|E7EZB4|E7EZB4_DANRE;tr|A2BGG2|A2BGG2_DANRE;sp|Q6PCR6|ZFR_DANRE	Zinc finger RNA-binding protein OS=Danio rerio OX=7955 GN=zfr PE=1 SV=1;Zinc finger RNA-binding protein OS=Danio rerio OX=7955 GN=zfr PE=1 SV=3;Zinc finger RNA-binding protein OS=Danio rerio OX=7955 GN=zfr PE=1 SV=1;Zinc finger RNA-binding protein OS=Danio	4	2	2.8	111.08	1026	0	12.775	4001000	40	2			-1;-1;-1;-1	100030	100030			4540900			WRONG	TRUE	TRUE	WRONG	TRUE	WRONG	ZebraF_Quinine	ZebraF_Quinine		3.80705e+06															1.03497
tr|A0A2R8Q8S0|A0A2R8Q8S0_DANRE	chchd2	tr|A0A2R8Q8S0|A0A2R8Q8S0_DANRE;tr|Q6PBS8|Q6PBS8_DANRE;tr|A0A0R4IYS8|A0A0R4IYS8_DANRE	tr|A0A2R8Q8S0|A0A2R8Q8S0_DANRE;tr|Q6PBS8|Q6PBS8_DANRE	Coiled-coil-helix-coiled-coil-helix domain-containing 2 OS=Danio rerio OX=7955 GN=chchd2 PE=1 SV=1;Chchd2l protein OS=Danio rerio OX=7955 GN=chchd2 PE=1 SV=1	3	3	26.4	18.453	174	0	21.494	60043000	5	6			-1;-1;-1	12009000		2847900	9160600		47783000	29926000	WRONG	TRUE	WRONG	TRUE	WRONG	TRUE				0	1.96091e+07	3.49551e+07					-0.675098	0.281847133757962					0.833982	0.792452830188679	0
tr|A0A2R8Q8X0|A0A2R8Q8X0_DANRE	zgc:55461	tr|A0A2R8Q8X0|A0A2R8Q8X0_DANRE;tr|Q6IQJ2|Q6IQJ2_DANRE;tr|Q7ZW01|Q7ZW01_DANRE;tr|A0A2R8QCY8|A0A2R8QCY8_DANRE	tr|A0A2R8Q8X0|A0A2R8Q8X0_DANRE;tr|Q6IQJ2|Q6IQJ2_DANRE;tr|Q7ZW01|Q7ZW01_DANRE;tr|A0A2R8QCY8|A0A2R8QCY8_DANRE	Tubulin beta chain OS=Danio rerio OX=7955 GN=zgc:55461 PE=1 SV=1;Tubulin beta chain OS=Danio rerio OX=7955 GN=zgc:55461 PE=1 SV=1;Tubulin beta chain OS=Danio rerio OX=7955 GN=zgc:55461 PE=2 SV=1;Tubulin beta chain OS=Danio rerio OX=7955 GN=zgc:55461 PE=1 S	4	2	64.8	49.616	443	0	65.664	551900000	19	13			-1;-1;-1;-1	29048000	22702000	5406400	939060	417870000	140260000	107930000	WRONG	TRUE	WRONG	TRUE	WRONG	TRUE				4.10436e+08	1.41457e+08	1.36165e+07	-1.57495	0.195467422096317	-1.95296	0.156804733727811	-0.378008	0.404458598726115	-1.5368	0.278295605858855	-4.91373	0.0579710144927536	-3.37693	0.0203193033381713	234.888
tr|A0A2R8Q951|A0A2R8Q951_DANRE	si:dkey-88l16.3	tr|A0A2R8Q951|A0A2R8Q951_DANRE;tr|A0A286YAQ3|A0A286YAQ3_DANRE	tr|A0A2R8Q951|A0A2R8Q951_DANRE;tr|A0A286YAQ3|A0A286YAQ3_DANRE	Si:dkey-88l16.3 OS=Danio rerio OX=7955 GN=si:dkey-88l16.3 PE=1 SV=1;Si:dkey-88l16.3 OS=Danio rerio OX=7955 GN=si:dkey-88l16.3 PE=1 SV=2	2	2	5.8	176.96	1615	0	14.674	34670000	83	6			-1;-1	417710	163660	48925	205120	11539000	8091300	20464000	WRONG	TRUE	WRONG	TRUE	WRONG	TRUE				1.29255e+07	5.59191e+06	1.29931e+07	-0.512075	0.361189801699717	0.82657	0.764792899408284	1.33864	0.929936305732484	-1.20881	0.328894806924101	0.00752564	0.625823451910408	1.21633	0.862119013062409	1.69332
tr|A0A2R8Q9K6|A0A2R8Q9K6_DANRE	rpl7a	tr|A0A2R8Q9K6|A0A2R8Q9K6_DANRE;tr|Q6PBZ1|Q6PBZ1_DANRE;tr|Q0P474|Q0P474_DANRE	tr|A0A2R8Q9K6|A0A2R8Q9K6_DANRE;tr|Q6PBZ1|Q6PBZ1_DANRE	Ribosomal protein L7a OS=Danio rerio OX=7955 GN=rpl7a PE=1 SV=1;Ribosomal protein L7a OS=Danio rerio OX=7955 GN=rpl7a PE=1 SV=1	3	20	59.4	30.007	266	0	157.94	2872600000	10	87			-1;-1;-1	287260000	59999000	99483000	127780000	725840000	1719500000	1484100000	WRONG	TRUE	WRONG	TRUE	WRONG	TRUE				2.67994e+08	6.35176e+08	4.983e+08	1.24427	0.873937677053824	1.03186	0.821005917159763	-0.212401	0.460191082802548	1.24496	0.873501997336884	0.894816	0.795783926218709	-0.35014	0.483309143686502	620.785
tr|A0A2R8QAE1|A0A2R8QAE1_DANRE	LOC100334800	tr|A0A2R8QAE1|A0A2R8QAE1_DANRE;tr|A0A2R8PYX8|A0A2R8PYX8_DANRE	tr|A0A2R8QAE1|A0A2R8QAE1_DANRE;tr|A0A2R8PYX8|A0A2R8PYX8_DANRE	Fibrinogen C-terminal domain-containing protein OS=Danio rerio OX=7955 GN=LOC100334800 PE=1 SV=1;Fibrinogen C-terminal domain-containing protein OS=Danio rerio OX=7955 GN=LOC100334800 PE=1 SV=1	2	25	68.5	28.142	241	0	323.31	5779700000	14	175			-1;-1	412830000	201810000	84849000	126180000	2824700000	2366400000	2017800000	WRONG	TRUE	WRONG	TRUE	WRONG	TRUE				1.37381e+09	8.98371e+08	7.14927e+08	-0.255404	0.412181303116147	-0.485314	0.383136094674556	-0.229911	0.452229299363057	-0.612798	0.438082556591212	-0.942313	0.41501976284585	-0.329514	0.493468795355588	2088.04
tr|A0A2R8QBN1|A0A2R8QBN1_DANRE	rps15	tr|A0A2R8QBN1|A0A2R8QBN1_DANRE;tr|Q6Q421|Q6Q421_DANRE;tr|Q6DGW6|Q6DGW6_DANRE	tr|A0A2R8QBN1|A0A2R8QBN1_DANRE;tr|Q6Q421|Q6Q421_DANRE;tr|Q6DGW6|Q6DGW6_DANRE	Ribosomal protein S15 OS=Danio rerio OX=7955 GN=rps15 PE=1 SV=1;Ribosomal protein S15 OS=Danio rerio OX=7955 GN=rps15 PE=1 SV=1;Ribosomal protein S15 OS=Danio rerio OX=7955 GN=rps15 PE=2 SV=1	3	11	76.3	16.329	139	0	186.21	2858900000	5	60			-1;-1;-1	571770000	173720000	236340000	161700000	1238400000	1648100000	1201800000	WRONG	TRUE	WRONG	TRUE	WRONG	TRUE				6.11093e+08	1.43628e+09	5.9838e+08	0.412326	0.594900849858357	-0.0432805	0.505917159763314	-0.455607	0.364649681528662	1.23287	0.869507323568575	-0.0303308	0.620553359683794	-1.2632	0.195936139332366	1797.41
tr|A0A2R8QBS2|A0A2R8QBS2_DANRE	akap12b	tr|A0A2R8QBS2|A0A2R8QBS2_DANRE;tr|F2Z4T4|F2Z4T4_DANRE;tr|A5HLY6|A5HLY6_DANRE;tr|A0A2R8Q9F2|A0A2R8Q9F2_DANRE;tr|A0A0R4IC31|A0A0R4IC31_DANRE;tr|A0A0A0MPJ0|A0A0A0MPJ0_DANRE	tr|A0A2R8QBS2|A0A2R8QBS2_DANRE;tr|F2Z4T4|F2Z4T4_DANRE;tr|A5HLY6|A5HLY6_DANRE;tr|A0A2R8Q9F2|A0A2R8Q9F2_DANRE;tr|A0A0R4IC31|A0A0R4IC31_DANRE	A kinase (PRKA) anchor protein 12b OS=Danio rerio OX=7955 GN=akap12b PE=1 SV=1;A kinase (PRKA) anchor protein 12b OS=Danio rerio OX=7955 GN=akap12b PE=1 SV=1;Gravin OS=Danio rerio OX=7955 GN=akap12b PE=2 SV=1;A kinase (PRKA) anchor protein 12b OS=Danio rer	6	7	8.6	162.69	1506	0	77.246	17557000	55	9			-1;-1;-1;-1;-1;-1	319230	200880		118350			7206500	WRONG	TRUE	WRONG	TRUE	WRONG	TRUE				1.05128e+07	0	4.96747e+06									-1.08157	0.38866930171278			2.07842
tr|A0A2R8QC66|A0A2R8QC66_DANRE	rpl23a	tr|A0A2R8QC66|A0A2R8QC66_DANRE;tr|F1QGI3|F1QGI3_DANRE;tr|F1Q9T9|F1Q9T9_DANRE;tr|Q6Q416|Q6Q416_DANRE;tr|Q4G0B1|Q4G0B1_DANRE	tr|A0A2R8QC66|A0A2R8QC66_DANRE;tr|F1QGI3|F1QGI3_DANRE;tr|F1Q9T9|F1Q9T9_DANRE;tr|Q6Q416|Q6Q416_DANRE;tr|Q4G0B1|Q4G0B1_DANRE	Ribosomal protein L23a OS=Danio rerio OX=7955 GN=rpl23a PE=1 SV=1;Ribosomal protein L23a OS=Danio rerio OX=7955 GN=rpl23a PE=1 SV=1;Ribosomal protein L23a (Fragment) OS=Danio rerio OX=7955 GN=rpl23a PE=1 SV=1;Ribosomal protein L23a OS=Danio rerio OX=7955 G	5	19	57.8	16.757	147	0	186.56	6384500000	7	105			-1;-1;-1;-1;-1	912070000	326780000	228980000	356310000	2515200000	3446800000	2298000000	WRONG	TRUE	WRONG	TRUE	WRONG	TRUE				1.06575e+09	1.0749e+09	9.27085e+08	0.454584	0.601983002832861	-0.130294	0.479289940828402	-0.584879	0.321656050955414	0.0123332	0.577896138482024	-0.201093	0.586297760210804	-0.213426	0.542815674891147	3381.06
tr|A0A2R8QCQ9|A0A2R8QCQ9_DANRE		tr|A0A2R8QCQ9|A0A2R8QCQ9_DANRE;tr|A0A2R8QJN0|A0A2R8QJN0_DANRE;tr|A8KBR6|A8KBR6_DANRE;tr|F1R8M9|F1R8M9_DANRE	tr|A0A2R8QCQ9|A0A2R8QCQ9_DANRE;tr|A0A2R8QJN0|A0A2R8QJN0_DANRE	Uncharacterized protein OS=Danio rerio OX=7955 PE=4 SV=1;Uncharacterized protein OS=Danio rerio OX=7955 PE=4 SV=1	4	7	33.4	56.577	542	0	96.374	217330000	8	13			-1;-1;-1;-1	27166000	5973300		21193000	39955000		197910000	WRONG	TRUE	TRUE	WRONG	WRONG	TRUE	ZebraF_Quinine		ZebraF_Mock	4.54701e+07		1.09854e+08			2.3084	0.960059171597633					1.27259	0.855072463768116			61.8033
tr|A0A2R8QEH4|A0A2R8QEH4_DANRE	smx5	tr|A0A2R8QEH4|A0A2R8QEH4_DANRE;tr|Q5RKP8|Q5RKP8_DANRE;tr|A0A2R8QU40|A0A2R8QU40_DANRE	tr|A0A2R8QEH4|A0A2R8QEH4_DANRE;tr|Q5RKP8|Q5RKP8_DANRE;tr|A0A2R8QU40|A0A2R8QU40_DANRE	U6 snRNA-associated Sm-like protein LSm2 OS=Danio rerio OX=7955 GN=smx5 PE=1 SV=1;U6 snRNA-associated Sm-like protein LSm2 OS=Danio rerio OX=7955 GN=smx5 PE=1 SV=1;U6 snRNA-associated Sm-like protein LSm2 OS=Danio rerio OX=7955 GN=smx5 PE=1 SV=1	3	2	22.5	10.033	89	0	17.247	34733000	5	5			-1;-1;-1	6946600	6946600			36856000			WRONG	TRUE	TRUE	WRONG	TRUE	WRONG	ZebraF_Quinine	ZebraF_Quinine		3.30492e+07															71.8736
tr|A0A2R8QFS7|A0A2R8QFS7_DANRE	zc3h14	tr|A0A2R8QFS7|A0A2R8QFS7_DANRE;sp|Q5TYQ8|ZC3HE_DANRE	tr|A0A2R8QFS7|A0A2R8QFS7_DANRE;sp|Q5TYQ8|ZC3HE_DANRE	Zinc finger CCCH domain-containing protein 14 OS=Danio rerio OX=7955 GN=zc3h14 PE=1 SV=1;Zinc finger CCCH domain-containing protein 14 OS=Danio rerio OX=7955 GN=zc3h14 PE=2 SV=1	2	2	4.2	74.556	666	0	12.747	9178700	33	2			-1;-1	278140	278140			9526900			WRONG	TRUE	TRUE	WRONG	TRUE	WRONG	ZebraF_Quinine	ZebraF_Quinine		8.73375e+06															2.8778
tr|A0A2R8QG51|A0A2R8QG51_DANRE	zgc:171977	tr|A0A2R8QG51|A0A2R8QG51_DANRE;tr|A0A2R8QBV3|A0A2R8QBV3_DANRE;tr|A0A2R8Q631|A0A2R8Q631_DANRE;tr|F1R3X6|F1R3X6_DANRE;tr|A7E2M2|A7E2M2_DANRE;tr|A7MC12|A7MC12_DANRE	tr|A0A2R8QG51|A0A2R8QG51_DANRE;tr|A0A2R8QBV3|A0A2R8QBV3_DANRE;tr|A0A2R8Q631|A0A2R8Q631_DANRE;tr|F1R3X6|F1R3X6_DANRE	Zgc:171977 OS=Danio rerio OX=7955 GN=zgc:171977 PE=4 SV=1;Zgc:171977 OS=Danio rerio OX=7955 GN=zgc:171977 PE=4 SV=1;Zgc:171977 OS=Danio rerio OX=7955 GN=zgc:171977 PE=4 SV=1;Zgc:171977 OS=Danio rerio OX=7955 GN=zgc:171977 PE=4 SV=1	6	2	7	82.951	781	0	13.041	156390000	8	8			-1;-1;-1;-1;-1;-1	19549000	1616400	10105000	7827500	27032000	151850000	59697000	WRONG	TRUE	WRONG	TRUE	WRONG	TRUE				1.23042e+07	1.11325e+08	4.77894e+07	2.48991	0.980169971671388	1.14299	0.843195266272189	-1.34692	0.0828025477707006	3.17755	0.984021304926764	1.95755	0.922266139657444	-1.22001	0.204644412191582	16.7242
tr|A0A2R8QGN2|A0A2R8QGN2_DANRE	rpl39	tr|A0A2R8QGN2|A0A2R8QGN2_DANRE;tr|Q6IMW8|Q6IMW8_DANRE	tr|A0A2R8QGN2|A0A2R8QGN2_DANRE;tr|Q6IMW8|Q6IMW8_DANRE	Ribosomal protein L39 OS=Danio rerio OX=7955 GN=rpl39 PE=1 SV=1;Ribosomal protein L39 OS=Danio rerio OX=7955 GN=rpl39 PE=1 SV=1	2	3	26	6.2594	50	0	99.207	9578700000	1	28			-1;-1	9578700000	2203500000	3404300000	3970900000	4215100000	6165000000	2827700000	WRONG	TRUE	WRONG	TRUE	WRONG	TRUE				2.09667e+09	4.68791e+09	3.03043e+09	0.548534	0.638810198300283	-0.575938	0.35207100591716	-1.12447	0.121019108280255	1.16084	0.849533954727031	0.531423	0.729907773386034	-0.62942	0.381712626995646	22798.7
tr|A0A2R8QHD1|A0A2R8QHD1_DANRE		tr|A0A2R8QHD1|A0A2R8QHD1_DANRE;tr|Q6NYB0|Q6NYB0_DANRE;tr|F1QS28|F1QS28_DANRE	tr|A0A2R8QHD1|A0A2R8QHD1_DANRE;tr|Q6NYB0|Q6NYB0_DANRE;tr|F1QS28|F1QS28_DANRE	Uncharacterized protein OS=Danio rerio OX=7955 PE=4 SV=1;Zgc:77366 OS=Danio rerio OX=7955 GN=hnrnpa0a PE=2 SV=1;Heterogeneous nuclear ribonucleoprotein A0a OS=Danio rerio OX=7955 GN=hnrnpa0a PE=4 SV=1	3	6	29	29.581	279	0	57.714	67326000	13	13			-1;-1;-1	5178900	4193700		985220	53018000		19662000	WRONG	TRUE	TRUE	WRONG	WRONG	TRUE	ZebraF_Quinine		ZebraF_Mock	3.77851e+07		9.77451e+06			-1.43107	0.210059171597633					-1.95072	0.246376811594203			43.3905
tr|A0A2R8QHF8|A0A2R8QHF8_DANRE	nup93	tr|A0A2R8QHF8|A0A2R8QHF8_DANRE;tr|Q1LV08|Q1LV08_DANRE;tr|B2GRL6|B2GRL6_DANRE;sp|Q7ZU29|NUP93_DANRE;tr|Q1LV09|Q1LV09_DANRE	tr|A0A2R8QHF8|A0A2R8QHF8_DANRE;tr|Q1LV08|Q1LV08_DANRE;tr|B2GRL6|B2GRL6_DANRE;sp|Q7ZU29|NUP93_DANRE	Nuclear pore complex protein Nup93 OS=Danio rerio OX=7955 GN=nup93 PE=1 SV=1;Nuclear pore complex protein Nup93 OS=Danio rerio OX=7955 GN=nup93 PE=1 SV=1;Nuclear pore complex protein Nup93 OS=Danio rerio OX=7955 GN=nup93 PE=2 SV=1;Nuclear pore complex prot	5	3	6.8	58.354	516	0	19.692	32686000	29	3			-1;-1;-1;-1;-1	1127100	924650		202450	24194000		10285000	WRONG	TRUE	TRUE	WRONG	WRONG	TRUE	ZebraF_Quinine		ZebraF_Mock	2.55148e+07		4.48056e+06			-1.23411	0.239644970414201					-2.50958	0.181818181818182			9.56697
tr|A0A2R8QHK1|A0A2R8QHK1_DANRE	hnrnpd	tr|A0A2R8QHK1|A0A2R8QHK1_DANRE;tr|F1Q8A5|F1Q8A5_DANRE;tr|A4QP67|A4QP67_DANRE	tr|A0A2R8QHK1|A0A2R8QHK1_DANRE;tr|F1Q8A5|F1Q8A5_DANRE;tr|A4QP67|A4QP67_DANRE	Heterogeneous nuclear ribonucleoprotein D OS=Danio rerio OX=7955 GN=hnrnpd PE=1 SV=1;Heterogeneous nuclear ribonucleoprotein D OS=Danio rerio OX=7955 GN=hnrnpd PE=1 SV=1;Hnrnpd protein OS=Danio rerio OX=7955 GN=hnrnpd PE=2 SV=1	3	14	52.9	35.162	310	0	125.79	672940000	14	28			-1;-1;-1	48067000	48067000			700450000			WRONG	TRUE	TRUE	WRONG	WRONG	TRUE	ZebraF_Quinine		ZebraF_Mock	3.65007e+08		0													497.329
tr|A0A2R8QHK5|A0A2R8QHK5_DANRE	zgc:153867	tr|A0A2R8QHK5|A0A2R8QHK5_DANRE;tr|Q6TNS5|Q6TNS5_DANRE;tr|E9QG86|E9QG86_DANRE;tr|Q1JPY2|Q1JPY2_DANRE;tr|Q5U3D1|Q5U3D1_DANRE;tr|A0A0R4IXM2|A0A0R4IXM2_DANRE;tr|A0A2R8QGT1|A0A2R8QGT1_DANRE;tr|E9QF73|E9QF73_DANRE;tr|E9QCD6|E9QCD6_DANRE;tr|A0A2R8Q1L3|A0A2R8Q1L3_DANRE;tr|E9QIL0|E9QIL0_DANRE	tr|A0A2R8QHK5|A0A2R8QHK5_DANRE;tr|Q6TNS5|Q6TNS5_DANRE;tr|E9QG86|E9QG86_DANRE;tr|Q1JPY2|Q1JPY2_DANRE;tr|Q5U3D1|Q5U3D1_DANRE;tr|A0A0R4IXM2|A0A0R4IXM2_DANRE;tr|A0A2R8QGT1|A0A2R8QGT1_DANRE;tr|E9QF73|E9QF73_DANRE;tr|E9QCD6|E9QCD6_DANRE	Zgc:153867 OS=Danio rerio OX=7955 GN=zgc:153867 PE=1 SV=1;Myosin light chain alkali, smooth-muscle isoform OS=Danio rerio OX=7955 GN=MLC3SM PE=1 SV=1;Zgc:153867 OS=Danio rerio OX=7955 GN=zgc:153867 PE=1 SV=1;Zgc:153867 protein (Fragment) OS=Danio rerio OX=	11	16	88	16.806	150	0	323.31	4656200000	10	79			-1;-1;-1;-1;-1;-1;-1;-1;-1;-1;-1	465620000	253010000	23812000	188800000	2204800000	671740000	2362300000	WRONG	TRUE	WRONG	TRUE	WRONG	TRUE				1.2423e+09	2.09598e+08	1.07099e+09	-1.71467	0.171388101983003	0.0995444	0.551775147928994	1.81422	0.953821656050955	-2.56732	0.137150466045273	-0.214067	0.583662714097497	2.35325	0.955007256894049	2617.79
tr|A0A2R8QHY3|A0A2R8QHY3_DANRE		tr|A0A2R8QHY3|A0A2R8QHY3_DANRE;tr|Q7ZUM5|Q7ZUM5_DANRE;tr|Q6NZU0|Q6NZU0_DANRE;tr|Q7ZU46|Q7ZU46_DANRE	tr|A0A2R8QHY3|A0A2R8QHY3_DANRE;tr|Q7ZUM5|Q7ZUM5_DANRE;tr|Q6NZU0|Q6NZU0_DANRE;tr|Q7ZU46|Q7ZU46_DANRE	Uncharacterized protein OS=Danio rerio OX=7955 PE=4 SV=1;Heat shock protein 4 OS=Danio rerio OX=7955 GN=hspa4b PE=2 SV=1;Heat shock protein 4 OS=Danio rerio OX=7955 GN=hspa4b PE=1 SV=1;Heat shock protein 4, like OS=Danio rerio OX=7955 GN=hspa4a PE=1 SV=1	4	2	9.8	25.348	215	0	12.372	14624000	14	2			-1;-1;-1;-1	1044600			1044600			16143000	TRUE	WRONG	TRUE	WRONG	WRONG	TRUE		ZebraF_Mock	ZebraF_Mock			1.11607e+07													0
tr|A0A2R8QIZ9|A0A2R8QIZ9_DANRE	rab7b	tr|A0A2R8QIZ9|A0A2R8QIZ9_DANRE;tr|Q6GQM5|Q6GQM5_DANRE;tr|Q7T2C6|Q7T2C6_DANRE;tr|Q641M4|Q641M4_DANRE;tr|F6NJU6|F6NJU6_DANRE	tr|A0A2R8QIZ9|A0A2R8QIZ9_DANRE;tr|Q6GQM5|Q6GQM5_DANRE;tr|Q7T2C6|Q7T2C6_DANRE	RAB7b, member RAS oncogene family OS=Danio rerio OX=7955 GN=rab7b PE=4 SV=1;RAB7b, member RAS oncogene family OS=Danio rerio OX=7955 GN=rab7b PE=2 SV=1;RAB7, member RAS oncogene family OS=Danio rerio OX=7955 GN=rab7a PE=1 SV=1	5	3	27.5	14.665	131	0	16.555	7437900	10	2			-1;-1;-1;-1;-1	743790		269840	473950		5344600		TRUE	WRONG	WRONG	TRUE	WRONG	TRUE	ZebraF_1748	ZebraF_Mock			3.71592e+06	3.61704e+06											-0.0389087	0.589259796806967	0
tr|A0A2R8QKR3|A0A2R8QKR3_DANRE	vtg6	tr|A0A2R8QKR3|A0A2R8QKR3_DANRE;tr|A0A2R8QBG3|A0A2R8QBG3_DANRE;tr|F1QV15|F1QV15_DANRE;tr|A0A2R8RSX9|A0A2R8RSX9_DANRE;tr|Q3T7A9|Q3T7A9_DANRE;tr|A8E4Y8|A8E4Y8_DANRE	tr|A0A2R8QKR3|A0A2R8QKR3_DANRE;tr|A0A2R8QBG3|A0A2R8QBG3_DANRE;tr|F1QV15|F1QV15_DANRE	Vitellogenin 6 OS=Danio rerio OX=7955 GN=vtg6 PE=1 SV=1;Vitellogenin 6 OS=Danio rerio OX=7955 GN=vtg6 PE=1 SV=1;Vitellogenin 6 (Fragment) OS=Danio rerio OX=7955 GN=vtg6 PE=1 SV=1	6	28	78.7	147.82	1350	0	323.31	21767000000	71	213			-1;-1;-1;-1;-1;-1	306580000	89044000	93009000	124520000	4530700000	9601600000	13940000000	WRONG	TRUE	WRONG	TRUE	WRONG	TRUE				3.39952e+09	5.46848e+09	4.10038e+09	1.08354	0.837110481586402	1.62142	0.911242603550296	0.537884	0.788216560509554	0.685807	0.749667110519308	0.270427	0.673254281949934	-0.415381	0.457184325108853	921.301
tr|A0A2R8QLI3|A0A2R8QLI3_DANRE	mrpl18	tr|A0A2R8QLI3|A0A2R8QLI3_DANRE	tr|A0A2R8QLI3|A0A2R8QLI3_DANRE	Mitochondrial ribosomal protein L18 OS=Danio rerio OX=7955 GN=mrpl18 PE=4 SV=1	1	10	55	21.704	191	0	90.965	237420000	12	12			-1	19785000	19785000			244400000			WRONG	TRUE	TRUE	WRONG	TRUE	WRONG	ZebraF_Quinine	ZebraF_Quinine		1.45372e+08															204.707
tr|A0A2R8QLZ5|A0A2R8QLZ5_DANRE	prmt5	tr|A0A2R8QLZ5|A0A2R8QLZ5_DANRE;tr|Q503E3|Q503E3_DANRE;tr|B0R026|B0R026_DANRE	tr|A0A2R8QLZ5|A0A2R8QLZ5_DANRE;tr|Q503E3|Q503E3_DANRE;tr|B0R026|B0R026_DANRE	Protein arginine N-methyltransferase 5 OS=Danio rerio OX=7955 GN=prmt5 PE=1 SV=1;Protein arginine N-methyltransferase 5 OS=Danio rerio OX=7955 GN=prmt5 PE=2 SV=1;Protein arginine N-methyltransferase 5 OS=Danio rerio OX=7955 GN=prmt5 PE=1 SV=1	3	2	4.3	71.122	624	0.00083612	11.463	16965000	35	3			-1;-1;-1	484720	484720			18298000			WRONG	TRUE	TRUE	WRONG	TRUE	WRONG	ZebraF_Quinine	ZebraF_Quinine		1.61429e+07															5.0152
tr|A0A2R8QML3|A0A2R8QML3_DANRE	zgc:171446	tr|A0A2R8QML3|A0A2R8QML3_DANRE;tr|F1RED5|F1RED5_DANRE;tr|F1RCB4|F1RCB4_DANRE	tr|A0A2R8QML3|A0A2R8QML3_DANRE;tr|F1RED5|F1RED5_DANRE;tr|F1RCB4|F1RCB4_DANRE	Zgc:171446 OS=Danio rerio OX=7955 GN=zgc:171446 PE=1 SV=1;Zgc:171446 OS=Danio rerio OX=7955 GN=zgc:171446 PE=1 SV=1;Zgc:171446 OS=Danio rerio OX=7955 GN=zgc:171446 PE=1 SV=2	3	6	16.6	158.19	1453	0	113.58	899840000	49	32			-1;-1;-1	18364000	2992000	4851000	10521000	201770000	394190000	586780000	WRONG	TRUE	WRONG	TRUE	WRONG	TRUE				1.39501e+08	3.10983e+08	3.50227e+08	0.966179	0.804532577903683	1.54011	0.896449704142012	0.573929	0.794585987261146	1.15655	0.845539280958722	1.32801	0.861660079051383	0.171455	0.648766328011611	30.957
tr|A0A2R8QN17|A0A2R8QN17_DANRE	zgc:171445	tr|A0A2R8QN17|A0A2R8QN17_DANRE;tr|B7ZVK0|B7ZVK0_DANRE;tr|A0A2R8RLB3|A0A2R8RLB3_DANRE;tr|A8WFS5|A8WFS5_DANRE;tr|E7F2C7|E7F2C7_DANRE	tr|A0A2R8QN17|A0A2R8QN17_DANRE;tr|B7ZVK0|B7ZVK0_DANRE;tr|A0A2R8RLB3|A0A2R8RLB3_DANRE;tr|A8WFS5|A8WFS5_DANRE;tr|E7F2C7|E7F2C7_DANRE	Zgc:171445 OS=Danio rerio OX=7955 GN=zgc:171445 PE=1 SV=1;Zgc:171445 OS=Danio rerio OX=7955 GN=zgc:171445 PE=1 SV=1;Zgc:171445 OS=Danio rerio OX=7955 GN=zgc:171445 PE=1 SV=1;Zgc:171445 protein OS=Danio rerio OX=7955 GN=zgc:171445 PE=2 SV=1;Zgc:171445 OS=Da	5	3	13.9	158.23	1456	0	22.722	271780000	47	10			-1;-1;-1;-1;-1	5782600	528170	2154800	3099700	44232000	140420000	194500000	WRONG	TRUE	WRONG	TRUE	WRONG	TRUE				2.36206e+07	1.39463e+08	1.11183e+08	1.66659	0.943342776203966	2.13661	0.95414201183432	0.470022	0.762738853503185	2.56177	0.96138482023968	2.23482	0.940711462450593	-0.326948	0.496371552975327	5.46476
tr|A0A2R8QNH9|A0A2R8QNH9_DANRE		tr|A0A2R8QNH9|A0A2R8QNH9_DANRE;tr|A0A2R8QRU1|A0A2R8QRU1_DANRE;sp|A1L1M4|P4R2B_DANRE;tr|E7EY74|E7EY74_DANRE	tr|A0A2R8QNH9|A0A2R8QNH9_DANRE;tr|A0A2R8QRU1|A0A2R8QRU1_DANRE;sp|A1L1M4|P4R2B_DANRE;tr|E7EY74|E7EY74_DANRE	Uncharacterized protein OS=Danio rerio OX=7955 PE=4 SV=1;Uncharacterized protein OS=Danio rerio OX=7955 PE=4 SV=1;Serine/threonine-protein phosphatase 4 regulatory subunit 2-B OS=Danio rerio OX=7955 GN=ppp4r2b PE=1 SV=2;Serine/threonine-protein phosphatase	4	2	9.4	36.709	341	0	20.221	9477500	13	3			-1;-1;-1;-1	729040	729040			10111000			WRONG	TRUE	TRUE	WRONG	TRUE	WRONG	ZebraF_Quinine	ZebraF_Quinine		9.01807e+06															7.54308
tr|A0A2R8QRC7|A0A2R8QRC7_DANRE	abcf1	tr|A0A2R8QRC7|A0A2R8QRC7_DANRE;tr|Q6NV15|Q6NV15_DANRE;tr|A3KPX2|A3KPX2_DANRE;tr|A3KPX1|A3KPX1_DANRE;tr|A7MCH9|A7MCH9_DANRE	tr|A0A2R8QRC7|A0A2R8QRC7_DANRE;tr|Q6NV15|Q6NV15_DANRE;tr|A3KPX2|A3KPX2_DANRE;tr|A3KPX1|A3KPX1_DANRE;tr|A7MCH9|A7MCH9_DANRE	ATP-binding cassette, sub-family F (GCN20), member 1 OS=Danio rerio OX=7955 GN=abcf1 PE=1 SV=1;ATP-binding cassette, sub-family F (GCN20), member 1 OS=Danio rerio OX=7955 GN=abcf1 PE=2 SV=1;ATP-binding cassette, sub-family F (GCN20), member 1 OS=Danio reri	5	6	10.6	96.891	857	0	39.245	28141000	33	8			-1;-1;-1;-1;-1	852770	334760	236670	281340	11658000			WRONG	TRUE	WRONG	TRUE	WRONG	TRUE				1.05115e+07	1.07551e+07	7.0855e+06							0.0330599	0.587217043941411	-0.569026	0.50197628458498	-0.602086	0.391872278664732	3.46362
tr|A0A2R8QSI1|A0A2R8QSI1_DANRE	cops7a	tr|A0A2R8QSI1|A0A2R8QSI1_DANRE;tr|F6PBL6|F6PBL6_DANRE;tr|Q6PBI3|Q6PBI3_DANRE;tr|Q1LXQ3|Q1LXQ3_DANRE	tr|A0A2R8QSI1|A0A2R8QSI1_DANRE;tr|F6PBL6|F6PBL6_DANRE;tr|Q6PBI3|Q6PBI3_DANRE;tr|Q1LXQ3|Q1LXQ3_DANRE	COP9 constitutive photomorphogenic homolog subunit 7A OS=Danio rerio OX=7955 GN=cops7a PE=1 SV=1;COP9 constitutive photomorphogenic homolog subunit 7A OS=Danio rerio OX=7955 GN=cops7a PE=1 SV=1;Cops7a protein (Fragment) OS=Danio rerio OX=7955 GN=cops7a PE=	4	3	25.8	27.995	256	0	23.27	21442000	9	4			-1;-1;-1;-1	2382400	2382400			22604000			WRONG	TRUE	TRUE	WRONG	TRUE	WRONG	ZebraF_Quinine	ZebraF_Quinine		2.04026e+07															24.6497
tr|A0A2R8QT38|A0A2R8QT38_DANRE	rpl36a	tr|A0A2R8QT38|A0A2R8QT38_DANRE;sp|P61485|RL36A_DANRE;tr|A0A2R8Q736|A0A2R8Q736_DANRE;tr|A0A2R8RI07|A0A2R8RI07_DANRE;tr|A0A2R8Q1C6|A0A2R8Q1C6_DANRE	tr|A0A2R8QT38|A0A2R8QT38_DANRE;sp|P61485|RL36A_DANRE;tr|A0A2R8Q736|A0A2R8Q736_DANRE;tr|A0A2R8RI07|A0A2R8RI07_DANRE;tr|A0A2R8Q1C6|A0A2R8Q1C6_DANRE	60S ribosomal protein L36a OS=Danio rerio OX=7955 GN=rpl36a PE=1 SV=1;60S ribosomal protein L36a OS=Danio rerio OX=7955 GN=rpl36a PE=3 SV=2;60S ribosomal protein L36a OS=Danio rerio OX=7955 GN=rpl36a PE=1 SV=1;60S ribosomal protein L36a OS=Danio rerio OX=7	5	2	40	6.3886	55	0	25.219	192660000	3	6			-1;-1;-1;-1;-1	64221000	25283000	21292000	17647000	69182000	129920000	61612000	WRONG	TRUE	WRONG	TRUE	WRONG	TRUE				7.21719e+07	8.79611e+07	4.04014e+07	0.909155	0.786118980169972	-0.167185	0.468934911242604	-1.07634	0.135350318471338	0.285429	0.641810918774967	-0.837031	0.44532279314888	-1.12246	0.236574746008708	261.593
tr|A0A2R8QT76|A0A2R8QT76_DANRE		tr|A0A2R8QT76|A0A2R8QT76_DANRE;sp|Q1LXI5|RM54_DANRE	tr|A0A2R8QT76|A0A2R8QT76_DANRE;sp|Q1LXI5|RM54_DANRE	Uncharacterized protein OS=Danio rerio OX=7955 PE=4 SV=1;39S ribosomal protein L54, mitochondrial OS=Danio rerio OX=7955 GN=mrpl54 PE=3 SV=2	2	3	30	14.057	120	0	19.068	25461000	5	4			-1;-1	5092200	5092200			27497000			WRONG	TRUE	TRUE	WRONG	TRUE	WRONG	ZebraF_Quinine	ZebraF_Quinine		2.42266e+07															52.6869
tr|A0A2R8QU07|A0A2R8QU07_DANRE	qdprb2	tr|A0A2R8QU07|A0A2R8QU07_DANRE;tr|A7MC04|A7MC04_DANRE	tr|A0A2R8QU07|A0A2R8QU07_DANRE;tr|A7MC04|A7MC04_DANRE	Quinoid dihydropteridine reductase b2 OS=Danio rerio OX=7955 GN=qdprb2 PE=1 SV=1;Qdprb2 protein OS=Danio rerio OX=7955 GN=qdprb2 PE=2 SV=1	2	2	75.5	27.519	257	0	55.283	206920000	16	13			-1;-1	12933000	2238000	1208600	9486000	41104000	66176000	134500000	WRONG	TRUE	WRONG	TRUE	WRONG	TRUE				3.40716e+07	2.66289e+07	1.15831e+08	0.687029	0.691218130311615	1.71026	0.921597633136095	1.02323	0.882165605095541	-0.355577	0.495339547270306	1.76538	0.911725955204216	2.12095	0.941944847605225	23.1557
tr|A0A2R8QV67|A0A2R8QV67_DANRE	vtg4	tr|A0A2R8QV67|A0A2R8QV67_DANRE;tr|A0A2R8QN47|A0A2R8QN47_DANRE;tr|A0A2R8RWE8|A0A2R8RWE8_DANRE;tr|Q1RM99|Q1RM99_DANRE;tr|Q3T7B1|Q3T7B1_DANRE	tr|A0A2R8QV67|A0A2R8QV67_DANRE;tr|A0A2R8QN47|A0A2R8QN47_DANRE	Vitellogenin 4 OS=Danio rerio OX=7955 GN=vtg4 PE=1 SV=1;Vitellogenin 4 OS=Danio rerio OX=7955 GN=vtg4 PE=1 SV=1	5	103	82.3	147.38	1347	0	323.31	253840000000	75	833			-1;-1;-1;-1;-1	3384500000	895000000	1106800000	1382700000	62157000000	143240000000	137710000000	WRONG	TRUE	WRONG	TRUE	WRONG	TRUE				2.53746e+10	4.02485e+10	3.52094e+10	1.20445	0.864022662889518	1.14764	0.844674556213018	-0.0568011	0.546178343949045	0.66555	0.744340878828229	0.472573	0.712779973649539	-0.192977	0.547169811320755	9260.19
tr|A0A2R8RI79|A0A2R8RI79_DANRE	si:zfos-1505d6.3	tr|A0A2R8RI79|A0A2R8RI79_DANRE;tr|A0A2R8RTZ6|A0A2R8RTZ6_DANRE;tr|Q98SS1|Q98SS1_DANRE;tr|A8E584|A8E584_DANRE;tr|F1QJ26|F1QJ26_DANRE;tr|F1R003|F1R003_DANRE;tr|Q05AP6|Q05AP6_DANRE;tr|Q567L3|Q567L3_DANRE;tr|Q98SS2|Q98SS2_DANRE;tr|A0A140LG74|A0A140LG74_DANRE;tr|Q98SS3|Q98SS3_DANRE;tr|Q502R0|Q502R0_DANRE;tr|F1QUS3|F1QUS3_DANRE;tr|F1QNI8|F1QNI8_DANRE;tr|A8KBT7|A8KBT7_DANRE;tr|F1QMZ0|F1QMZ0_DANRE;tr|A1L1…	tr|A0A2R8RI79|A0A2R8RI79_DANRE;tr|A0A2R8RTZ6|A0A2R8RTZ6_DANRE;tr|Q98SS1|Q98SS1_DANRE;tr|A8E584|A8E584_DANRE;tr|F1QJ26|F1QJ26_DANRE;tr|F1R003|F1R003_DANRE;tr|Q05AP6|Q05AP6_DANRE;tr|Q567L3|Q567L3_DANRE;tr|Q98SS2|Q98SS2_DANRE;tr|A0A140LG74|A0A140LG74_DANRE;tr|Q98SS3|Q98SS3_DANRE;tr|Q502R0|Q502R0_DANRE;tr|F1QUS3|F1QUS3_DANRE;tr|F1QNI8|F1QNI8_DANRE;tr|A8KBT7|A8KBT7_DANRE;tr|F1QMZ0|F1QMZ0_DANRE;tr|A1L1…	Si:zfos-1505d6.3 OS=Danio rerio OX=7955 GN=si:zfos-1505d6.3 PE=4 SV=1;Zona pellucida glycoprotein 2, tandem duplicate 5 OS=Danio rerio OX=7955 GN=zp2.5 PE=4 SV=1;Egg envelope protein ZP2 variant C OS=Danio rerio OX=7955 GN=zp2.2 PE=4 SV=1;Zona pellucida gl	20	15	52.5	43.573	396	0	231.51	1545400000	17	49			-1;-1;-1;-1;-1;-1;-1;-1;-1;-1;-1;-1;-1;-1;-1;-1;-1;-1;-1;-1	90908000	59227000	1246900	30434000	1123600000	33578000	520640000	WRONG	TRUE	WRONG	TRUE	WRONG	TRUE				6.52357e+08	2.919e+07	3.02937e+08	-5.06447	0.0339943342776204	-1.10977	0.251479289940828	3.9547	0.988853503184713	-4.48212	0.0452729693741678	-1.10665	0.38471673254282	3.37547	0.978229317851959	612.797
tr|A0A2R8RIY7|A0A2R8RIY7_DANRE	chchd4a	tr|A0A2R8RIY7|A0A2R8RIY7_DANRE;tr|F1QKE2|F1QKE2_DANRE;sp|Q6DEI8|MIA40_DANRE	tr|A0A2R8RIY7|A0A2R8RIY7_DANRE;tr|F1QKE2|F1QKE2_DANRE;sp|Q6DEI8|MIA40_DANRE	Coiled-coil-helix-coiled-coil-helix domain-containing 4a OS=Danio rerio OX=7955 GN=chchd4a PE=4 SV=1;Coiled-coil-helix-coiled-coil-helix domain-containing 4a OS=Danio rerio OX=7955 GN=chchd4a PE=4 SV=1;Mitochondrial intermembrane space import and assembly	3	2	16	15.647	144	0	16.314	172190000	4	7			-1;-1;-1	43048000	43048000			183710000			WRONG	TRUE	TRUE	WRONG	TRUE	WRONG	ZebraF_Quinine	ZebraF_Quinine		1.63846e+08															445.4
tr|A0A2R8RMU0|A0A2R8RMU0_DANRE	zp3c	tr|A0A2R8RMU0|A0A2R8RMU0_DANRE;tr|B8A4S8|B8A4S8_DANRE	tr|A0A2R8RMU0|A0A2R8RMU0_DANRE;tr|B8A4S8|B8A4S8_DANRE	Zona pellucida glycoprotein 3c OS=Danio rerio OX=7955 GN=zp3c PE=4 SV=1;Zona pellucida glycoprotein 3c (Fragment) OS=Danio rerio OX=7955 GN=zp3c PE=1 SV=1	2	2	6.8	33.392	292	0	12.633	19001000	11	3			-1;-1	1727300			1727300			20970000	TRUE	WRONG	TRUE	WRONG	WRONG	TRUE		ZebraF_Mock	ZebraF_Mock			1.45008e+07													0
tr|A0A2R8RN02|A0A2R8RN02_DANRE	vtg7	tr|A0A2R8RN02|A0A2R8RN02_DANRE;tr|A0A2R8QNH7|A0A2R8QNH7_DANRE;tr|E9QFD8|E9QFD8_DANRE;tr|A0A2R8RUJ6|A0A2R8RUJ6_DANRE;tr|Q3T7A8|Q3T7A8_DANRE;tr|F1R743|F1R743_DANRE	tr|A0A2R8RN02|A0A2R8RN02_DANRE;tr|A0A2R8QNH7|A0A2R8QNH7_DANRE;tr|E9QFD8|E9QFD8_DANRE	Vitellogenin 7 OS=Danio rerio OX=7955 GN=vtg7 PE=1 SV=1;Vitellogenin 7 OS=Danio rerio OX=7955 GN=vtg7 PE=1 SV=1;Vitellogenin 7 OS=Danio rerio OX=7955 GN=vtg7 PE=1 SV=3	6	2	72.4	146.33	1335	0	12.757	101710000	71	3			-1;-1;-1;-1;-1;-1	1432600			1432600			112430000	TRUE	WRONG	TRUE	WRONG	WRONG	TRUE		ZebraF_Mock	ZebraF_Mock			7.76242e+07													0
tr|A0A2R8RQ88|A0A2R8RQ88_DANRE	tpm1	tr|A0A2R8RQ88|A0A2R8RQ88_DANRE;tr|A0A2R8QH41|A0A2R8QH41_DANRE;tr|A7E2K1|A7E2K1_DANRE;tr|Q6NYQ0|Q6NYQ0_DANRE;tr|E7FBZ3|E7FBZ3_DANRE;tr|A0A1L6UW63|A0A1L6UW63_DANRE	tr|A0A2R8RQ88|A0A2R8RQ88_DANRE;tr|A0A2R8QH41|A0A2R8QH41_DANRE;tr|A7E2K1|A7E2K1_DANRE;tr|Q6NYQ0|Q6NYQ0_DANRE;tr|E7FBZ3|E7FBZ3_DANRE;tr|A0A1L6UW63|A0A1L6UW63_DANRE	Tropomyosin 1 (alpha) OS=Danio rerio OX=7955 GN=tpm1 PE=1 SV=1;Tropomyosin 1 (alpha) OS=Danio rerio OX=7955 GN=tpm1 PE=1 SV=1;Tropomyosin 1 (alpha) OS=Danio rerio OX=7955 GN=tpm1 PE=1 SV=1;Tropomyosin 1 (Alpha) OS=Danio rerio OX=7955 GN=tpm1 PE=2 SV=1;Trop	6	2	43.3	28.491	247	0	14.74	51929000	15	5			-1;-1;-1;-1;-1;-1	3461900	184840		3277100	13574000		43450000	WRONG	TRUE	TRUE	WRONG	WRONG	TRUE	ZebraF_Quinine		ZebraF_Mock	2.63829e+06		3.75146e+07			1.67851	0.915680473372781					3.82978	0.989459815546772			1.91246
tr|A0A2R8RQ90|A0A2R8RQ90_DANRE	phip	tr|A0A2R8RQ90|A0A2R8RQ90_DANRE;tr|E7F2W3|E7F2W3_DANRE;tr|E9QJ97|E9QJ97_DANRE	tr|A0A2R8RQ90|A0A2R8RQ90_DANRE;tr|E7F2W3|E7F2W3_DANRE;tr|E9QJ97|E9QJ97_DANRE	Uncharacterized protein OS=Danio rerio OX=7955 GN=phip PE=4 SV=1;Pleckstrin homology domain-interacting protein OS=Danio rerio OX=7955 GN=phip PE=4 SV=3;Pleckstrin homology domain-interacting protein OS=Danio rerio OX=7955 GN=phip PE=4 SV=1	3	2	1.8	203.01	1794	0.00082781	11.039	1140000000	77	1			-1;-1;-1	14805000			14805000			1262100000	TRUE	WRONG	TRUE	WRONG	WRONG	TRUE		ZebraF_Mock	ZebraF_Mock			8.69981e+08													0
tr|A0A2R8RQC2|A0A2R8RQC2_DANRE	fubp1	tr|A0A2R8RQC2|A0A2R8RQC2_DANRE	tr|A0A2R8RQC2|A0A2R8RQC2_DANRE	Far upstream element (FUSE)-binding protein 1 OS=Danio rerio OX=7955 GN=fubp1 PE=1 SV=1	1	2	56	69.819	670	0	40.808	131350000	32	9			-1	4104600	4104600			139940000			WRONG	TRUE	TRUE	WRONG	TRUE	WRONG	ZebraF_Quinine	ZebraF_Quinine		1.24978e+08															42.4686
tr|A0A2R8RR81|A0A2R8RR81_DANRE	tpm3	tr|A0A2R8RR81|A0A2R8RR81_DANRE	tr|A0A2R8RR81|A0A2R8RR81_DANRE	Tropomyosin 3 OS=Danio rerio OX=7955 GN=tpm3 PE=1 SV=1	1	5	62.1	28.721	248	0	41.81	723680000	15	27			-1	48245000	5561400	6801300	35883000	141060000	226710000	510590000	WRONG	TRUE	WRONG	TRUE	WRONG	TRUE				7.06117e+07	1.27242e+08	3.89998e+08	0.684539	0.689801699716714	1.85586	0.936390532544379	1.17132	0.906050955414013	0.849597	0.796271637816245	2.46549	0.949934123847167	1.61589	0.901306240928882	57.5415
tr|A0A2R8RRC9|A0A2R8RRC9_DANRE	hadhb	tr|A0A2R8RRC9|A0A2R8RRC9_DANRE	tr|A0A2R8RRC9|A0A2R8RRC9_DANRE	Hydroxyacyl-CoA dehydrogenase trifunctional multienzyme complex subunit beta OS=Danio rerio OX=7955 GN=hadhb PE=1 SV=1	1	13	33.8	48.321	456	0	97.464	355120000	24	28			-1	14797000	7557200	2618300	4621100	185190000	120860000	126630000	WRONG	TRUE	WRONG	TRUE	WRONG	TRUE				8.19548e+07	8.01563e+07	7.27468e+07	-0.615669	0.3328611898017	-0.548387	0.363905325443787	0.0672824	0.603503184713376	-0.0320117	0.561917443408788	-0.171944	0.594202898550725	-0.139933	0.55878084179971	78.1912
tr|A0A2R8RS24|A0A2R8RS24_DANRE	rpl35	tr|A0A2R8RS24|A0A2R8RS24_DANRE;sp|Q8JHJ1|RL35_DANRE	tr|A0A2R8RS24|A0A2R8RS24_DANRE;sp|Q8JHJ1|RL35_DANRE	60S ribosomal protein L35 OS=Danio rerio OX=7955 GN=rpl35 PE=1 SV=1;60S ribosomal protein L35 OS=Danio rerio OX=7955 GN=rpl35 PE=2 SV=3	2	17	64.8	14.299	122	0	323.31	26517000000	5	105			-1;-1	5303400000	1672900000	2017000000	1613400000	8276600000	20104000000	8579000000	WRONG	TRUE	WRONG	TRUE	WRONG	TRUE				6.19321e+09	1.04744e+10	4.86541e+09	1.28037	0.879603399433428	0.0517713	0.542899408284024	-1.2286	0.0971337579617834	0.758112	0.773635153129161	-0.348126	0.549407114624506	-1.10624	0.243831640058055	17308.8
tr|A0A2R8RSL1|A0A2R8RSL1_DANRE	znf346	tr|A0A2R8RSL1|A0A2R8RSL1_DANRE;tr|F1Q771|F1Q771_DANRE;sp|A2RV29|ZN346_DANRE	tr|A0A2R8RSL1|A0A2R8RSL1_DANRE;tr|F1Q771|F1Q771_DANRE;sp|A2RV29|ZN346_DANRE	Zinc finger protein 346 OS=Danio rerio OX=7955 GN=znf346 PE=1 SV=1;Zinc finger protein 346 OS=Danio rerio OX=7955 GN=znf346 PE=1 SV=1;Zinc finger protein 346 OS=Danio rerio OX=7955 GN=znf346 PE=2 SV=1	3	18	57.6	34.574	309	0	243.96	1843600000	14	55			-1;-1;-1	131690000	128420000	1725000	1548800	1931200000	41003000	22723000	WRONG	TRUE	WRONG	TRUE	WRONG	TRUE				8.43819e+08	3.32566e+07	1.65478e+07	-5.55762	0.0269121813031161	-6.4092	0.0192307692307692	-0.851576	0.21656050955414	-4.66522	0.0399467376830892	-5.67222	0.0421607378129117	-1.007	0.277213352685051	1328.71
tr|A0A2R8RUH9|A0A2R8RUH9_DANRE	LOC566119	tr|A0A2R8RUH9|A0A2R8RUH9_DANRE	tr|A0A2R8RUH9|A0A2R8RUH9_DANRE	Fibrinogen C-terminal domain-containing protein OS=Danio rerio OX=7955 GN=LOC566119 PE=1 SV=1	1	19	67.3	28.891	245	0	239.84	2170000000	14	77			-1	155000000	70245000	45588000	39170000	956860000	1195500000	715560000	WRONG	TRUE	WRONG	TRUE	WRONG	TRUE				5.75744e+08	6.16733e+08	3.33423e+08	0.321234	0.570821529745043	-0.419235	0.39792899408284	-0.740469	0.262738853503185	0.0992169	0.597869507323569	-0.788074	0.461133069828722	-0.887291	0.309143686502177	726.796
tr|A0A2R8RVS1|A0A2R8RVS1_DANRE	nasp	tr|A0A2R8RVS1|A0A2R8RVS1_DANRE;tr|Q7ZVH7|Q7ZVH7_DANRE;tr|A0A2R8QCL4|A0A2R8QCL4_DANRE;tr|F1QWD3|F1QWD3_DANRE;tr|E9QE69|E9QE69_DANRE	tr|A0A2R8RVS1|A0A2R8RVS1_DANRE;tr|Q7ZVH7|Q7ZVH7_DANRE;tr|A0A2R8QCL4|A0A2R8QCL4_DANRE	Nuclear autoantigenic sperm protein (histone-binding) OS=Danio rerio OX=7955 GN=nasp PE=1 SV=1;Nasp protein OS=Danio rerio OX=7955 GN=nasp PE=2 SV=1;Nuclear autoantigenic sperm protein (histone-binding) OS=Danio rerio OX=7955 GN=nasp PE=1 SV=1	5	12	35.2	67.775	619	0	117.15	248280000	33	35			-1;-1;-1;-1;-1	7523500	843540	139000	6541000	66744000	15789000	194490000	WRONG	TRUE	WRONG	TRUE	WRONG	TRUE				2.08434e+07	6.31667e+06	1.04191e+08	-2.07972	0.145892351274788	1.54299	0.89792899408284	3.6227	0.987261146496815	-1.72236	0.242343541944075	2.32156	0.9433465085639	4.04392	0.989840348330914	8.72776
tr|A0A2R8RW79|A0A2R8RW79_DANRE	ilf3a	tr|A0A2R8RW79|A0A2R8RW79_DANRE;tr|Q4V9C6|Q4V9C6_DANRE;tr|F1QZW7|F1QZW7_DANRE;tr|A0A2R8RUM2|A0A2R8RUM2_DANRE;tr|F1QRI4|F1QRI4_DANRE;tr|Q5XJM3|Q5XJM3_DANRE;tr|Q4V9C5|Q4V9C5_DANRE;tr|A8KB01|A8KB01_DANRE	tr|A0A2R8RW79|A0A2R8RW79_DANRE;tr|Q4V9C6|Q4V9C6_DANRE;tr|F1QZW7|F1QZW7_DANRE;tr|A0A2R8RUM2|A0A2R8RUM2_DANRE;tr|F1QRI4|F1QRI4_DANRE	Interleukin enhancer-binding factor 3a OS=Danio rerio OX=7955 GN=ilf3a PE=1 SV=1;Zgc:113842 OS=Danio rerio OX=7955 GN=ilf3a PE=2 SV=1;Interleukin enhancer-binding factor 3a OS=Danio rerio OX=7955 GN=ilf3a PE=1 SV=1;Interleukin enhancer-binding factor 3a OS	8	8	19.4	88.532	799	0	74.149	139200000	36	11			-1;-1;-1;-1;-1;-1;-1;-1	3866800	3866800			149130000			WRONG	TRUE	TRUE	WRONG	TRUE	WRONG	ZebraF_Quinine	ZebraF_Quinine		1.02146e+08															40.0082
tr|A0A2R8RWF2|A0A2R8RWF2_DANRE	si:ch73-217n20.1	tr|A0A2R8RWF2|A0A2R8RWF2_DANRE	tr|A0A2R8RWF2|A0A2R8RWF2_DANRE	Si:ch73-217n20.1 OS=Danio rerio OX=7955 GN=si:ch73-217n20.1 PE=4 SV=1	1	8	19.2	63.631	574	0	60.938	180670000	29	23			-1	6229800	986280	157670	5085900	33957000	19767000	149130000	WRONG	TRUE	WRONG	TRUE	WRONG	TRUE				2.72154e+07	6.2967e+06	6.90958e+07	-0.780615	0.296033994334278	2.13479	0.951183431952663	2.9154	0.984076433121019	-2.11175	0.182423435419441	1.34417	0.865612648221344	3.45593	0.981132075471698	10.2046
tr|A0A2R8RYI2|A0A2R8RYI2_DANRE	mcm3l	tr|A0A2R8RYI2|A0A2R8RYI2_DANRE;tr|Q7ZVS5|Q7ZVS5_DANRE;tr|B8JKC1|B8JKC1_DANRE	tr|A0A2R8RYI2|A0A2R8RYI2_DANRE;tr|Q7ZVS5|Q7ZVS5_DANRE;tr|B8JKC1|B8JKC1_DANRE	DNA helicase OS=Danio rerio OX=7955 GN=mcm3l PE=1 SV=1;DNA helicase OS=Danio rerio OX=7955 GN=mcm3l PE=2 SV=1;DNA helicase OS=Danio rerio OX=7955 GN=mcm3l PE=1 SV=1	3	2	4.8	89.285	793	0	13.449	19347000	45	6			-1;-1;-1	429930	329750	100180		12064000	12711000		WRONG	TRUE	WRONG	TRUE	WRONG	TRUE				1.41194e+07	6.20802e+06	0	0.0753692	0.488668555240793					-1.18547	0.335552596537949					3.41179
tr|A0A2R8S0F8|A0A2R8S0F8_DANRE	zgc:152652	tr|A0A2R8S0F8|A0A2R8S0F8_DANRE;tr|A0A2R8Q3Q4|A0A2R8Q3Q4_DANRE;tr|A0A2R8QFX2|A0A2R8QFX2_DANRE;tr|F1QQK6|F1QQK6_DANRE;tr|A0A0R4INW5|A0A0R4INW5_DANRE;tr|A0A2R8QCM1|A0A2R8QCM1_DANRE;tr|A0A2R8QKB0|A0A2R8QKB0_DANRE;tr|Q0V974|Q0V974_DANRE;tr|A5PL80|A5PL80_DANRE;tr|A7YY13|A7YY13_DANRE;tr|A8KBV4|A8KBV4_DANRE;tr|B3DH28|B3DH28_DANRE	tr|A0A2R8S0F8|A0A2R8S0F8_DANRE;tr|A0A2R8Q3Q4|A0A2R8Q3Q4_DANRE;tr|A0A2R8QFX2|A0A2R8QFX2_DANRE;tr|F1QQK6|F1QQK6_DANRE;tr|A0A0R4INW5|A0A0R4INW5_DANRE;tr|A0A2R8QCM1|A0A2R8QCM1_DANRE;tr|A0A2R8QKB0|A0A2R8QKB0_DANRE;tr|Q0V974|Q0V974_DANRE;tr|A5PL80|A5PL80_DANRE;tr|A7YY13|A7YY13_DANRE;tr|A8KBV4|A8KBV4_DANRE;tr|B3DH28|B3DH28_DANRE	Zgc:152652 OS=Danio rerio OX=7955 GN=zgc:152652 PE=1 SV=1;Zgc:152652 OS=Danio rerio OX=7955 GN=zgc:152652 PE=1 SV=1;Zgc:152652 OS=Danio rerio OX=7955 GN=zgc:152652 PE=1 SV=1;Zgc:152652 OS=Danio rerio OX=7955 GN=zgc:152652 PE=1 SV=1;Zgc:152652 OS=Danio reri	12	4	6.2	82.896	784	0	33.806	747320000	5	26			-1;-1;-1;-1;-1;-1;-1;-1;-1;-1;-1;-1	149460000	36065000	75907000	37492000	183700000	603600000	337510000	WRONG	TRUE	WRONG	TRUE	WRONG	TRUE				1.6982e+08	5.22647e+08	1.43063e+08	1.71624	0.953257790368272	0.877579	0.779585798816568	-0.838663	0.227707006369427	1.62183	0.916111850865513	-0.247352	0.573122529644269	-1.86919	0.104499274310595	373.15
tr|A0A2R9YJI1|A0A2R9YJI1_DANRE	si:ch211-250e5.16	tr|A0A2R9YJI1|A0A2R9YJI1_DANRE	tr|A0A2R9YJI1|A0A2R9YJI1_DANRE	Si:ch211-250e5.16 OS=Danio rerio OX=7955 GN=si:ch211-250e5.16 PE=1 SV=1	1	2	65.1	14.814	129	0	134.38	690550000	6	17			-1	115090000	5110100	26142000	83839000	37377000	305020000	544920000	WRONG	TRUE	WRONG	TRUE	WRONG	TRUE				2.91747e+07	2.15995e+08	3.83903e+08	3.02868	0.992917847025496	3.86582	0.989644970414201	0.837141	0.848726114649682	2.88821	0.978695073235686	3.71795	0.984189723320158	0.829743	0.78955007256894	52.8721
tr|A0A2U3TVL4|A0A2U3TVL4_DANRE	mcmbp	tr|A0A2U3TVL4|A0A2U3TVL4_DANRE;sp|Q803A6|MCMBP_DANRE	tr|A0A2U3TVL4|A0A2U3TVL4_DANRE;sp|Q803A6|MCMBP_DANRE	Mini-chromosome maintenance complex-binding protein OS=Danio rerio OX=7955 GN=mcmbp PE=1 SV=1;Mini-chromosome maintenance complex-binding protein OS=Danio rerio OX=7955 GN=mcmbp PE=2 SV=2	2	7	10.8	71.046	631	0	49.413	127890000	32	9			-1;-1	3996500	3996500			132820000			WRONG	TRUE	TRUE	WRONG	TRUE	WRONG	ZebraF_Quinine	ZebraF_Quinine		1.10031e+08															41.3501
tr|A0A2U3TVS8|A0A2U3TVS8_DANRE	rnps1	tr|A0A2U3TVS8|A0A2U3TVS8_DANRE;tr|A0A0G2KGY0|A0A0G2KGY0_DANRE;sp|Q6PG31|RNPS1_DANRE	tr|A0A2U3TVS8|A0A2U3TVS8_DANRE;tr|A0A0G2KGY0|A0A0G2KGY0_DANRE;sp|Q6PG31|RNPS1_DANRE	RNA-binding protein with serine-rich domain 1 OS=Danio rerio OX=7955 GN=rnps1 PE=1 SV=1;RNA-binding protein with serine-rich domain 1 OS=Danio rerio OX=7955 GN=rnps1 PE=1 SV=1;RNA-binding protein with serine-rich domain 1 OS=Danio rerio OX=7955 GN=rnps1 PE	3	4	20.9	27.609	249	0	44.191	109650000	13	13			-1;-1;-1	8434800	5942000	2492800		52454000	90667000		WRONG	TRUE	WRONG	TRUE	WRONG	TRUE				6.78453e+07	4.46272e+07	0	0.789525	0.73371104815864					-0.604325	0.439414114513981					61.4794
tr|A0A4P2L339|A0A4P2L339_DANRE		tr|A0A4P2L339|A0A4P2L339_DANRE;tr|Q803D3|Q803D3_DANRE	tr|A0A4P2L339|A0A4P2L339_DANRE	DDX41 OS=Danio rerio OX=7955 PE=2 SV=1	2	10	19.1	68.73	613	0	65.526	196450000	42	25			-1;-1	4677400		3345400	1332000		208230000	122430000	TRUE	WRONG	WRONG	TRUE	WRONG	TRUE	ZebraF_1748	ZebraF_Mock			1.17068e+08	3.07731e+07					-0.766221	0.253184713375796					-1.9276	0.100145137880987	0
tr|A1A5T2|A1A5T2_DANRE	pisd	tr|A1A5T2|A1A5T2_DANRE	tr|A1A5T2|A1A5T2_DANRE	Phosphatidylserine decarboxylase proenzyme, mitochondrial OS=Danio rerio OX=7955 GN=pisd PE=1 SV=1	1	2	4.9	48.375	426	0	13.873	210550000	22	8			-1	9570500	8661000	483370	426090	172370000	32368000	30557000	WRONG	TRUE	WRONG	TRUE	WRONG	TRUE				1.81306e+08	1.46439e+07	7.15395e+06	-2.41287	0.126062322946176	-2.49593	0.127218934911243	-0.0830653	0.531847133757962	-3.63006	0.0758988015978695	-4.66355	0.0619235836627141	-1.03349	0.268505079825835	89.6118
tr|A1A5V0|A1A5V0_DANRE	ids	tr|A1A5V0|A1A5V0_DANRE;tr|F1R4Q5|F1R4Q5_DANRE	tr|A1A5V0|A1A5V0_DANRE;tr|F1R4Q5|F1R4Q5_DANRE	Zgc:158245 OS=Danio rerio OX=7955 GN=ids PE=2 SV=1;Iduronate 2-sulfatase OS=Danio rerio OX=7955 GN=ids PE=1 SV=1	2	19	45.8	63.771	561	0	243.03	1511700000	23	39			-1;-1	65725000	65513000	212220		1582100000	12770000		WRONG	TRUE	WRONG	TRUE	TRUE	WRONG		ZebraF_Quinine	ZebraF_1748	6.03526e+08	6.72153e+06		-6.95294	0.00424929178470255					-6.48848	0.00932090545938748					677.836
tr|A1A5X7|A1A5X7_DANRE	taf15	tr|A1A5X7|A1A5X7_DANRE;tr|X1WHY2|X1WHY2_DANRE;tr|X1WBW7|X1WBW7_DANRE;tr|Q7ZUE3|Q7ZUE3_DANRE;tr|A0A2R8RX88|A0A2R8RX88_DANRE;tr|A0A2R8QJ67|A0A2R8QJ67_DANRE;tr|F1R0M4|F1R0M4_DANRE;tr|X1WH41|X1WH41_DANRE	tr|A1A5X7|A1A5X7_DANRE;tr|X1WHY2|X1WHY2_DANRE;tr|X1WBW7|X1WBW7_DANRE	TAF15 RNA polymerase II, TATA box-binding protein (TBP)-associated factor OS=Danio rerio OX=7955 GN=taf15 PE=1 SV=1;TAF15 RNA polymerase II, TATA box-binding protein (TBP)-associated factor (Fragment) OS=Danio rerio OX=7955 GN=taf15 PE=1 SV=1;TAF15 RNA pol	8	6	24.4	44.231	434	0	43.661	274210000	11	23			-1;-1;-1;-1;-1;-1;-1;-1	24928000	11009000	6804900	7114400	122970000	152140000	82480000	WRONG	TRUE	WRONG	TRUE	WRONG	TRUE				1.09733e+08	1.0308e+08	5.5293e+07	0.307093	0.56657223796034	-0.57619	0.350591715976331	-0.883283	0.197452229299363	-0.0902331	0.547270306258322	-0.988825	0.403162055335968	-0.898591	0.304789550072569	113.906
tr|A1L222|A1L222_DANRE	krt92	tr|A1L222|A1L222_DANRE;tr|A0A0N4SUF2|A0A0N4SUF2_DANRE;tr|F1Q7G3|F1Q7G3_DANRE;tr|Q568U3|Q568U3_DANRE;tr|Q1RM74|Q1RM74_DANRE;tr|Q1LXJ8|Q1LXJ8_DANRE;sp|Q9C075|K1C23_HUMAN;CON__sp|Q9C075|K1C23_HUMAN	tr|A1L222|A1L222_DANRE;tr|A0A0N4SUF2|A0A0N4SUF2_DANRE;tr|F1Q7G3|F1Q7G3_DANRE;tr|Q568U3|Q568U3_DANRE;tr|Q1RM74|Q1RM74_DANRE;tr|Q1LXJ8|Q1LXJ8_DANRE	Zgc:109868 protein OS=Danio rerio OX=7955 GN=krt92 PE=2 SV=1;Keratin 92 OS=Danio rerio OX=7955 GN=krt92 PE=1 SV=2;Keratin 92 OS=Danio rerio OX=7955 GN=krt92 PE=1 SV=1;Zgc:109868 OS=Danio rerio OX=7955 GN=krt92 PE=2 SV=1;Zgc:109868 OS=Danio rerio OX=7955 GN	8	17	65.5	47.095	429	0	218.55	1162800000	30	54			-1;-1;-1;-1;-1;-1;-1;-1	38760000	27754000	3184400	7821700	786550000	258580000	268730000	WRONG	TRUE	WRONG	TRUE	WRONG	TRUE				3.37437e+08	9.33427e+07	8.94518e+07	-1.60493	0.188385269121813	-1.54938	0.195266272189349	0.0555467	0.60031847133758	-1.85401	0.22237017310253	-1.91544	0.24901185770751	-0.0614268	0.579100145137881	287.159
tr|A2ARG7|A2ARG7_DANRE	atp5meb	tr|A2ARG7|A2ARG7_DANRE;tr|Q08C42|Q08C42_DANRE;tr|A0A2R8RU75|A0A2R8RU75_DANRE	tr|A2ARG7|A2ARG7_DANRE;tr|Q08C42|Q08C42_DANRE;tr|A0A2R8RU75|A0A2R8RU75_DANRE	ATP synthase subunit e, mitochondrial OS=Danio rerio OX=7955 GN=atp5meb PE=1 SV=2;ATP synthase subunit e, mitochondrial OS=Danio rerio OX=7955 GN=atp5meb PE=2 SV=1;ATP synthase subunit e, mitochondrial OS=Danio rerio OX=7955 GN=atp5meb PE=1 SV=1	3	9	70.4	8.3165	71	0	67.999	1217700000	4	39			-1;-1;-1	304430000	148850000	40462000	115110000	590320000	313860000	538940000	WRONG	TRUE	WRONG	TRUE	WRONG	TRUE				4.5599e+08	1.92471e+08	2.87467e+08	-0.911376	0.277620396600567	-0.131373	0.477810650887574	0.780003	0.839171974522293	-1.24436	0.320905459387483	-0.665606	0.483530961791831	0.578756	0.746008708272859	1540.09
tr|A2ARH3|A2ARH3_DANRE	lrp13	tr|A2ARH3|A2ARH3_DANRE;tr|A2ARH4|A2ARH4_DANRE	tr|A2ARH3|A2ARH3_DANRE;tr|A2ARH4|A2ARH4_DANRE	Low-density lipoprotein receptor-related-protein 13 OS=Danio rerio OX=7955 GN=lrp13 PE=1 SV=1;Low-density lipoprotein receptor-related-protein 13 (Fragment) OS=Danio rerio OX=7955 GN=lrp13 PE=4 SV=1	2	4	6.1	149.67	1355	0	24.628	30561000	62	6			-1;-1	492920	442200	50714		31116000			WRONG	TRUE	WRONG	TRUE	WRONG	TRUE				2.6087e+07	4.32996e+06	0							-2.59091	0.134487350199734					4.57526
tr|A2BEP0|A2BEP0_DANRE	mrps31	tr|A2BEP0|A2BEP0_DANRE	tr|A2BEP0|A2BEP0_DANRE	Mitochondrial ribosomal protein S31 OS=Danio rerio OX=7955 GN=mrps31 PE=1 SV=1	1	16	51.6	48.733	428	0	170.28	780020000	19	41			-1	41054000	41054000			833460000			WRONG	TRUE	TRUE	WRONG	TRUE	WRONG	ZebraF_Quinine	ZebraF_Quinine		3.87449e+08															424.769
tr|A2BGR9|A2BGR9_DANRE	aldh2.1	tr|A2BGR9|A2BGR9_DANRE	tr|A2BGR9|A2BGR9_DANRE	Aldehyde dehydrogenase 2 family member, tandem duplicate 1 OS=Danio rerio OX=7955 GN=aldh2.1 PE=1 SV=1	1	4	51.4	56.539	516	0	38.405	38795000	25	6			-1	1551800	1551800			41088000			WRONG	TRUE	WRONG	TRUE	TRUE	WRONG		ZebraF_Quinine	ZebraF_1748	3.69137e+07	0														16.0558
tr|A2BHA6|A2BHA6_DANRE	srsf7a	tr|A2BHA6|A2BHA6_DANRE;tr|A2BHA7|A2BHA7_DANRE;tr|A2BHA8|A2BHA8_DANRE;tr|A2BHA9|A2BHA9_DANRE;tr|A2BHB0|A2BHB0_DANRE;tr|A2BHB2|A2BHB2_DANRE;tr|Q6P0K2|Q6P0K2_DANRE;tr|A0A0R4ID65|A0A0R4ID65_DANRE;tr|K7DY51|K7DY51_DANRE;tr|K7DYA2|K7DYA2_DANRE	tr|A2BHA6|A2BHA6_DANRE;tr|A2BHA7|A2BHA7_DANRE;tr|A2BHA8|A2BHA8_DANRE;tr|A2BHA9|A2BHA9_DANRE;tr|A2BHB0|A2BHB0_DANRE;tr|A2BHB2|A2BHB2_DANRE;tr|Q6P0K2|Q6P0K2_DANRE;tr|A0A0R4ID65|A0A0R4ID65_DANRE;tr|K7DY51|K7DY51_DANRE;tr|K7DYA2|K7DYA2_DANRE	Serine and arginine-rich-splicing factor 7a (Fragment) OS=Danio rerio OX=7955 GN=srsf7a PE=1 SV=1;Serine and arginine-rich-splicing factor 7a (Fragment) OS=Danio rerio OX=7955 GN=srsf7a PE=1 SV=1;Serine and arginine-rich-splicing factor 7a (Fragment) OS=Da	10	5	61.7	10.34	94	0	38.658	149540000	5	14			-1;-1;-1;-1;-1;-1;-1;-1;-1;-1	29908000	11649000	8794600	9464200	47064000	93994000	56358000	WRONG	TRUE	WRONG	TRUE	WRONG	TRUE				4.80991e+07	6.05537e+07	3.61139e+07	0.997945	0.81728045325779	0.259996	0.597633136094675	-0.737948	0.265923566878981	0.332206	0.657789613848202	-0.413454	0.537549407114625	-0.74566	0.342525399129173	120.527
tr|A2CE73|A2CE73_DANRE	khdrbs1a	tr|A2CE73|A2CE73_DANRE;tr|A8E543|A8E543_DANRE;tr|Q6NW56|Q6NW56_DANRE;tr|A0A0R4ISK8|A0A0R4ISK8_DANRE;tr|Q9PTB4|Q9PTB4_DANRE	tr|A2CE73|A2CE73_DANRE;tr|A8E543|A8E543_DANRE;tr|Q6NW56|Q6NW56_DANRE;tr|A0A0R4ISK8|A0A0R4ISK8_DANRE;tr|Q9PTB4|Q9PTB4_DANRE	KH domain-containing, RNA-binding, signal transduction-associated 1a OS=Danio rerio OX=7955 GN=khdrbs1a PE=1 SV=1;Khdrbs1 protein OS=Danio rerio OX=7955 GN=khdrbs1a PE=2 SV=1;KH domain containing, RNA binding, signal transduction associated 1 OS=Danio reri	5	20	33.6	40.219	369	0	166.75	5350900000	14	77			-1;-1;-1;-1;-1	382210000	333590000	16742000	31875000	4703600000	664370000	576710000	WRONG	TRUE	WRONG	TRUE	WRONG	TRUE				2.40346e+09	2.27539e+08	3.07845e+08	-2.82371	0.103399433427762	-3.02785	0.10207100591716	-0.204141	0.468152866242038	-3.40093	0.0812250332889481	-2.96484	0.144927536231884	0.436088	0.715529753265602	3451.52
tr|A2CEF4|A2CEF4_DANRE	zpax1	tr|A2CEF4|A2CEF4_DANRE;tr|Q5TYX2|Q5TYX2_DANRE;tr|Q1RM40|Q1RM40_DANRE;tr|A0A2R8Q3Z8|A0A2R8Q3Z8_DANRE;tr|A6H8R6|A6H8R6_DANRE;tr|A0AUR4|A0AUR4_DANRE;tr|A2VD40|A2VD40_DANRE;tr|Q8JIX8|Q8JIX8_DANRE;tr|A0A2R8QJM9|A0A2R8QJM9_DANRE	tr|A2CEF4|A2CEF4_DANRE;tr|Q5TYX2|Q5TYX2_DANRE;tr|Q1RM40|Q1RM40_DANRE;tr|A0A2R8Q3Z8|A0A2R8Q3Z8_DANRE;tr|A6H8R6|A6H8R6_DANRE;tr|A0AUR4|A0AUR4_DANRE;tr|A2VD40|A2VD40_DANRE	Novel protein containing zona pellucida-like domains (Si:dkeyp-50f7.2) OS=Danio rerio OX=7955 GN=zpax1 PE=4 SV=1;Zona pellucida protein AX 1 OS=Danio rerio OX=7955 GN=zpax1 PE=1 SV=1;Si:dkeyp-50f7.2 OS=Danio rerio OX=7955 GN=zpax1 PE=2 SV=1;Zona pellucida	9	17	17	104.81	927	0	148.82	768890000	44	28			-1;-1;-1;-1;-1;-1;-1;-1;-1	17475000	17475000			820330000			WRONG	TRUE	TRUE	WRONG	TRUE	WRONG	ZebraF_Quinine	ZebraF_Quinine		4.79534e+08															180.807
tr|A2CEN1|A2CEN1_DANRE	efemp2a	tr|A2CEN1|A2CEN1_DANRE;tr|Q5PR37|Q5PR37_DANRE	tr|A2CEN1|A2CEN1_DANRE;tr|Q5PR37|Q5PR37_DANRE	EGF-containing fibulin extracellular matrix protein 2a OS=Danio rerio OX=7955 GN=efemp2a PE=1 SV=1;EGF-containing fibulin-like extracellular matrix protein 2 OS=Danio rerio OX=7955 GN=efemp2a PE=2 SV=1	2	6	26.4	49.299	440	0	50.045	85131000	22	10			-1;-1	3869600	3670400		199170	88049000		5677700	WRONG	TRUE	TRUE	WRONG	WRONG	TRUE	ZebraF_Quinine		ZebraF_Mock	5.63362e+07		3.34398e+06			-3.95493	0.0872781065088757					-4.07443	0.0843214756258235			37.9761
tr|A2VD26|A2VD26_DANRE	spats2	tr|A2VD26|A2VD26_DANRE;tr|A0JMN7|A0JMN7_DANRE	tr|A2VD26|A2VD26_DANRE;tr|A0JMN7|A0JMN7_DANRE	Zgc:154064 OS=Danio rerio OX=7955 GN=spats2 PE=2 SV=1;Zgc:154064 protein OS=Danio rerio OX=7955 GN=spats2 PE=2 SV=1	2	2	3.7	50.708	460	0	11.677	14219000	22	5			-1;-1	646330	245630	235410	165300	4051900	7988600	7241300	WRONG	TRUE	WRONG	TRUE	WRONG	TRUE				5.14185e+06	7.13204e+06	2.77526e+06	0.979344	0.810198300283286	0.83765	0.767751479289941	-0.141694	0.495222929936306	0.472029	0.689747003994674	-0.889661	0.429512516469038	-1.36169	0.175616835994194	2.54143
tr|A3KH13|A3KH13_DANRE	s100a1	tr|A3KH13|A3KH13_DANRE;tr|F5HN07|F5HN07_DANRE	tr|A3KH13|A3KH13_DANRE;tr|F5HN07|F5HN07_DANRE	Protein S100 OS=Danio rerio OX=7955 GN=s100a1 PE=1 SV=1;Protein S100 OS=Danio rerio OX=7955 GN=s100a1 PE=2 SV=1	2	4	51	10.787	96	0	30.83	277060000	6	15			-1;-1	46176000	36015000	9433000	727760	248510000	81200000	14366000	WRONG	TRUE	WRONG	TRUE	WRONG	TRUE				1.81083e+08	7.79394e+07	3.33238e+06	-1.61375	0.186968838526912	-4.11257	0.0857988165680473	-2.49882	0.0191082802547771	-1.21622	0.326231691078562	-5.76395	0.0355731225296443	-4.54773	0.00435413642960813	372.632
tr|A3KNM2|A3KNM2_DANRE	tpd52	tr|A3KNM2|A3KNM2_DANRE;tr|A0A2R8QKN3|A0A2R8QKN3_DANRE;tr|I3IT45|I3IT45_DANRE;tr|A0A2R8QAQ7|A0A2R8QAQ7_DANRE;tr|I3ITC0|I3ITC0_DANRE;tr|A0A2R8QRL2|A0A2R8QRL2_DANRE;tr|A0A0R4IDA7|A0A0R4IDA7_DANRE;tr|A0A2R8QJH5|A0A2R8QJH5_DANRE	tr|A3KNM2|A3KNM2_DANRE;tr|A0A2R8QKN3|A0A2R8QKN3_DANRE;tr|I3IT45|I3IT45_DANRE;tr|A0A2R8QAQ7|A0A2R8QAQ7_DANRE;tr|I3ITC0|I3ITC0_DANRE;tr|A0A2R8QRL2|A0A2R8QRL2_DANRE;tr|A0A0R4IDA7|A0A0R4IDA7_DANRE;tr|A0A2R8QJH5|A0A2R8QJH5_DANRE	Si:ch211-203l9.2 OS=Danio rerio OX=7955 GN=tpd52 PE=1 SV=1;Tumor protein D52 OS=Danio rerio OX=7955 GN=tpd52 PE=1 SV=1;Tumor protein D52 OS=Danio rerio OX=7955 GN=tpd52 PE=1 SV=1;Tumor protein D52 OS=Danio rerio OX=7955 GN=tpd52 PE=1 SV=1;Tumor protein D52	8	2	15.5	20.721	187	0	15.818	8469700	7	2			-1;-1;-1;-1;-1;-1;-1;-1	1210000	1210000			9274600			WRONG	TRUE	TRUE	WRONG	TRUE	WRONG	ZebraF_Quinine	ZebraF_Quinine		8.05922e+06															12.5194
tr|A3KNS6|A3KNS6_DANRE	mrpl44	tr|A3KNS6|A3KNS6_DANRE;tr|F1RB48|F1RB48_DANRE;tr|Q4V8W2|Q4V8W2_DANRE	tr|A3KNS6|A3KNS6_DANRE;tr|F1RB48|F1RB48_DANRE;tr|Q4V8W2|Q4V8W2_DANRE	Zgc:114114 protein OS=Danio rerio OX=7955 GN=mrpl44 PE=2 SV=1;Mitochondrial ribosomal protein L44 OS=Danio rerio OX=7955 GN=mrpl44 PE=1 SV=1;Mitochondrial ribosomal protein L44 OS=Danio rerio OX=7955 GN=mrpl44 PE=1 SV=1	3	10	34.3	37.109	332	0	102.24	313300000	19	18			-1;-1;-1	16490000	16490000			335450000			WRONG	TRUE	TRUE	WRONG	TRUE	WRONG	ZebraF_Quinine	ZebraF_Quinine		1.58837e+08															170.615
tr|A3KP51|A3KP51_DANRE	mrpl37	tr|A3KP51|A3KP51_DANRE;tr|B0UYI3|B0UYI3_DANRE	tr|A3KP51|A3KP51_DANRE;tr|B0UYI3|B0UYI3_DANRE	Mrpl37 protein OS=Danio rerio OX=7955 GN=mrpl37 PE=2 SV=1;Mitochondrial ribosomal protein L37 OS=Danio rerio OX=7955 GN=mrpl37 PE=1 SV=1	2	3	8.7	48.387	425	0	16.749	16960000	24	2			-1;-1	706650		706650			32143000		TRUE	WRONG	WRONG	TRUE	TRUE	WRONG	ZebraF_1748		ZebraF_1748		2.33546e+07														0
tr|A3KPI6|A3KPI6_DANRE	si:ch211-288g17.3	tr|A3KPI6|A3KPI6_DANRE	tr|A3KPI6|A3KPI6_DANRE	Si:ch211-288g17.3 OS=Danio rerio OX=7955 GN=si:ch211-288g17.3 PE=1 SV=1	1	3	7.1	41.227	378	0	31.617	124270000	22	8			-1	5648800	1307700	568040	3773000	35137000	55675000	56220000	WRONG	TRUE	WRONG	TRUE	WRONG	TRUE				2.7375e+07	1.72094e+07	6.33481e+07	0.664039	0.681303116147309	0.678092	0.724852071005917	0.0140538	0.579617834394904	-0.669662	0.424766977363515	1.21044	0.847167325428195	1.88011	0.923076923076923	13.5302
tr|A3KPR3|A3KPR3_DANRE	histh1l	tr|A3KPR3|A3KPR3_DANRE;tr|Q568D0|Q568D0_DANRE;tr|B5DDP0|B5DDP0_DANRE	tr|A3KPR3|A3KPR3_DANRE;tr|Q568D0|Q568D0_DANRE;tr|B5DDP0|B5DDP0_DANRE	Histone H1-like OS=Danio rerio OX=7955 GN=histh1l PE=1 SV=1;Zgc:110380 OS=Danio rerio OX=7955 GN=histh1l PE=2 SV=1;Zgc:110380 protein (Fragment) OS=Danio rerio OX=7955 GN=histh1l PE=2 SV=1	3	10	25.9	20.672	201	0	69.678	2157100000	7	41			-1;-1;-1	308150000	178670000	63173000	66314000	1350500000	667610000	661670000	WRONG	TRUE	WRONG	TRUE	WRONG	TRUE				8.89455e+08	5.40123e+08	3.14024e+08	-1.01642	0.256373937677054	-1.02931	0.261834319526627	-0.0128937	0.558917197452229	-0.719634	0.415446071904128	-1.50205	0.30961791831357	-0.782412	0.329462989840348	1848.62
tr|A3KPZ2|A3KPZ2_DANRE	cratb	tr|A3KPZ2|A3KPZ2_DANRE;tr|A0A0R4ILX2|A0A0R4ILX2_DANRE;tr|Q66I01|Q66I01_DANRE	tr|A3KPZ2|A3KPZ2_DANRE;tr|A0A0R4ILX2|A0A0R4ILX2_DANRE;tr|Q66I01|Q66I01_DANRE	Carnitine O-acetyltransferase b OS=Danio rerio OX=7955 GN=cratb PE=1 SV=1;Carnitine O-acetyltransferase b OS=Danio rerio OX=7955 GN=cratb PE=1 SV=1;Carnitine acetyltransferase OS=Danio rerio OX=7955 GN=cratb PE=2 SV=1	3	2	3.3	70.04	614	0	12.269	2455800	32	3			-1;-1;-1	76745	76745			2455800			WRONG	TRUE	WRONG	TRUE	TRUE	WRONG		ZebraF_Quinine	ZebraF_1748	2.33675e+06	0														0.794049
tr|A3KQ75|A3KQ75_DANRE	si:dkeyp-46h3.6	tr|A3KQ75|A3KQ75_DANRE	tr|A3KQ75|A3KQ75_DANRE	Si:dkeyp-46h3.6 OS=Danio rerio OX=7955 GN=si:dkeyp-46h3.6 PE=1 SV=1	1	6	68.8	25.401	234	0	310.91	2787000000	12	56			-1	232250000	52620000	114360000	65265000	755290000	2492500000	895240000	WRONG	TRUE	WRONG	TRUE	WRONG	TRUE				4.61662e+08	1.54116e+09	4.86836e+08	1.72249	0.954674220963173	0.245244	0.593195266272189	-1.47725	0.0636942675159236	1.7391	0.921438082556591	0.0765988	0.63768115942029	-1.66251	0.130624092888244	544.437
tr|A3KQ78|A3KQ78_DANRE	si:dkeyp-46h3.3	tr|A3KQ78|A3KQ78_DANRE;tr|A0A286YA33|A0A286YA33_DANRE;tr|A7E2J9|A7E2J9_DANRE	tr|A3KQ78|A3KQ78_DANRE;tr|A0A286YA33|A0A286YA33_DANRE;tr|A7E2J9|A7E2J9_DANRE	Si:dkeyp-46h3.3 OS=Danio rerio OX=7955 GN=si:dkeyp-46h3.3 PE=4 SV=1;Si:dkeyp-46h3.3 OS=Danio rerio OX=7955 GN=si:dkeyp-46h3.3 PE=4 SV=2;Uncharacterized protein (Fragment) OS=Danio rerio OX=7955 PE=2 SV=1	3	2	62.4	25.29	234	0	42.141	256690000	11	11			-1;-1;-1	23335000	9879100	9739100	3717000	114030000	208330000	44980000	WRONG	TRUE	WRONG	TRUE	WRONG	TRUE				1.03402e+08	1.47526e+08	3.12039e+07	0.869457	0.764872521246459	-1.34206	0.224852071005917	-2.21152	0.0254777070063694	0.512704	0.705725699067909	-1.72847	0.276679841897233	-2.24117	0.0711175616835994	102.215
tr|A3KQ79|A3KQ79_DANRE	si:dkeyp-46h3.2	tr|A3KQ79|A3KQ79_DANRE;tr|A8WG68|A8WG68_DANRE	tr|A3KQ79|A3KQ79_DANRE	Si:dkeyp-46h3.2 OS=Danio rerio OX=7955 GN=si:dkeyp-46h3.2 PE=1 SV=1	2	15	76.9	25.327	234	0	323.31	8950300000	12	112			-1;-1	745860000	179470000	434980000	131420000	2410600000	9371500000	2118700000	WRONG	TRUE	WRONG	TRUE	WRONG	TRUE				1.52165e+09	5.18657e+09	1.0273e+09	1.95889	0.963172804532578	-0.186213	0.460059171597633	-2.1451	0.0302547770700637	1.76914	0.92410119840213	-0.566778	0.504611330698287	-2.33592	0.0624092888243832	1856.9
tr|A3KQR0|A3KQR0_DANRE	acadl	tr|A3KQR0|A3KQR0_DANRE;tr|Q6IQN8|Q6IQN8_DANRE;tr|Q7ZYX3|Q7ZYX3_DANRE	tr|A3KQR0|A3KQR0_DANRE;tr|Q6IQN8|Q6IQN8_DANRE;tr|Q7ZYX3|Q7ZYX3_DANRE	Acyl-CoA dehydrogenase long chain OS=Danio rerio OX=7955 GN=acadl PE=1 SV=1;Acyl-Coenzyme A dehydrogenase, long chain OS=Danio rerio OX=7955 GN=acadl PE=2 SV=1;Acadl protein OS=Danio rerio OX=7955 GN=acadl PE=2 SV=1	3	2	6.3	49.452	442	0	12.763	29944000	22	3			-1;-1;-1	1361100	235580		1125500			27325000	WRONG	TRUE	TRUE	WRONG	WRONG	TRUE	ZebraF_Quinine		ZebraF_Mock	4.93146e+06		1.88976e+07									1.93811	0.920948616600791			2.43745
tr|A3KQR6|A3KQR6_DANRE	si:dkey-240e12.6	tr|A3KQR6|A3KQR6_DANRE;tr|Q0P4F4|Q0P4F4_DANRE;tr|B3DH61|B3DH61_DANRE;tr|B3DH57|B3DH57_DANRE;tr|A7YYK0|A7YYK0_DANRE;tr|A3KQB8|A3KQB8_DANRE;tr|A0A286Y9Q9|A0A286Y9Q9_DANRE;tr|E7EZV4|E7EZV4_DANRE;tr|A8HAI7|A8HAI7_DANRE;tr|B0JZB8|B0JZB8_DANRE;tr|A7YYA1|A7YYA1_DANRE;tr|A3KQR5|A3KQR5_DANRE;tr|A3KQB7|A3KQB7_DANRE	tr|A3KQR6|A3KQR6_DANRE;tr|Q0P4F4|Q0P4F4_DANRE;tr|B3DH61|B3DH61_DANRE;tr|B3DH57|B3DH57_DANRE;tr|A7YYK0|A7YYK0_DANRE;tr|A3KQB8|A3KQB8_DANRE;tr|A0A286Y9Q9|A0A286Y9Q9_DANRE;tr|E7EZV4|E7EZV4_DANRE;tr|A8HAI7|A8HAI7_DANRE;tr|B0JZB8|B0JZB8_DANRE;tr|A7YYA1|A7YYA1_DANRE;tr|A3KQR5|A3KQR5_DANRE;tr|A3KQB7|A3KQB7_DANRE	Si:dkey-240e12.6 OS=Danio rerio OX=7955 GN=si:dkey-240e12.6 PE=4 SV=1;Zgc:152936 OS=Danio rerio OX=7955 GN=zgc:152936 PE=2 SV=1;Si:dkey-240e12.6 protein OS=Danio rerio OX=7955 GN=si:dkey-240e12.6 PE=2 SV=1;Si:dkey-240e12.6 protein OS=Danio rerio OX=7955 GN	13	8	46.7	15.342	137	0	67.069	2210500000	6	40			-1;-1;-1;-1;-1;-1;-1;-1;-1;-1;-1;-1;-1	368420000	111220000	74941000	182260000	503860000	893880000	1376300000	WRONG	TRUE	WRONG	TRUE	WRONG	TRUE				5.53567e+08	5.58196e+08	8.33444e+08	0.827058	0.747875354107649	1.4497	0.883136094674556	0.622642	0.810509554140127	0.0120126	0.576564580559254	0.590326	0.739130434782609	0.578314	0.74455732946299	1150.75
tr|A3KQW5|A3KQW5_DANRE	rps18	tr|A3KQW5|A3KQW5_DANRE;sp|Q8JGS9|RS18_DANRE;tr|A0A0R4IIP6|A0A0R4IIP6_DANRE;tr|E9QHH6|E9QHH6_DANRE	tr|A3KQW5|A3KQW5_DANRE;sp|Q8JGS9|RS18_DANRE;tr|A0A0R4IIP6|A0A0R4IIP6_DANRE	Ribosomal protein S18 OS=Danio rerio OX=7955 GN=rps18 PE=3 SV=1;40S ribosomal protein S18 OS=Danio rerio OX=7955 GN=rps18 PE=2 SV=1;40S ribosomal protein S18 OS=Danio rerio OX=7955 GN=rps18 PE=1 SV=1	4	30	73.7	17.731	152	0	323.31	26761000000	9	177			-1;-1;-1;-1	2973400000	507970000	624800000	1840700000	4979900000	12908000000	15964000000	WRONG	TRUE	WRONG	TRUE	WRONG	TRUE				2.32512e+09	3.8311e+09	8.16816e+09	1.37408	0.898016997167139	1.68063	0.917159763313609	0.306557	0.714968152866242	0.720457	0.761651131824234	1.81271	0.91304347826087	1.09225	0.834542815674891	5255.76
tr|A4FVJ1|A4FVJ1_DANRE	im:6908808	tr|A4FVJ1|A4FVJ1_DANRE;tr|A0A0R4IAD4|A0A0R4IAD4_DANRE;tr|Q5EAS3|Q5EAS3_DANRE	tr|A4FVJ1|A4FVJ1_DANRE;tr|A0A0R4IAD4|A0A0R4IAD4_DANRE;tr|Q5EAS3|Q5EAS3_DANRE	Im:6908808 protein OS=Danio rerio OX=7955 GN=im:6908808 PE=2 SV=1;Zgc:136410 (Fragment) OS=Danio rerio OX=7955 GN=zgc:136410 PE=1 SV=1;Im:6908808 protein (Fragment) OS=Danio rerio OX=7955 GN=im:6908808 PE=2 SV=1	3	4	31.5	23.871	222	0	26.347	77509000	9	10			-1;-1;-1	8612100	1029600	7582500		25746000	114790000		WRONG	TRUE	WRONG	TRUE	TRUE	WRONG		ZebraF_Quinine	ZebraF_1748	8.81682e+06	9.39755e+07		2.15658	0.96742209631728					3.41395	0.990679094540613					10.6528
tr|A4FVM2|A4FVM2_DANRE	hist1h2a6	tr|A4FVM2|A4FVM2_DANRE;tr|A0A140LGS2|A0A140LGS2_DANRE;tr|X1WDJ9|X1WDJ9_DANRE;tr|Q561S9|Q561S9_DANRE;tr|Q4FZZ7|Q4FZZ7_DANRE;tr|E7F5W3|E7F5W3_DANRE;tr|E7EZX1|E7EZX1_DANRE;tr|E7FE07|E7FE07_DANRE;tr|A7E2P3|A7E2P3_DANRE;tr|A6QL59|A6QL59_DANRE;tr|A2BFY8|A2BFY8_DANRE	tr|A4FVM2|A4FVM2_DANRE;tr|A0A140LGS2|A0A140LGS2_DANRE;tr|X1WDJ9|X1WDJ9_DANRE;tr|Q561S9|Q561S9_DANRE;tr|Q4FZZ7|Q4FZZ7_DANRE;tr|E7F5W3|E7F5W3_DANRE;tr|E7EZX1|E7EZX1_DANRE;tr|E7FE07|E7FE07_DANRE;tr|A7E2P3|A7E2P3_DANRE;tr|A6QL59|A6QL59_DANRE	Histone H2A OS=Danio rerio OX=7955 GN=hist1h2a6 PE=2 SV=1;Histone H2A OS=Danio rerio OX=7955 GN=si:ch1073-153i20.5 PE=3 SV=1;Histone H2A (Fragment) OS=Danio rerio OX=7955 GN=si:dkey-108k21.19 PE=3 SV=1;Histone H2A OS=Danio rerio OX=7955 GN=hist1h2a3 PE=2 S	11	3	81.1	13.631	127	0	18.129	8938300000	5	8			-1;-1;-1;-1;-1;-1;-1;-1;-1;-1;-1	1787700000	1003400000	263560000	520670000	4581300000	3716300000	2289900000	WRONG	TRUE	WRONG	TRUE	WRONG	TRUE				4.77396e+09	1.81472e+09	1.98683e+09	-0.30189	0.400849858356941	-1.00047	0.270710059171598	-0.698582	0.275477707006369	-1.39544	0.29693741677763	-1.26471	0.355731225296443	0.130726	0.640058055152395	10381.8
tr|A4IGC8|A4IGC8_DANRE	aldh18a1	tr|A4IGC8|A4IGC8_DANRE	tr|A4IGC8|A4IGC8_DANRE	Delta-1-pyrroline-5-carboxylate synthase OS=Danio rerio OX=7955 GN=aldh18a1 PE=1 SV=1	1	22	34	85.376	782	0	200.33	1149700000	37	74			-1	31072000	19956000	2961600	8154700	637210000	275740000	411730000	WRONG	TRUE	WRONG	TRUE	WRONG	TRUE				2.51319e+08	7.4266e+07	1.40859e+08	-1.20846	0.23371104815864	-0.63007	0.337278106508876	0.57839	0.796178343949045	-1.75875	0.238348868175766	-0.835273	0.446640316205534	0.923475	0.811320754716981	206.476
tr|A4IGF7|A4IGF7_DANRE	zgc:162944	tr|A4IGF7|A4IGF7_DANRE;tr|B0UYN4|B0UYN4_DANRE;tr|E7F569|E7F569_DANRE	tr|A4IGF7|A4IGF7_DANRE;tr|B0UYN4|B0UYN4_DANRE	Zgc:162944 protein OS=Danio rerio OX=7955 GN=zgc:162944 PE=2 SV=1;Zgc:162944 OS=Danio rerio OX=7955 GN=zgc:162944 PE=1 SV=1	3	6	42	24.027	224	0	49.839	256940000	14	10			-1;-1;-1	18353000	17972000		381470	261570000		10549000	WRONG	TRUE	TRUE	WRONG	WRONG	TRUE	ZebraF_Quinine		ZebraF_Mock	2.09443e+08		4.0757e+06			-4.63202	0.0680473372781065					-5.68336	0.0408432147562582			185.949
tr|A4IGG3|A4IGG3_DANRE	nol7	tr|A4IGG3|A4IGG3_DANRE;tr|A7YXZ7|A7YXZ7_DANRE;tr|F1QS46|F1QS46_DANRE	tr|A4IGG3|A4IGG3_DANRE;tr|A7YXZ7|A7YXZ7_DANRE;tr|F1QS46|F1QS46_DANRE	Wu:fa99c08 protein (Fragment) OS=Danio rerio OX=7955 GN=nol7 PE=2 SV=1;Wu:fa99c08 protein (Fragment) OS=Danio rerio OX=7955 GN=nol7 PE=2 SV=1;Nucleolar protein 7 OS=Danio rerio OX=7955 GN=nol7 PE=1 SV=2	3	2	14.8	24.876	216	0	15.215	18882000	12	5			-1;-1;-1	1573500	919780		653740	11037000		8636900	WRONG	TRUE	TRUE	WRONG	WRONG	TRUE	ZebraF_Quinine		ZebraF_Mock	1.0502e+07		5.98691e+06			-0.353763	0.417159763313609					-0.810777	0.453227931488801			9.51658
tr|A4QN63|A4QN63_DANRE	cnot2	tr|A4QN63|A4QN63_DANRE	tr|A4QN63|A4QN63_DANRE	CCR4-NOT transcription complex, subunit 2 OS=Danio rerio OX=7955 GN=cnot2 PE=1 SV=1	1	2	5.6	57.101	520	0.0008285	11.042	12662000	20	3			-1	633100	633100			13291000			WRONG	TRUE	TRUE	WRONG	TRUE	WRONG	ZebraF_Quinine	ZebraF_Quinine		1.20481e+07															6.55042
tr|A4UU77|A4UU77_DANRE	org	tr|A4UU77|A4UU77_DANRE	tr|A4UU77|A4UU77_DANRE	Oogenesis-related gene OS=Danio rerio OX=7955 GN=org PE=1 SV=1	1	2	8.8	23.975	215	0	12.123	58720000	11	6			-1	5338200	2785900	1334100	1218200	17668000	39224000	20022000	WRONG	TRUE	WRONG	TRUE	WRONG	TRUE				2.91595e+07	2.02087e+07	1.02265e+07	1.1506	0.84985835694051	0.180447	0.575443786982249	-0.970151	0.164012738853503	-0.52899	0.452729693741678	-1.51166	0.306982872200263	-0.982667	0.287373004354136	28.8246
tr|A4VAK6|A4VAK6_DANRE	hist1h4l	tr|A4VAK6|A4VAK6_DANRE;tr|A3KPR4|A3KPR4_DANRE;tr|X1WGM1|X1WGM1_DANRE;tr|Q0D294|Q0D294_DANRE;tr|Q0D272|Q0D272_DANRE;tr|A4QN89|A4QN89_DANRE;tr|A0A140LGV2|A0A140LGV2_DANRE	tr|A4VAK6|A4VAK6_DANRE;tr|A3KPR4|A3KPR4_DANRE;tr|X1WGM1|X1WGM1_DANRE;tr|Q0D294|Q0D294_DANRE;tr|Q0D272|Q0D272_DANRE;tr|A4QN89|A4QN89_DANRE	Histone H4 OS=Danio rerio OX=7955 GN=hist1h4l PE=2 SV=1;Histone H4 OS=Danio rerio OX=7955 GN=hist1h4l PE=2 SV=1;Histone H4 (Fragment) OS=Danio rerio OX=7955 GN=zgc:163040 PE=3 SV=1;Histone H4 OS=Danio rerio OX=7955 GN=zgc:153409 PE=2 SV=1;Histone H4 OS=Dan	7	18	69.9	11.397	103	0	217.56	15080000000	6	153			-1;-1;-1;-1;-1;-1;-1	2513400000	715200000	782010000	1016200000	5145700000	7529900000	7064600000	WRONG	TRUE	WRONG	TRUE	WRONG	TRUE				2.26998e+09	3.66248e+09	2.41918e+09	0.549263	0.640226628895184	0.457241	0.655325443786982	-0.0920228	0.523885350318471	0.69014	0.752330226364847	0.0918366	0.64163372859025	-0.598303	0.393323657474601	7399.88
tr|A5D6S3|A5D6S3_DANRE	mut	tr|A5D6S3|A5D6S3_DANRE	tr|A5D6S3|A5D6S3_DANRE	Methylmalonyl CoA mutase OS=Danio rerio OX=7955 GN=mut PE=1 SV=1	1	2	3.3	83.517	757	0	14.735	28462000	36	4			-1	790620			790620			31422000	TRUE	WRONG	TRUE	WRONG	WRONG	TRUE		ZebraF_Mock	ZebraF_Mock			2.17215e+07													0
tr|A5D6S6|A5D6S6_DANRE	polr2l	tr|A5D6S6|A5D6S6_DANRE;tr|Q502D4|Q502D4_DANRE	tr|A5D6S6|A5D6S6_DANRE;tr|Q502D4|Q502D4_DANRE	Polymerase (RNA) II (DNA directed) polypeptide L OS=Danio rerio OX=7955 GN=polr2l PE=1 SV=1;Zgc:112305 protein OS=Danio rerio OX=7955 GN=polr2l PE=2 SV=1	2	2	29.9	7.661	67	0	14.089	151010000	3	5			-1;-1	50336000	50336000			159670000			WRONG	TRUE	TRUE	WRONG	TRUE	WRONG	ZebraF_Quinine	ZebraF_Quinine		1.43688e+08															520.806
tr|A5HAK1|A5HAK1_DANRE	rnasel2	tr|A5HAK1|A5HAK1_DANRE	tr|A5HAK1|A5HAK1_DANRE	RNase 2 OS=Danio rerio OX=7955 GN=rnasel2 PE=2 SV=1	1	4	25.3	16.928	150	0	28.701	142530000	10	14			-1	14253000	12144000	2108800		108170000	58577000		WRONG	TRUE	WRONG	TRUE	WRONG	TRUE				1.07169e+08	2.90395e+07	0	-0.884894	0.28328611898017					-1.8838	0.211717709720373					125.649
tr|A5PMB5|A5PMB5_DANRE	lin28a	tr|A5PMB5|A5PMB5_DANRE;tr|Z4YIC2|Z4YIC2_DANRE;tr|I3IS11|I3IS11_DANRE;sp|Q803L0|LN28A_DANRE;tr|A0A2R8Q8W5|A0A2R8Q8W5_DANRE	tr|A5PMB5|A5PMB5_DANRE;tr|Z4YIC2|Z4YIC2_DANRE;tr|I3IS11|I3IS11_DANRE;sp|Q803L0|LN28A_DANRE;tr|A0A2R8Q8W5|A0A2R8Q8W5_DANRE	Protein lin-28 homolog A (Fragment) OS=Danio rerio OX=7955 GN=lin28a PE=4 SV=1;Protein lin-28 homolog A (Fragment) OS=Danio rerio OX=7955 GN=lin28a PE=1 SV=1;Protein lin-28 homolog A OS=Danio rerio OX=7955 GN=lin28a PE=1 SV=1;Protein lin-28 homolog A OS=Da	5	2	36.3	11.353	102	0	13.026	11779000	6	2			-1;-1;-1;-1;-1	1963100	1963100			12439000			WRONG	TRUE	TRUE	WRONG	TRUE	WRONG	ZebraF_Quinine	ZebraF_Quinine		1.12079e+07															20.3114
tr|A5PMP2|A5PMP2_DANRE	mrps28	tr|A5PMP2|A5PMP2_DANRE;tr|A0JME0|A0JME0_DANRE	tr|A5PMP2|A5PMP2_DANRE;tr|A0JME0|A0JME0_DANRE	Mitochondrial ribosomal protein S28 OS=Danio rerio OX=7955 GN=mrps28 PE=1 SV=1;Zgc:152965 OS=Danio rerio OX=7955 GN=mrps28 PE=2 SV=1	2	7	56.2	19.364	176	0	103.93	608500000	10	18			-1;-1	60850000	60850000			649610000			WRONG	TRUE	TRUE	WRONG	TRUE	WRONG	ZebraF_Quinine	ZebraF_Quinine		4.05782e+08															629.59
tr|A5PMV7|A5PMV7_DANRE	ppp2r1ba	tr|A5PMV7|A5PMV7_DANRE;tr|Q7ZV04|Q7ZV04_DANRE	tr|A5PMV7|A5PMV7_DANRE;tr|Q7ZV04|Q7ZV04_DANRE	Protein phosphatase 2, regulatory subunit A, beta a OS=Danio rerio OX=7955 GN=ppp2r1ba PE=1 SV=1;Protein phosphatase 2 (Formerly 2A), regulatory subunit A (PR 65), alpha isoform OS=Danio rerio OX=7955 GN=ppp2r1ba PE=2 SV=1	2	6	27.8	65.422	589	0	62.447	194300000	32	10			-1;-1	6071900	6071900			208210000			WRONG	TRUE	TRUE	WRONG	TRUE	WRONG	ZebraF_Quinine	ZebraF_Quinine		1.49135e+08															62.8234
tr|A5PN46|A5PN46_DANRE	edf1	tr|A5PN46|A5PN46_DANRE;sp|Q6PBY3|EDF1_DANRE	tr|A5PN46|A5PN46_DANRE;sp|Q6PBY3|EDF1_DANRE	Edf1 protein OS=Danio rerio OX=7955 GN=edf1 PE=2 SV=1;Endothelial differentiation-related factor 1 homolog OS=Danio rerio OX=7955 GN=edf1 PE=2 SV=1	2	3	26	16.074	146	0	21.26	73159000	10	7			-1;-1	7315900	1472100	3732800	2111000	28488000	56882000	24851000	WRONG	TRUE	WRONG	TRUE	WRONG	TRUE				1.40074e+07	5.14038e+07	1.61101e+07	0.997618	0.815864022662889	-0.19705	0.455621301775148	-1.19467	0.103503184713376	1.87569	0.933422103861518	0.201779	0.660079051383399	-1.67391	0.129172714078374	15.2312
tr|A5WWG5|A5WWG5_DANRE	srsf3b	tr|A5WWG5|A5WWG5_DANRE;tr|Q7T3G0|Q7T3G0_DANRE;tr|A5WWG4|A5WWG4_DANRE	tr|A5WWG5|A5WWG5_DANRE;tr|Q7T3G0|Q7T3G0_DANRE;tr|A5WWG4|A5WWG4_DANRE	Serine and arginine-rich-splicing factor 3b OS=Danio rerio OX=7955 GN=srsf3b PE=1 SV=1;Splicing factor, arginine/serine-rich 3 OS=Danio rerio OX=7955 GN=srsf3b PE=2 SV=1;Serine and arginine-rich-splicing factor 3b OS=Danio rerio OX=7955 GN=srsf3b PE=1 SV=1	3	5	41.9	14.292	124	0	38.161	332820000	8	21			-1;-1;-1	41603000	11096000	20805000	9702300	124280000	266740000	109600000	WRONG	TRUE	WRONG	TRUE	WRONG	TRUE				7.91849e+07	2.10917e+08	5.9236e+07	1.10184	0.838526912181303	-0.181346	0.46301775147929	-1.28319	0.0907643312101911	1.41338	0.900133155792277	-0.41875	0.536231884057971	-1.83213	0.110304789550073	114.806
tr|A7E2H3|A7E2H3_DANRE	ahsg2	tr|A7E2H3|A7E2H3_DANRE;tr|A5WWI5|A5WWI5_DANRE	tr|A7E2H3|A7E2H3_DANRE;tr|A5WWI5|A5WWI5_DANRE	Si:ch73-252g14.4 protein (Fragment) OS=Danio rerio OX=7955 GN=ahsg2 PE=2 SV=1;Alpha-2-HS-glycoprotein 2 OS=Danio rerio OX=7955 GN=ahsg2 PE=1 SV=1	2	4	10.1	40.238	368	0	36.189	361700000	8	14			-1;-1	45213000			45213000			342060000	TRUE	WRONG	TRUE	WRONG	WRONG	TRUE		ZebraF_Mock	ZebraF_Mock			2.68826e+08													0
tr|A7E2H8|A7E2H8_DANRE	cap1	tr|A7E2H8|A7E2H8_DANRE;tr|Q6YBS2|Q6YBS2_DANRE;tr|B8JMD0|B8JMD0_DANRE	tr|A7E2H8|A7E2H8_DANRE;tr|Q6YBS2|Q6YBS2_DANRE	Adenylyl cyclase-associated protein OS=Danio rerio OX=7955 GN=cap1 PE=2 SV=1;Adenylyl cyclase-associated protein OS=Danio rerio OX=7955 GN=cap1 PE=1 SV=1	3	6	19.7	49.354	463	0	43.447	76115000	27	14			-1;-1;-1	2819100	458660	1324600	1035800	39422000	41740000		WRONG	TRUE	WRONG	TRUE	WRONG	TRUE				1.17836e+07	4.92494e+07	2.13441e+07	0.0824296	0.492917847025496					2.06333	0.946737683089214	0.857058	0.789196310935441	-1.20627	0.20899854862119	4.74557
tr|A7E2J3|A7E2J3_DANRE	si:ch211-226h8.14	tr|A7E2J3|A7E2J3_DANRE;tr|A0A2R8QE02|A0A2R8QE02_DANRE;tr|A7YY09|A7YY09_DANRE;tr|A0A2R8Q629|A0A2R8Q629_DANRE;tr|A0A2R8QBM5|A0A2R8QBM5_DANRE;tr|F1QJD7|F1QJD7_DANRE	tr|A7E2J3|A7E2J3_DANRE;tr|A0A2R8QE02|A0A2R8QE02_DANRE;tr|A7YY09|A7YY09_DANRE;tr|A0A2R8Q629|A0A2R8Q629_DANRE;tr|A0A2R8QBM5|A0A2R8QBM5_DANRE;tr|F1QJD7|F1QJD7_DANRE	Si:ch211-226h8.14 protein OS=Danio rerio OX=7955 GN=si:ch211-226h8.14 PE=2 SV=1;Si:ch211-226h8.14 OS=Danio rerio OX=7955 GN=si:ch211-226h8.14 PE=1 SV=1;Si:ch211-226h8.14 protein OS=Danio rerio OX=7955 GN=si:ch211-226h8.14 PE=2 SV=1;Si:ch211-226h8.14 OS=Dan	6	3	49.4	17.075	154	0	52.937	1485100000	6	21			-1;-1;-1;-1;-1;-1	247520000	16627000	105690000	125200000	229340000	1138500000	772670000	WRONG	TRUE	WRONG	TRUE	WRONG	TRUE				9.4925e+07	8.73251e+08	5.73318e+08	2.31157	0.974504249291785	1.75236	0.927514792899408	-0.55921	0.329617834394904	3.20154	0.985352862849534	2.59447	0.957839262187088	-0.607062	0.390420899854862	172.033
tr|A7E2K4|A7E2K4_DANRE	rplp2l	tr|A7E2K4|A7E2K4_DANRE	tr|A7E2K4|A7E2K4_DANRE	Ribosomal protein, large P2,-like OS=Danio rerio OX=7955 GN=rplp2l PE=1 SV=1	1	23	100	11.638	114	0	323.31	40357000000	6	183			-1	6726200000	5784500000	455890000	485840000	36576000000	4487800000	3811100000	WRONG	TRUE	WRONG	TRUE	WRONG	TRUE				1.96931e+10	2.55467e+09	1.84685e+09	-3.02682	0.0963172804532578	-3.26262	0.0946745562130177	-0.235801	0.449044585987261	-2.94648	0.106524633821571	-3.41455	0.110671936758893	-0.468075	0.428156748911466	59849.8
tr|A7E2K6|A7E2K6_DANRE	si:ch211-250e5.16	tr|A7E2K6|A7E2K6_DANRE;tr|A0A2R8PV91|A0A2R8PV91_DANRE	tr|A7E2K6|A7E2K6_DANRE;tr|A0A2R8PV91|A0A2R8PV91_DANRE	Si:ch211-250e5.16 protein OS=Danio rerio OX=7955 GN=si:ch211-250e5.16 PE=2 SV=1;Si:ch211-250e5.16 OS=Danio rerio OX=7955 GN=si:ch211-250e5.16 PE=1 SV=1	2	11	68.2	14.8	129	0	277.39	8479800000	6	84			-1;-1	1413300000	84458000	442800000	886050000	861210000	4947300000	5633400000	WRONG	TRUE	WRONG	TRUE	WRONG	TRUE				4.20575e+08	3.10167e+09	3.63447e+09	2.5222	0.981586402266289	2.70957	0.976331360946746	0.187365	0.68312101910828	2.88261	0.977363515312916	3.11131	0.972332015810277	0.228703	0.664731494920174	873.852
tr|A7E2L8|A7E2L8_DANRE	lsm5	tr|A7E2L8|A7E2L8_DANRE;tr|E9QFA0|E9QFA0_DANRE	tr|A7E2L8|A7E2L8_DANRE;tr|E9QFA0|E9QFA0_DANRE	U6 snRNA-associated Sm-like protein LSm5 OS=Danio rerio OX=7955 GN=lsm5 PE=1 SV=1;U6 snRNA-associated Sm-like protein LSm5 OS=Danio rerio OX=7955 GN=lsm5 PE=1 SV=1	2	2	50.5	9.9775	91	0	101.54	99813000	3	5			-1;-1	33271000	33271000			105120000			WRONG	TRUE	TRUE	WRONG	TRUE	WRONG	ZebraF_Quinine	ZebraF_Quinine		9.49754e+07															344.241
tr|A7E2P9|A7E2P9_DANRE	dnajc19	tr|A7E2P9|A7E2P9_DANRE;sp|Q6PBT7|TIM14_DANRE	tr|A7E2P9|A7E2P9_DANRE;sp|Q6PBT7|TIM14_DANRE	DnaJ (Hsp40) homolog, subfamily C, member 19 OS=Danio rerio OX=7955 GN=dnajc19 PE=1 SV=1;Mitochondrial import inner membrane translocase subunit TIM14 OS=Danio rerio OX=7955 GN=dnajc19 PE=3 SV=1	2	4	52.2	12.403	115	0	199.08	422090000	8	22			-1;-1	52761000	19009000	11400000	22353000	150550000	172940000	205920000	WRONG	TRUE	WRONG	TRUE	WRONG	TRUE				1.26532e+08	1.25584e+08	1.36474e+08	0.200029	0.524079320113314	0.451841	0.64792899408284	0.251812	0.700636942675159	-0.0108463	0.571238348868176	0.109119	0.645586297760211	0.119965	0.637155297532656	196.678
tr|A7E2Q0|A7E2Q0_DANRE	btf3l4	tr|A7E2Q0|A7E2Q0_DANRE;sp|Q6PC91|BT3L4_DANRE;tr|A0A0R4ITU6|A0A0R4ITU6_DANRE;tr|A0A0R4IUA8|A0A0R4IUA8_DANRE	tr|A7E2Q0|A7E2Q0_DANRE;sp|Q6PC91|BT3L4_DANRE;tr|A0A0R4ITU6|A0A0R4ITU6_DANRE;tr|A0A0R4IUA8|A0A0R4IUA8_DANRE	Transcription factor BTF3 OS=Danio rerio OX=7955 GN=btf3l4 PE=2 SV=1;Transcription factor BTF3 homolog 4 OS=Danio rerio OX=7955 GN=btf3l4 PE=2 SV=1;Transcription factor BTF3 OS=Danio rerio OX=7955 GN=btf3l4 PE=1 SV=1;Transcription factor BTF3 (Fragment) OS	4	3	30.4	17.359	158	0	28.81	50593000	7	7			-1;-1;-1;-1	7227600	1707900	5519700		20369000	66158000		WRONG	TRUE	WRONG	TRUE	WRONG	TRUE				1.13755e+07	5.32078e+07	0	1.69954	0.949008498583569					2.22571	0.949400798934754					17.6709
tr|A7MBR1|A7MBR1_DANRE	sept2	tr|A7MBR1|A7MBR1_DANRE;tr|F1QNN4|F1QNN4_DANRE;tr|Q7SXV6|Q7SXV6_DANRE;tr|F1QQN9|F1QQN9_DANRE;tr|Q6NWE2|Q6NWE2_DANRE;tr|Q08CQ1|Q08CQ1_DANRE;tr|A4IGC0|A4IGC0_DANRE;tr|Q32PU0|Q32PU0_DANRE;tr|F1QW60|F1QW60_DANRE;tr|Q1JPX7|Q1JPX7_DANRE	tr|A7MBR1|A7MBR1_DANRE;tr|F1QNN4|F1QNN4_DANRE;tr|Q7SXV6|Q7SXV6_DANRE;tr|F1QQN9|F1QQN9_DANRE;tr|Q6NWE2|Q6NWE2_DANRE;tr|Q08CQ1|Q08CQ1_DANRE;tr|A4IGC0|A4IGC0_DANRE;tr|Q32PU0|Q32PU0_DANRE;tr|F1QW60|F1QW60_DANRE;tr|Q1JPX7|Q1JPX7_DANRE	Sept2 protein (Fragment) OS=Danio rerio OX=7955 GN=sept2 PE=2 SV=1;Septin 2 (Fragment) OS=Danio rerio OX=7955 GN=sept2 PE=1 SV=1;Sept2 protein (Fragment) OS=Danio rerio OX=7955 GN=sept2 PE=2 SV=1;Septin 2 OS=Danio rerio OX=7955 GN=sept2 PE=1 SV=2;Sept2 pro	10	2	6.6	46.922	411	0.0016434	10.718	23872000	21	2			-1;-1;-1;-1;-1;-1;-1;-1;-1;-1	1136800			1136800			26430000	TRUE	WRONG	TRUE	WRONG	WRONG	TRUE		ZebraF_Mock	ZebraF_Mock			1.82184e+07													0
tr|A7MBZ3|A7MBZ3_DANRE	zgc:171776	tr|A7MBZ3|A7MBZ3_DANRE	tr|A7MBZ3|A7MBZ3_DANRE	Zgc:171776 protein OS=Danio rerio OX=7955 GN=zgc:171776 PE=2 SV=1	1	20	66.7	25.42	219	0	323.31	9412600000	10	113			-1	941260000	130880000	181070000	629310000	1287600000	2896000000	7254100000	WRONG	TRUE	WRONG	TRUE	WRONG	TRUE				7.70462e+08	1.60293e+09	2.11962e+09	1.16938	0.858356940509915	2.49411	0.973372781065089	1.32474	0.928343949044586	1.05691	0.824234354194407	1.46001	0.878787878787879	0.403098	0.709724238026125	1354.16
tr|A7MBZ5|A7MBZ5_DANRE	LOC100007710	tr|A7MBZ5|A7MBZ5_DANRE;tr|A0A286Y9R5|A0A286Y9R5_DANRE	tr|A7MBZ5|A7MBZ5_DANRE;tr|A0A286Y9R5|A0A286Y9R5_DANRE	LOC100007710 protein OS=Danio rerio OX=7955 GN=LOC100007710 PE=2 SV=1;Zona pellucida glycoprotein 3, tandem duplicate 2 OS=Danio rerio OX=7955 GN=zp3.2 PE=1 SV=2	2	3	17.3	46.774	428	0	41.166	194080000	16	9			-1;-1	12130000	9465400		2664900	143380000		66827000	WRONG	TRUE	TRUE	WRONG	WRONG	TRUE	ZebraF_Quinine		ZebraF_Mock	1.44105e+08		3.254e+07			-1.10134	0.255917159763314					-2.14683	0.22266139657444			97.9346
tr|A7MC94|A7MC94_DANRE	LOC561528	tr|A7MC94|A7MC94_DANRE;tr|F1QSA0|F1QSA0_DANRE	tr|A7MC94|A7MC94_DANRE;tr|F1QSA0|F1QSA0_DANRE	LOC561528 protein (Fragment) OS=Danio rerio OX=7955 GN=LOC561528 PE=2 SV=1;Zgc:173443 (Fragment) OS=Danio rerio OX=7955 GN=zgc:173443 PE=4 SV=1	2	4	43.2	30.193	280	0	323.31	5965200000	8	40			-1;-1	745650000	38285000	168270000	539100000	412220000	1941700000	5018700000	WRONG	TRUE	WRONG	TRUE	WRONG	TRUE				2.91433e+08	1.74214e+09	3.25959e+09	2.23583	0.970254957507082	3.60583	0.986686390532544	1.36999	0.93312101910828	2.57962	0.96271637816245	3.48346	0.977602108036891	0.903834	0.805515239477504	396.119
tr|A7MCL6|A7MCL6_DANRE	mrpl14	tr|A7MCL6|A7MCL6_DANRE;sp|Q7ZUH5|RM14_DANRE	tr|A7MCL6|A7MCL6_DANRE;sp|Q7ZUH5|RM14_DANRE	Mitochondrial ribosomal protein L14 OS=Danio rerio OX=7955 GN=mrpl14 PE=2 SV=1;39S ribosomal protein L14, mitochondrial OS=Danio rerio OX=7955 GN=mrpl14 PE=2 SV=1	2	10	55.3	15.443	141	0	142.84	1043000000	9	43			-1;-1	115890000	8477200	24943000	82474000	126960000	347380000	855660000	WRONG	TRUE	WRONG	TRUE	WRONG	TRUE				6.7584e+07	2.83917e+08	5.22018e+08	1.45214	0.91643059490085	2.75266	0.977810650887574	1.30052	0.926751592356688	2.07072	0.948069241011984	2.94935	0.965744400527009	0.87863	0.801161103047895	87.7101
tr|A7MD82|A7MD82_DANRE	smc2	tr|A7MD82|A7MD82_DANRE;tr|B8A5K9|B8A5K9_DANRE	tr|A7MD82|A7MD82_DANRE;tr|B8A5K9|B8A5K9_DANRE	Smc2 protein (Fragment) OS=Danio rerio OX=7955 GN=smc2 PE=2 SV=1;Structural maintenance of chromosomes protein OS=Danio rerio OX=7955 GN=smc2 PE=1 SV=1	2	3	7.8	50.582	449	0	19.871	0	24	3			-1;-1	0							TRUE	WRONG	WRONG	TRUE	WRONG	TRUE	ZebraF_1748	ZebraF_Mock			0	0													0
tr|A7YT51|A7YT51_DANRE	sf3b2	tr|A7YT51|A7YT51_DANRE	tr|A7YT51|A7YT51_DANRE	Splicing factor 3b, subunit 2 OS=Danio rerio OX=7955 GN=sf3b2 PE=1 SV=1	1	15	22.2	93.58	825	0	118.25	223820000	31	21			-1	7219900	7219900			241230000			WRONG	TRUE	TRUE	WRONG	TRUE	WRONG	ZebraF_Quinine	ZebraF_Quinine		9.9727e+07															74.7013
tr|A7YY08|A7YY08_DANRE	si:ch211-12h2.8	tr|A7YY08|A7YY08_DANRE;tr|A8HAI9|A8HAI9_DANRE	tr|A7YY08|A7YY08_DANRE;tr|A8HAI9|A8HAI9_DANRE	Si:dkeyp-98a7.10 protein OS=Danio rerio OX=7955 GN=si:ch211-12h2.8 PE=2 SV=1;Si:ch211-12h2.8 OS=Danio rerio OX=7955 GN=si:ch211-12h2.8 PE=1 SV=1	2	2	20.8	18.788	168	0	12.39	201530000	6	7			-1;-1	33588000	6648400	7574200	19365000	37603000	143650000	81210000	WRONG	TRUE	WRONG	TRUE	WRONG	TRUE				3.79559e+07	6.25815e+07	8.86726e+07	1.93364	0.961756373937677	1.11081	0.835798816568047	-0.822829	0.234076433121019	0.721411	0.762982689747004	1.22416	0.848484848484849	0.502753	0.725689404934688	68.7882
tr|A7YY10|A7YY10_DANRE	zgc:171772	tr|A7YY10|A7YY10_DANRE	tr|A7YY10|A7YY10_DANRE	Zgc:171772 OS=Danio rerio OX=7955 GN=zgc:171772 PE=1 SV=1	1	5	53.3	10.205	92	0	129.03	5738100000	4	54			-1	1434500000	587050000	438470000	408990000	3016100000	2918600000	1746300000	WRONG	TRUE	WRONG	TRUE	WRONG	TRUE				2.09666e+09	2.41057e+09	1.1672e+09	-0.0474078	0.457507082152975	-0.788383	0.298816568047337	-0.740975	0.261146496815287	0.201283	0.619174434087883	-0.84504	0.442687747035573	-1.04632	0.264150943396226	6073.96
tr|A7YY99|A7YY99_DANRE	atp5mea	tr|A7YY99|A7YY99_DANRE;tr|A7YY11|A7YY11_DANRE	tr|A7YY99|A7YY99_DANRE;tr|A7YY11|A7YY11_DANRE	ATP synthase subunit e, mitochondrial OS=Danio rerio OX=7955 GN=atp5mea PE=1 SV=1;ATP synthase subunit e, mitochondrial OS=Danio rerio OX=7955 GN=zgc:171957 PE=2 SV=1	2	3	52.1	8.3736	71	0	28.36	194430000	4	10			-1;-1	48608000	36338000	8602400	3667700	142280000	48325000	45347000	WRONG	TRUE	WRONG	TRUE	WRONG	TRUE				1.38307e+08	4.73854e+07	1.11965e+07	-1.55789	0.198300283286119	-1.64965	0.174556213017751	-0.0917626	0.525477707006369	-1.54536	0.276964047936085	-3.62676	0.0961791831357049	-2.0814	0.0870827285921626	375.974
tr|A7YYD1|A7YYD1_DANRE	hmgn3	tr|A7YYD1|A7YYD1_DANRE;tr|Q5U381|Q5U381_DANRE;tr|E9QH74|E9QH74_DANRE;tr|A0A2R8PXU3|A0A2R8PXU3_DANRE	tr|A7YYD1|A7YYD1_DANRE;tr|Q5U381|Q5U381_DANRE;tr|E9QH74|E9QH74_DANRE;tr|A0A2R8PXU3|A0A2R8PXU3_DANRE	Zgc:92355 protein OS=Danio rerio OX=7955 GN=hmgn3 PE=2 SV=1;High mobility group nucleosomal-binding domain 3 OS=Danio rerio OX=7955 GN=hmgn3 PE=2 SV=1;High mobility group nucleosomal-binding domain 3 OS=Danio rerio OX=7955 GN=hmgn3 PE=1 SV=1;High mobility	4	2	41.2	10.499	97	0	12.777	33990000	4	6			-1;-1;-1;-1	8497500	969840	2370400	5157200	17859000	16651000	9831800	WRONG	TRUE	WRONG	TRUE	WRONG	TRUE				3.69134e+06	1.30569e+07	1.57432e+07	-0.101042	0.45042492917847	-0.861124	0.28698224852071	-0.760081	0.256369426751592	1.8226	0.928095872170439	2.09251	0.930171277997365	0.269911	0.67489114658926	10.0345
tr|A8BAS1|A8BAS1_DANRE	CH73-240C14.2-001	tr|A8BAS1|A8BAS1_DANRE;tr|A7E2K2|A7E2K2_DANRE;tr|A0A2R8QR42|A0A2R8QR42_DANRE	tr|A8BAS1|A8BAS1_DANRE;tr|A7E2K2|A7E2K2_DANRE;tr|A0A2R8QR42|A0A2R8QR42_DANRE	Novel protein OS=Danio rerio OX=7955 GN=CH73-240C14.2-001 PE=4 SV=1;Si:ch211-154a22.8 protein OS=Danio rerio OX=7955 GN=si:ch211-154a22.8 PE=2 SV=1;Si:ch211-154a22.8 OS=Danio rerio OX=7955 GN=si:ch211-154a22.8 PE=4 SV=1	3	14	54.1	16.51	148	0	275.76	23861000000	5	108			-1;-1;-1	4772300000	646980000	1766500000	2358800000	3539800000	18745000000	10612000000	WRONG	TRUE	WRONG	TRUE	WRONG	TRUE				1.93674e+09	7.34601e+09	6.21175e+09	2.40477	0.977337110481586	1.58396	0.902366863905325	-0.820809	0.235668789808917	1.92333	0.937416777629827	1.68137	0.902503293807642	-0.241962	0.525399129172714	6694.03
tr|A8E503|A8E503_DANRE	zgc:113984	tr|A8E503|A8E503_DANRE;sp|Q4QRF4|H32_DANRE;tr|X1WC76|X1WC76_DANRE;tr|Q4QRF5|Q4QRF5_DANRE;tr|A8KBJ5|A8KBJ5_DANRE;tr|A0A140LG23|A0A140LG23_DANRE;tr|A2VD44|A2VD44_DANRE;tr|A2VD45|A2VD45_DANRE	tr|A8E503|A8E503_DANRE;sp|Q4QRF4|H32_DANRE;tr|X1WC76|X1WC76_DANRE;tr|Q4QRF5|Q4QRF5_DANRE;tr|A8KBJ5|A8KBJ5_DANRE;tr|A0A140LG23|A0A140LG23_DANRE;tr|A2VD44|A2VD44_DANRE;tr|A2VD45|A2VD45_DANRE	Histone H3 OS=Danio rerio OX=7955 GN=zgc:113984 PE=2 SV=1;Histone H3.2 OS=Danio rerio OX=7955 GN=zgc:113984 PE=2 SV=3;Si:dkey-108k21.24 (Fragment) OS=Danio rerio OX=7955 GN=si:dkey-108k21.24 PE=3 SV=1;Histone H3 OS=Danio rerio OX=7955 GN=zgc:113983 PE=2 SV	8	10	61	15.358	136	0	110.79	5548400000	4	42			-1;-1;-1;-1;-1;-1;-1;-1	1387100000	232740000	192080000	962260000	1308900000	2311600000	3107400000	WRONG	TRUE	WRONG	TRUE	WRONG	TRUE				8.35962e+08	1.01007e+09	2.80136e+09	0.820537	0.742209631728045	1.24735	0.862426035502959	0.426816	0.751592356687898	0.272949	0.635153129161119	1.74462	0.907773386034256	1.47167	0.885341074020319	2408.06
tr|A8E526|A8E526_DANRE	rpl14	tr|A8E526|A8E526_DANRE;tr|Q6DRN7|Q6DRN7_DANRE	tr|A8E526|A8E526_DANRE;tr|Q6DRN7|Q6DRN7_DANRE	Ribosomal protein L14 OS=Danio rerio OX=7955 GN=rpl14 PE=1 SV=1;60S ribosomal protein L14 OS=Danio rerio OX=7955 GN=rpl14 PE=2 SV=1	2	10	51.8	16.128	139	0	77.459	1178900000	6	48			-1;-1	196480000	40569000	74168000	81745000	337470000	606290000	708140000	WRONG	TRUE	WRONG	TRUE	WRONG	TRUE				1.79024e+08	4.41972e+08	3.27715e+08	0.845249	0.756373937677054	1.06928	0.829881656804734	0.224027	0.695859872611465	1.3038	0.885486018641811	0.872291	0.794466403162055	-0.431512	0.448476052249637	419.751
tr|A8E587|A8E587_DANRE	ctslb	tr|A8E587|A8E587_DANRE;tr|A7MCR8|A7MCR8_DANRE;tr|A7MCR6|A7MCR6_DANRE;tr|A7MCM3|A7MCM3_DANRE;tr|E9QE79|E9QE79_DANRE;tr|A7MCR7|A7MCR7_DANRE;tr|P79722|P79722_DANRE;tr|F1R8Y0|F1R8Y0_DANRE;tr|E7F8Y7|E7F8Y7_DANRE;tr|A0A2R8Q790|A0A2R8Q790_DANRE;tr|F1R7B3|F1R7B3_DANRE;tr|Q32PQ1|Q32PQ1_DANRE;tr|A8KBT8|A8KBT8_DANRE;tr|R4GEZ3|R4GEZ3_DANRE	tr|A8E587|A8E587_DANRE;tr|A7MCR8|A7MCR8_DANRE;tr|A7MCR6|A7MCR6_DANRE;tr|A7MCM3|A7MCM3_DANRE;tr|E9QE79|E9QE79_DANRE;tr|A7MCR7|A7MCR7_DANRE;tr|P79722|P79722_DANRE;tr|F1R8Y0|F1R8Y0_DANRE;tr|E7F8Y7|E7F8Y7_DANRE;tr|A0A2R8Q790|A0A2R8Q790_DANRE;tr|F1R7B3|F1R7B3_DANRE;tr|Q32PQ1|Q32PQ1_DANRE;tr|A8KBT8|A8KBT8_DANRE	MGC174152 protein OS=Danio rerio OX=7955 GN=ctslb PE=2 SV=1;MGC174857 protein OS=Danio rerio OX=7955 GN=si:dkey-26g8.5 PE=1 SV=1;Im:6910535 protein OS=Danio rerio OX=7955 GN=im:6910535 PE=2 SV=1;Cathepsin Lb OS=Danio rerio OX=7955 GN=ctslb PE=2 SV=1;Si:dke	14	2	45.8	38.081	336	0	16.271	110620000	13	11			-1;-1;-1;-1;-1;-1;-1;-1;-1;-1;-1;-1;-1;-1	8509100	5937700	2571400		69802000	77994000		WRONG	TRUE	WRONG	TRUE	TRUE	WRONG		ZebraF_Quinine	ZebraF_1748	7.34477e+07	4.60339e+07		0.160095	0.515580736543909					-0.67402	0.423435419440746					61.4349
tr|A8E5N7|A8E5N7_DANRE	mrpl23	tr|A8E5N7|A8E5N7_DANRE;sp|Q6IQS9|RM23_DANRE	tr|A8E5N7|A8E5N7_DANRE;sp|Q6IQS9|RM23_DANRE	Mitochondrial ribosomal protein L23 OS=Danio rerio OX=7955 GN=mrpl23 PE=2 SV=1;39S ribosomal protein L23, mitochondrial OS=Danio rerio OX=7955 GN=mrpl23 PE=2 SV=1	2	8	52.9	18.257	153	0	174.98	700230000	9	21			-1;-1	77804000	77804000			746130000			WRONG	TRUE	TRUE	WRONG	TRUE	WRONG	ZebraF_Quinine	ZebraF_Quinine		3.4941e+08															805.006
tr|A8E5P5|A8E5P5_DANRE	mrpl9	tr|A8E5P5|A8E5P5_DANRE;tr|A3KQS0|A3KQS0_DANRE	tr|A8E5P5|A8E5P5_DANRE;tr|A3KQS0|A3KQS0_DANRE	Mitochondrial ribosomal protein L9 OS=Danio rerio OX=7955 GN=mrpl9 PE=2 SV=1;Mitochondrial ribosomal protein L9 OS=Danio rerio OX=7955 GN=mrpl9 PE=1 SV=1	2	13	44.4	28.447	248	0	121.72	690680000	12	26			-1;-1	57557000	57045000		511910	716130000		11358000	WRONG	TRUE	TRUE	WRONG	WRONG	TRUE	ZebraF_Quinine		ZebraF_Mock	3.44819e+08		4.68807e+06			-5.97844	0.0281065088757396					-6.2007	0.0223978919631094			590.221
tr|A8E7L6|A8E7L6_DANRE	nudcd1	tr|A8E7L6|A8E7L6_DANRE;sp|Q503C8|NUDC1_DANRE	tr|A8E7L6|A8E7L6_DANRE;sp|Q503C8|NUDC1_DANRE	NudC domain-containing protein 1 OS=Danio rerio OX=7955 GN=nudcd1 PE=1 SV=1;NudC domain-containing protein 1 OS=Danio rerio OX=7955 GN=nudcd1 PE=2 SV=1	2	7	17.8	65.879	585	0	107.03	109030000	24	11			-1;-1	4543000	3465900		1077100	99082000		19972000	WRONG	TRUE	TRUE	WRONG	WRONG	TRUE	ZebraF_Quinine		ZebraF_Mock	6.74122e+07		1.97287e+07			-2.31064	0.142011834319527					-1.77272	0.270092226613966			35.8602
tr|A8KAX7|A8KAX7_DANRE	zgc:165539	tr|A8KAX7|A8KAX7_DANRE;tr|F1QLY5|F1QLY5_DANRE;tr|F1RA69|F1RA69_DANRE	tr|A8KAX7|A8KAX7_DANRE;tr|F1QLY5|F1QLY5_DANRE;tr|F1RA69|F1RA69_DANRE	Zgc:165539 protein OS=Danio rerio OX=7955 GN=zgc:165539 PE=2 SV=1;Zgc:165539 OS=Danio rerio OX=7955 GN=zgc:165539 PE=4 SV=1;Zgc:165539 OS=Danio rerio OX=7955 GN=zgc:165539 PE=4 SV=1	3	3	9.1	54.237	529	0	24.116	24615000	7	3			-1;-1;-1	3516400	1234400		2282000			17686000	WRONG	TRUE	TRUE	WRONG	WRONG	TRUE	ZebraF_Quinine		ZebraF_Mock	8.22174e+06		1.21909e+07									0.568284	0.735177865612648			12.7718
tr|A8KB42|A8KB42_DANRE	zgc:171534	tr|A8KB42|A8KB42_DANRE	tr|A8KB42|A8KB42_DANRE	Zgc:171534 OS=Danio rerio OX=7955 GN=zgc:171534 PE=2 SV=1	1	19	49.6	43.633	387	0	323.31	5125000000	17	88			-1	301470000	289780000	6876100	4812700	5305500000	185380000	85406000	WRONG	TRUE	WRONG	TRUE	WRONG	TRUE				2.45837e+09	1.16692e+08	5.18702e+07	-4.83893	0.0424929178470255	-5.95701	0.029585798816568	-1.11808	0.124203821656051	-4.39693	0.0479360852197071	-5.56665	0.0434782608695652	-1.16972	0.220609579100145	2998.23
tr|A8KB68|A8KB68_DANRE	zgc:171717	tr|A8KB68|A8KB68_DANRE;tr|A7MBW0|A7MBW0_DANRE;tr|A0A2R8QKW9|A0A2R8QKW9_DANRE;tr|F1QA36|F1QA36_DANRE;tr|A0A2R8Q5V8|A0A2R8Q5V8_DANRE	tr|A8KB68|A8KB68_DANRE;tr|A7MBW0|A7MBW0_DANRE;tr|A0A2R8QKW9|A0A2R8QKW9_DANRE;tr|F1QA36|F1QA36_DANRE;tr|A0A2R8Q5V8|A0A2R8Q5V8_DANRE	Zgc:171717 protein OS=Danio rerio OX=7955 GN=zgc:171717 PE=2 SV=1;Zgc:171717 protein OS=Danio rerio OX=7955 GN=zgc:171717 PE=2 SV=1;SUEL-type lectin domain-containing protein OS=Danio rerio OX=7955 GN=si:ch211-154a22.8 PE=4 SV=1;Zgc:171717 (Fragment) OS=Da	5	2	51.4	16.386	148	0	15.544	6902400000	6	11			-1;-1;-1;-1;-1	1150400000	189280000	624920000	336200000	1441100000	6175000000	3014900000	WRONG	TRUE	WRONG	TRUE	WRONG	TRUE				1.08061e+09	5.16345e+09	1.53944e+09	2.09927	0.964589235127479	1.06494	0.828402366863905	-1.03433	0.144904458598726	2.25649	0.952063914780293	0.510567	0.723320158102767	-1.74592	0.123367198838897	1958.4
tr|A8KB78|A8KB78_DANRE	rps23	tr|A8KB78|A8KB78_DANRE	tr|A8KB78|A8KB78_DANRE	Ribosomal protein S23 OS=Danio rerio OX=7955 GN=rps23 PE=1 SV=1	1	7	49	15.848	143	0	76.453	2249600000	6	32			-1	374940000	148490000	154190000	72251000	948810000	1602300000	636650000	WRONG	TRUE	WRONG	TRUE	WRONG	TRUE				7.69781e+08	1.05828e+09	3.30835e+08	0.755953	0.709631728045326	-0.575619	0.353550295857988	-1.33157	0.0843949044585987	0.459198	0.685752330226365	-1.21834	0.35836627140975	-1.67753	0.127721335268505	1536.36
tr|A8KB82|A8KB82_DANRE	zgc:171818	tr|A8KB82|A8KB82_DANRE;tr|B0BLV4|B0BLV4_DANRE;tr|Q5RG16|Q5RG16_DANRE;tr|Q5RG15|Q5RG15_DANRE;tr|A8E592|A8E592_DANRE;tr|A0A140LFS0|A0A140LFS0_DANRE;tr|Q0H0S0|Q0H0S0_DANRE	tr|A8KB82|A8KB82_DANRE;tr|B0BLV4|B0BLV4_DANRE;tr|Q5RG16|Q5RG16_DANRE;tr|Q5RG15|Q5RG15_DANRE;tr|A8E592|A8E592_DANRE;tr|A0A140LFS0|A0A140LFS0_DANRE;tr|Q0H0S0|Q0H0S0_DANRE	Zgc:171818 protein OS=Danio rerio OX=7955 GN=zgc:171818 PE=2 SV=1;Zgc:171438 protein OS=Danio rerio OX=7955 GN=arid1aa PE=2 SV=1;Si:dkey-241l7.4 OS=Danio rerio OX=7955 GN=si:dkey-241l7.4 PE=4 SV=1;Si:dkey-241l7.5 OS=Danio rerio OX=7955 GN=si:dkey-241l7.5 P	7	2	40.6	10.856	96	0	86.225	3390700000	4	10			-1;-1;-1;-1;-1;-1;-1	847680000	228310000	246960000	372410000	928620000	2035600000	1548000000	WRONG	TRUE	WRONG	TRUE	WRONG	TRUE				8.68953e+08	1.36035e+09	1.13685e+09	1.13229	0.848441926345609	0.737245	0.738165680473373	-0.395049	0.393312101910828	0.646625	0.74167776298269	0.387688	0.69433465085639	-0.258937	0.521044992743106	2362.23
tr|A8KBB1|A8KBB1_DANRE	crp3	tr|A8KBB1|A8KBB1_DANRE;tr|A8KBB0|A8KBB0_DANRE;tr|A3KPG5|A3KPG5_DANRE;tr|L7QIS0|L7QIS0_DANRE;tr|X4YMF4|X4YMF4_DANRE;tr|X4YDY8|X4YDY8_DANRE;tr|A7E2J1|A7E2J1_DANRE;tr|A3KPH5|A3KPH5_DANRE;tr|L7QIE2|L7QIE2_DANRE;tr|X4Z0F0|X4Z0F0_DANRE;tr|X4YKD2|X4YKD2_DANRE;tr|Q1RM11|Q1RM11_DANRE;tr|A3KPH6|A3KPH6_DANRE;tr|X4Z2B1|X4Z2B1_DANRE;tr|X4Z0E7|X4Z0E7_DANRE	tr|A8KBB1|A8KBB1_DANRE;tr|A8KBB0|A8KBB0_DANRE;tr|A3KPG5|A3KPG5_DANRE	Pentaxin OS=Danio rerio OX=7955 GN=crp3 PE=2 SV=1;Pentaxin OS=Danio rerio OX=7955 GN=crp3 PE=2 SV=1;Pentaxin OS=Danio rerio OX=7955 GN=crp2 PE=1 SV=1	15	11	31.8	25.06	223	0	150.57	992980000	11	32			-1;-1;-1;-1;-1;-1;-1;-1;-1;-1;-1;-1;-1;-1;-1	90271000	76206000	5480900	8583400	888610000	108870000	107180000	WRONG	TRUE	WRONG	TRUE	WRONG	TRUE				4.14369e+08	8.30248e+07	7.2056e+07	-3.02894	0.0949008498583569	-3.05151	0.099112426035503	-0.0225707	0.557324840764331	-2.3193	0.155792276964048	-2.52373	0.179183135704875	-0.204424	0.544267053701016	788.472
tr|A8KBL4|A8KBL4_DANRE	ndufb9	tr|A8KBL4|A8KBL4_DANRE;tr|Q567Y4|Q567Y4_DANRE	tr|A8KBL4|A8KBL4_DANRE;tr|Q567Y4|Q567Y4_DANRE	Ndufb9 protein OS=Danio rerio OX=7955 GN=ndufb9 PE=2 SV=1;NADH dehydrogenase (Ubiquinone) 1 beta subcomplex, 9 OS=Danio rerio OX=7955 GN=ndufb9 PE=1 SV=1	2	4	23.4	21.024	175	0	30.644	80706000	9	8			-1;-1	8967300	8967300			84397000			WRONG	TRUE	TRUE	WRONG	WRONG	TRUE	ZebraF_Quinine		ZebraF_Mock	7.67931e+07		0													92.7809
tr|A8KBP4|A8KBP4_DANRE	zgc:173837	tr|A8KBP4|A8KBP4_DANRE	tr|A8KBP4|A8KBP4_DANRE	Zgc:173837 protein OS=Danio rerio OX=7955 GN=zgc:173837 PE=2 SV=1	1	4	15.2	51.157	499	0	185.1	185770000	15	19			-1	12385000	2279800	447700	9657100	48519000	30005000	130760000	WRONG	TRUE	WRONG	TRUE	WRONG	TRUE				3.25388e+07	9.24779e+06	1.03935e+08	-0.693347	0.31586402266289	1.4303	0.881656804733728	2.12365	0.972929936305732	-1.81498	0.230359520639148	1.67545	0.899868247694335	3.49043	0.982583454281567	23.5881
tr|A8KBP7|A8KBP7_DANRE	zgc:171750	tr|A8KBP7|A8KBP7_DANRE;tr|F1RAU3|F1RAU3_DANRE;tr|A8WG72|A8WG72_DANRE;tr|A7MBX9|A7MBX9_DANRE;tr|F1QQX8|F1QQX8_DANRE	tr|A8KBP7|A8KBP7_DANRE;tr|F1RAU3|F1RAU3_DANRE;tr|A8WG72|A8WG72_DANRE;tr|A7MBX9|A7MBX9_DANRE;tr|F1QQX8|F1QQX8_DANRE	Zgc:171750 protein OS=Danio rerio OX=7955 GN=zgc:171750 PE=2 SV=1;Zgc:173856 OS=Danio rerio OX=7955 GN=zgc:173856 PE=1 SV=1;Zgc:171750 protein (Fragment) OS=Danio rerio OX=7955 GN=zgc:171750 PE=2 SV=1;Zgc:171750 protein OS=Danio rerio OX=7955 GN=zgc:171750	5	3	3.7	79.53	750	0	25.615	233020000	11	14			-1;-1;-1;-1;-1	21184000	2819300	14945000	3419900	49456000	245590000	91794000	WRONG	TRUE	WRONG	TRUE	WRONG	TRUE				2.95089e+07	2.2638e+08	2.871e+07	2.31203	0.975920679886686	0.892254	0.788461538461538	-1.41978	0.071656050955414	2.93953	0.981358189081225	-0.0395929	0.617918313570487	-2.97912	0.0304789550072569	29.1701
tr|A8KBS6|A8KBS6_DANRE	ybx1	tr|A8KBS6|A8KBS6_DANRE	tr|A8KBS6|A8KBS6_DANRE	Ybx1 protein OS=Danio rerio OX=7955 GN=ybx1 PE=2 SV=1	1	4	73.8	27.17	237	0	43.379	528410000	11	23			-1	48037000	42109000	1389700	4538000	363650000	112660000	101920000	WRONG	TRUE	WRONG	TRUE	WRONG	TRUE				4.31739e+08	2.10508e+07	3.80959e+07	-1.69058	0.177053824362606	-1.83511	0.165680473372781	-0.144538	0.490445859872611	-4.35822	0.0505992010652463	-3.50245	0.104084321475626	0.855763	0.799709724238026	435.684
tr|A8KC22|A8KC22_DANRE	hnrnpl2	tr|A8KC22|A8KC22_DANRE;tr|F1Q577|F1Q577_DANRE;tr|A0A0R4IB42|A0A0R4IB42_DANRE;tr|A0A0R4IVC0|A0A0R4IVC0_DANRE;tr|F1RC33|F1RC33_DANRE;tr|A0A0R4IW45|A0A0R4IW45_DANRE;tr|Q7SYM9|Q7SYM9_DANRE	tr|A8KC22|A8KC22_DANRE;tr|F1Q577|F1Q577_DANRE;tr|A0A0R4IB42|A0A0R4IB42_DANRE;tr|A0A0R4IVC0|A0A0R4IVC0_DANRE;tr|F1RC33|F1RC33_DANRE;tr|A0A0R4IW45|A0A0R4IW45_DANRE;tr|Q7SYM9|Q7SYM9_DANRE	Heterogeneous nuclear ribonucleoprotein L2 OS=Danio rerio OX=7955 GN=hnrnpl2 PE=1 SV=1;Heterogeneous nuclear ribonucleoprotein L2 OS=Danio rerio OX=7955 GN=hnrnpl2 PE=1 SV=3;Heterogeneous nuclear ribonucleoprotein L2 OS=Danio rerio OX=7955 GN=hnrnpl2 PE=1	7	19	51.7	57.803	522	0	302.07	1065800000	23	45			-1;-1;-1;-1;-1;-1;-1	46341000	45085000		1256100	1089200000		47631000	WRONG	TRUE	WRONG	TRUE	WRONG	TRUE				3.8743e+08	0	2.20473e+07			-4.51522	0.0754437869822485					-4.13526	0.080368906455863			466.476
tr|A8WFR8|A8WFR8_DANRE	habp2	tr|A8WFR8|A8WFR8_DANRE;tr|F1QW52|F1QW52_DANRE;tr|Q502D2|Q502D2_DANRE;tr|Q1JQ29|Q1JQ29_DANRE;tr|Q08CS9|Q08CS9_DANRE;tr|A3KP18|A3KP18_DANRE	tr|A8WFR8|A8WFR8_DANRE;tr|F1QW52|F1QW52_DANRE;tr|Q502D2|Q502D2_DANRE;tr|Q1JQ29|Q1JQ29_DANRE;tr|Q08CS9|Q08CS9_DANRE;tr|A3KP18|A3KP18_DANRE	Zgc:171352 protein OS=Danio rerio OX=7955 GN=habp2 PE=2 SV=1;Hyaluronan-binding protein 2 OS=Danio rerio OX=7955 GN=habp2 PE=1 SV=2;Zgc:171352 protein (Fragment) OS=Danio rerio OX=7955 GN=habp2 PE=2 SV=1;Zgc:171352 protein (Fragment) OS=Danio rerio OX=7955	6	2	4.8	56.008	497	0	13.903	58908000	27	8			-1;-1;-1;-1;-1;-1	2181800	1075800	474810	631130	14577000	28003000	31331000	WRONG	TRUE	WRONG	TRUE	WRONG	TRUE				2.76388e+07	1.7654e+07	1.30049e+07	0.941888	0.791784702549575	1.1039	0.832840236686391	0.162009	0.664012738853503	-0.646698	0.430093209054594	-1.08765	0.387351778656126	-0.440948	0.444121915820029	11.1309
tr|A8WG29|A8WG29_DANRE	LOC561392	tr|A8WG29|A8WG29_DANRE	tr|A8WG29|A8WG29_DANRE	LOC561392 protein OS=Danio rerio OX=7955 GN=LOC561392 PE=2 SV=1	1	2	60.2	14.775	128	0	15.413	154760000	6	7			-1	25793000	4964300	20829000			237890000		WRONG	TRUE	WRONG	TRUE	TRUE	WRONG		ZebraF_Quinine	ZebraF_1748	2.83421e+07	1.721e+08								2.60223	0.96404793608522					51.3636
tr|A8WG73|A8WG73_DANRE	wu:fd14c10	tr|A8WG73|A8WG73_DANRE	tr|A8WG73|A8WG73_DANRE	Wu:fd14c10 protein (Fragment) OS=Danio rerio OX=7955 GN=wu:fd14c10 PE=2 SV=1	1	3	12.6	39.879	366	0	21.056	113610000	6	10			-1	18936000		2723500	16212000		42687000	96039000	TRUE	WRONG	WRONG	TRUE	WRONG	TRUE	ZebraF_1748	ZebraF_Mock			2.25025e+07	7.42356e+07					1.16982	0.904458598726115					1.72203	0.914368650217707	0
tr|A8WGC6|A8WGC6_DANRE	atp5f1b	tr|A8WGC6|A8WGC6_DANRE;tr|Q4VBK0|Q4VBK0_DANRE;tr|A4FVM5|A4FVM5_DANRE;tr|Q05AL6|Q05AL6_DANRE	tr|A8WGC6|A8WGC6_DANRE;tr|Q4VBK0|Q4VBK0_DANRE;tr|A4FVM5|A4FVM5_DANRE	ATP synthase subunit beta OS=Danio rerio OX=7955 GN=atp5f1b PE=1 SV=1;ATP synthase subunit beta OS=Danio rerio OX=7955 GN=atp5f1b PE=2 SV=1;ATP synthase subunit beta OS=Danio rerio OX=7955 GN=zgc:163069 PE=2 SV=1	4	38	80.5	55.13	517	0	323.31	21737000000	26	253			-1;-1;-1;-1	836020000	409010000	156920000	270090000	8907900000	7314000000	10568000000	WRONG	TRUE	WRONG	TRUE	WRONG	TRUE				3.85918e+09	2.51883e+09	2.56025e+09	-0.284425	0.403682719546742	0.246545	0.594674556213018	0.53097	0.786624203821656	-0.615542	0.436750998668442	-0.592007	0.494071146245059	0.0235353	0.60377358490566	4231.86
tr|A8WGJ1|A8WGJ1_DANRE	vtg2	tr|A8WGJ1|A8WGJ1_DANRE;REV__tr|Q3T7B3|Q3T7B3_DANRE;REV__tr|F1R8J4|F1R8J4_DANRE;REV__tr|F1R876|F1R876_DANRE;REV__tr|A8WGJ1|A8WGJ1_DANRE;REV__tr|A0A2R8Q549|A0A2R8Q549_DANRE;REV__tr|A0A2R8RIU9|A0A2R8RIU9_DANRE;REV__tr|Q1MTC4|Q1MTC4_DANRE	tr|A8WGJ1|A8WGJ1_DANRE	Vtg2 protein OS=Danio rerio OX=7955 GN=vtg2 PE=2 SV=1	8	3	72.7	93.109	834	0	84.911	124860000	46	15			-1;-1;-1;-1;-1;-1;-1;-1	2714300	847950	892550	973840	35407000	77066000	57506000	WRONG	TRUE	WRONG	TRUE	WRONG	TRUE				3.7115e+07	5.65391e+07	3.41872e+07	1.12206	0.844192634560907	0.699678	0.732248520710059	-0.422382	0.385350318471338	0.607248	0.728362183754993	-0.118544	0.60737812911726	-0.725792	0.354136429608128	8.77339
tr|A8WHV7|A8WHV7_DANRE	mrps36	tr|A8WHV7|A8WHV7_DANRE	tr|A8WHV7|A8WHV7_DANRE	Mitochondrial ribosomal protein S36 OS=Danio rerio OX=7955 GN=mrps36 PE=1 SV=1	1	5	33.6	12.144	113	0	36.372	293710000	4	19			-1	73427000	6668800	31875000	34883000	50441000	244650000	129980000	WRONG	TRUE	WRONG	TRUE	WRONG	TRUE				2.53815e+07	1.67803e+08	9.5727e+07	2.27805	0.971671388101983	1.36562	0.875739644970414	-0.91243	0.186305732484076	2.72492	0.973368841544607	1.91515	0.915678524374177	-0.809774	0.323657474600871	68.9993
tr|A9JRE3|A9JRE3_DANRE	zgc:172225	tr|A9JRE3|A9JRE3_DANRE	tr|A9JRE3|A9JRE3_DANRE	Pentaxin OS=Danio rerio OX=7955 GN=zgc:172225 PE=2 SV=1	1	5	32.4	24.958	222	0	46.434	797670000	11	16			-1	72515000	28225000	17223000	27068000	289290000	442060000	293640000	WRONG	TRUE	WRONG	TRUE	WRONG	TRUE				2.77567e+08	2.60885e+08	2.23454e+08	0.611726	0.657223796033994	0.0215321	0.532544378698225	-0.590194	0.318471337579618	-0.0894215	0.548601864181092	-0.312862	0.559947299077734	-0.22344	0.5355587808418	292.032
tr|A9JRE5|A9JRE5_DANRE	zpax4	tr|A9JRE5|A9JRE5_DANRE;tr|F1R4N4|F1R4N4_DANRE	tr|A9JRE5|A9JRE5_DANRE;tr|F1R4N4|F1R4N4_DANRE	LOC798996 protein (Fragment) OS=Danio rerio OX=7955 GN=zpax4 PE=2 SV=1;Zona pellucida protein AX 4 OS=Danio rerio OX=7955 GN=zpax4 PE=1 SV=1	2	3	6.3	90.76	806	0	17.006	9666400	36	2			-1;-1	268510	268510			10971000			WRONG	TRUE	TRUE	WRONG	TRUE	WRONG	ZebraF_Quinine	ZebraF_Quinine		9.19781e+06															2.77816
tr|A9JST6|A9JST6_DANRE	zgc:171480	tr|A9JST6|A9JST6_DANRE;tr|A8WHP2|A8WHP2_DANRE	tr|A9JST6|A9JST6_DANRE;tr|A8WHP2|A8WHP2_DANRE	Zgc:171480 protein OS=Danio rerio OX=7955 GN=zgc:171480 PE=2 SV=1;Zgc:171480 OS=Danio rerio OX=7955 GN=zgc:171480 PE=4 SV=1	2	6	36.6	15.472	131	0	120.32	576870000	6	24			-1;-1	96146000	87115000	5823100	3207200	528570000	67059000	18452000	WRONG	TRUE	WRONG	TRUE	WRONG	TRUE				3.93535e+08	4.81129e+07	1.4686e+07	-2.97859	0.0991501416430595	-4.84025	0.0621301775147929	-1.86165	0.036624203821656	-3.032	0.102529960053262	-4.74398	0.0606060606060606	-1.71199	0.124818577648766	901.343
tr|A9JSZ3|A9JSZ3_DANRE	sox3	tr|A9JSZ3|A9JSZ3_DANRE;sp|Q6EJB7|SOX3_DANRE;tr|E7F9F4|E7F9F4_DANRE;sp|Q9DDD7|SX19B_DANRE;tr|F1R211|F1R211_DANRE;sp|P47792|SX19A_DANRE;tr|B2GNY1|B2GNY1_DANRE;sp|Q6DGL6|SOX1A_DANRE;sp|Q2Z1R2|SOX1B_DANRE	tr|A9JSZ3|A9JSZ3_DANRE;sp|Q6EJB7|SOX3_DANRE	SRY-box containing gene 3 OS=Danio rerio OX=7955 GN=sox3 PE=2 SV=1;Transcription factor Sox-3 OS=Danio rerio OX=7955 GN=sox3 PE=1 SV=1	9	3	14.7	33.417	300	0	19.049	21623000	13	6			-1;-1;-1;-1;-1;-1;-1;-1;-1	1663300	990460	672870		17161000	13275000		WRONG	TRUE	WRONG	TRUE	TRUE	WRONG		ZebraF_Quinine	ZebraF_1748	1.22518e+07	1.20457e+07		-0.370422	0.388101983002833					-0.0244732	0.565912117177097					10.2479
tr|A9JT29|A9JT29_DANRE	rbm4.1	tr|A9JT29|A9JT29_DANRE;sp|Q6IQ97|RBM41_DANRE;tr|A0A1D5NSQ1|A0A1D5NSQ1_DANRE;tr|A4VAK5|A4VAK5_DANRE	tr|A9JT29|A9JT29_DANRE;sp|Q6IQ97|RBM41_DANRE;tr|A0A1D5NSQ1|A0A1D5NSQ1_DANRE	RNA binding motif protein 4.1 OS=Danio rerio OX=7955 GN=rbm4.1 PE=2 SV=1;RNA-binding protein 4.1 OS=Danio rerio OX=7955 GN=rbm4.1 PE=1 SV=1;RNA-binding protein 4.1 OS=Danio rerio OX=7955 GN=rbm4.1 PE=1 SV=1	4	5	22.2	46.134	419	0	58.275	36394000	25	7			-1;-1;-1;-1	1455800	644550	811210		24046000	32470000		WRONG	TRUE	WRONG	TRUE	TRUE	WRONG		ZebraF_Quinine	ZebraF_1748	1.53327e+07	2.79279e+07		0.43331	0.599150141643059					0.865098	0.802929427430093					6.66889
tr|A9JT41|A9JT41_DANRE	rrbp1b	tr|A9JT41|A9JT41_DANRE;tr|Q6TGU8|Q6TGU8_DANRE;tr|A0A2R8Q710|A0A2R8Q710_DANRE;tr|A0A2R8QSB0|A0A2R8QSB0_DANRE;tr|A0A2R8QNM4|A0A2R8QNM4_DANRE;tr|A0A0R4IGW7|A0A0R4IGW7_DANRE;tr|Q1LXR3|Q1LXR3_DANRE;tr|A0A286YB68|A0A286YB68_DANRE	tr|A9JT41|A9JT41_DANRE;tr|Q6TGU8|Q6TGU8_DANRE;tr|A0A2R8Q710|A0A2R8Q710_DANRE;tr|A0A2R8QSB0|A0A2R8QSB0_DANRE;tr|A0A2R8QNM4|A0A2R8QNM4_DANRE;tr|A0A0R4IGW7|A0A0R4IGW7_DANRE;tr|Q1LXR3|Q1LXR3_DANRE;tr|A0A286YB68|A0A286YB68_DANRE	Rrbp1 protein OS=Danio rerio OX=7955 GN=rrbp1b PE=2 SV=1;Ribosome binding protein 1 homolog 180kDa OS=Danio rerio OX=7955 GN=rrbp1b PE=2 SV=1;Ribosome-binding protein 1b OS=Danio rerio OX=7955 GN=rrbp1b PE=1 SV=1;Ribosome-binding protein 1b OS=Danio rerio	8	5	6.6	108.61	968	0	34.285	37525000	55	9			-1;-1;-1;-1;-1;-1;-1;-1	682270		189280	492990		26654000	23186000	TRUE	WRONG	WRONG	TRUE	WRONG	TRUE	ZebraF_1748	ZebraF_Mock			1.43357e+07	2.06928e+07					-0.201098	0.469745222929936					0.529517	0.731494920174166	0
tr|A9JT46|A9JT46_DANRE	nop58	tr|A9JT46|A9JT46_DANRE;tr|Q6P6X6|Q6P6X6_DANRE;tr|A7MBR5|A7MBR5_DANRE;tr|Q803P5|Q803P5_DANRE;tr|Q6DRE3|Q6DRE3_DANRE	tr|A9JT46|A9JT46_DANRE;tr|Q6P6X6|Q6P6X6_DANRE;tr|A7MBR5|A7MBR5_DANRE;tr|Q803P5|Q803P5_DANRE;tr|Q6DRE3|Q6DRE3_DANRE	Nop58 protein (Fragment) OS=Danio rerio OX=7955 GN=nop58 PE=2 SV=1;NOP58 ribonucleoprotein homolog (yeast) OS=Danio rerio OX=7955 GN=nop58 PE=1 SV=1;Nop58 protein OS=Danio rerio OX=7955 GN=nop58 PE=2 SV=1;Nop58 protein (Fragment) OS=Danio rerio OX=7955 GN=	5	6	10.2	61.344	547	0	42.001	65151000	25	10			-1;-1;-1;-1;-1	2606000	2112100	80300	413650	40830000		27474000	WRONG	TRUE	WRONG	TRUE	WRONG	TRUE				5.02421e+07	2.76449e+06	7.89193e+06			-0.571563	0.356508875739645			-4.18381	0.0585885486018642	-2.67045	0.163372859025033	1.51336	0.889695210449927	21.853
tr|B0BLX4|B0BLX4_DANRE	zgc:175088	tr|B0BLX4|B0BLX4_DANRE;tr|A3KP76|A3KP76_DANRE	tr|B0BLX4|B0BLX4_DANRE;tr|A3KP76|A3KP76_DANRE	Zgc:175088 OS=Danio rerio OX=7955 GN=zgc:175088 PE=1 SV=1;Zgc:175088 protein (Fragment) OS=Danio rerio OX=7955 GN=zgc:175088 PE=2 SV=1	2	4	41.2	20.029	177	0	46.822	147320000	8	16			-1;-1	18415000	11977000	3597300	2839900	108530000	42515000	31425000	WRONG	TRUE	WRONG	TRUE	WRONG	TRUE				7.44111e+07	3.96305e+07	1.73384e+07	-1.35205	0.220963172804533	-1.78811	0.168639053254438	-0.436059	0.380573248407643	-0.908908	0.379494007989348	-2.10154	0.229249011857708	-1.19264	0.213352685050798	123.921
tr|B0R085|B0R085_DANRE	zgc:103482	tr|B0R085|B0R085_DANRE;tr|Q5XJA5|Q5XJA5_DANRE;tr|A0A0J9YIY7|A0A0J9YIY7_DANRE	tr|B0R085|B0R085_DANRE;tr|Q5XJA5|Q5XJA5_DANRE;tr|A0A0J9YIY7|A0A0J9YIY7_DANRE	Zgc:103482 OS=Danio rerio OX=7955 GN=zgc:103482 PE=1 SV=1;Zgc:103482 OS=Danio rerio OX=7955 GN=zgc:103482 PE=2 SV=1;Zgc:103482 (Fragment) OS=Danio rerio OX=7955 GN=zgc:103482 PE=1 SV=3	3	4	10.7	38.552	347	0	31.227	454800000	11	20			-1;-1;-1	41346000	16024000	9014900	16307000	174360000	183660000	213450000	WRONG	TRUE	WRONG	TRUE	WRONG	TRUE				1.67716e+08	1.36557e+08	1.36898e+08	0.0749683	0.487252124645892	0.291829	0.607988165680473	0.216861	0.691082802547771	-0.296517	0.504660452729694	-0.292917	0.562582345191041	0.00360068	0.602322206095791	165.794
tr|B0R0H4|B0R0H4_DANRE	zp3f.1	tr|B0R0H4|B0R0H4_DANRE;tr|Q3B744|Q3B744_DANRE;tr|A8WG64|A8WG64_DANRE;tr|A8E5A2|A8E5A2_DANRE	tr|B0R0H4|B0R0H4_DANRE;tr|Q3B744|Q3B744_DANRE;tr|A8WG64|A8WG64_DANRE;tr|A8E5A2|A8E5A2_DANRE	Zona pellucida glycoprotein 3f, tandem duplicate 1 OS=Danio rerio OX=7955 GN=zp3f.1 PE=1 SV=1;Si:ch211-14a17.7 OS=Danio rerio OX=7955 GN=zp3f.1 PE=1 SV=1;Si:ch211-14a17.7 protein OS=Danio rerio OX=7955 GN=zp3f.1 PE=1 SV=1;Si:ch211-14a17.7 OS=Danio rerio OX	4	6	20.3	33.713	311	0	40.795	295130000	9	9			-1;-1;-1;-1	32793000	32793000			314010000			WRONG	TRUE	TRUE	WRONG	TRUE	WRONG	ZebraF_Quinine	ZebraF_Quinine		2.42225e+08															339.296
tr|B0R0V0|B0R0V0_DANRE	pold2	tr|B0R0V0|B0R0V0_DANRE;tr|Q90X40|Q90X40_DANRE;tr|Q7ZVU2|Q7ZVU2_DANRE;tr|B0R0V1|B0R0V1_DANRE	tr|B0R0V0|B0R0V0_DANRE;tr|Q90X40|Q90X40_DANRE;tr|Q7ZVU2|Q7ZVU2_DANRE;tr|B0R0V1|B0R0V1_DANRE	Polymerase (DNA directed), delta 2, regulatory subunit (Fragment) OS=Danio rerio OX=7955 GN=pold2 PE=1 SV=1;Novel protein similar to human DNA directed polymerase delta 2, regulatory subunit (50kD) (POLD2) OS=Danio rerio OX=7955 GN=pold2 PE=2 SV=1;Pold2 pr	4	2	10.9	28.637	258	0.00082372	10.805	7665800	17	2			-1;-1;-1;-1	450930	450930			8700100			WRONG	TRUE	TRUE	WRONG	TRUE	WRONG	ZebraF_Quinine	ZebraF_Quinine		7.29419e+06															4.66559
tr|B0S522|B0S522_DANRE	rbm45	tr|B0S522|B0S522_DANRE;tr|F1QI07|F1QI07_DANRE	tr|B0S522|B0S522_DANRE;tr|F1QI07|F1QI07_DANRE	RNA-binding motif protein 45 OS=Danio rerio OX=7955 GN=rbm45 PE=1 SV=1;RNA-binding motif protein 45 (Fragment) OS=Danio rerio OX=7955 GN=rbm45 PE=1 SV=1	2	10	25.3	52.084	467	0	65.228	73924000	29	14			-1;-1	2549100	2549100			77911000			WRONG	TRUE	TRUE	WRONG	TRUE	WRONG	ZebraF_Quinine	ZebraF_Quinine		3.81908e+07															26.3745
tr|B0S5C5|B0S5C5_DANRE	acaa2	tr|B0S5C5|B0S5C5_DANRE;tr|Q7ZVG1|Q7ZVG1_DANRE;tr|A0A0G2KML7|A0A0G2KML7_DANRE	tr|B0S5C5|B0S5C5_DANRE;tr|Q7ZVG1|Q7ZVG1_DANRE;tr|A0A0G2KML7|A0A0G2KML7_DANRE	Acetyl-CoA acyltransferase 2 OS=Danio rerio OX=7955 GN=acaa2 PE=1 SV=1;Zgc:56036 protein OS=Danio rerio OX=7955 GN=acaa2 PE=2 SV=1;Uncharacterized protein OS=Danio rerio OX=7955 GN=LOC103910030 PE=3 SV=1	3	11	36.8	41.786	397	0	79.244	336090000	18	28			-1;-1;-1	18672000	4206500	4573500	9891800	99389000	165930000	167300000	WRONG	TRUE	WRONG	TRUE	WRONG	TRUE				5.49846e+07	9.05913e+07	1.1645e+08	0.739417	0.706798866855524	0.751279	0.745562130177515	0.0118627	0.578025477707006	0.720345	0.760319573901465	1.08261	0.828722002635046	0.36226	0.692307692307692	43.5229
tr|B0S5C7|B0S5C7_DANRE	si:ch211-51h9.6	tr|B0S5C7|B0S5C7_DANRE;sp|Q0P3X7|CV039_DANRE	tr|B0S5C7|B0S5C7_DANRE;sp|Q0P3X7|CV039_DANRE	Si:ch211-51h9.6 OS=Danio rerio OX=7955 GN=si:ch211-51h9.6 PE=4 SV=1;UPF0545 protein C22orf39 homolog OS=Danio rerio OX=7955 PE=3 SV=2	2	2	17.6	13.05	108	0.00083472	11.381	14438000	9	3			-1;-1	1604200	574600		1029600			10202000	WRONG	TRUE	WRONG	TRUE	WRONG	TRUE				4.92071e+06	0	7.0716e+06									0.52317	0.728590250329381			5.94515
tr|B0S5I5|B0S5I5_DANRE	wdr83	tr|B0S5I5|B0S5I5_DANRE;tr|A5PMP4|A5PMP4_DANRE;sp|Q6DH44|WDR83_DANRE	tr|B0S5I5|B0S5I5_DANRE;tr|A5PMP4|A5PMP4_DANRE;sp|Q6DH44|WDR83_DANRE	Novel protein OS=Danio rerio OX=7955 GN=wdr83 PE=1 SV=1;WD repeat domain-containing protein 83 OS=Danio rerio OX=7955 GN=wdr83 PE=1 SV=1;WD repeat domain-containing protein 83 OS=Danio rerio OX=7955 GN=wdr83 PE=2 SV=1	3	6	30.5	34.809	315	0	58.158	140520000	16	17			-1;-1;-1	8782600		4723000	4059600		150860000	64887000	TRUE	WRONG	WRONG	TRUE	WRONG	TRUE	ZebraF_1748	ZebraF_Mock			1.04064e+08	4.95703e+07					-1.21721	0.0987261146496815					-1.06992	0.25689404934688	0
tr|B0S5U5|B0S5U5_DANRE	si:ch211-145c1.1	tr|B0S5U5|B0S5U5_DANRE;tr|A0A2R8QL58|A0A2R8QL58_DANRE;tr|B0S5U6|B0S5U6_DANRE;tr|Q0P431|Q0P431_DANRE;tr|A7MBP6|A7MBP6_DANRE	tr|B0S5U5|B0S5U5_DANRE;tr|A0A2R8QL58|A0A2R8QL58_DANRE;tr|B0S5U6|B0S5U6_DANRE;tr|Q0P431|Q0P431_DANRE;tr|A7MBP6|A7MBP6_DANRE	Si:ch211-145c1.1 OS=Danio rerio OX=7955 GN=si:ch211-145c1.1 PE=4 SV=1;Si:ch211-145c1.1 OS=Danio rerio OX=7955 GN=si:ch211-145c1.1 PE=4 SV=1;Si:ch211-145c1.1 OS=Danio rerio OX=7955 GN=si:ch211-145c1.1 PE=4 SV=1;LOC563686 protein (Fragment) OS=Danio rerio OX	5	4	37.1	23.684	213	0	30.397	140050000	10	19			-1;-1;-1;-1;-1	14005000	4226800	2648800	7129500	40005000	59365000	72112000	WRONG	TRUE	WRONG	TRUE	WRONG	TRUE				3.45979e+07	3.64767e+07	5.44106e+07	0.569432	0.644475920679887	0.850059	0.772189349112426	0.280627	0.705414012738854	0.0762903	0.59387483355526	0.653203	0.753623188405797	0.576913	0.74310595065312	43.733
tr|B0S754|B0S754_DANRE	snrnp200	tr|B0S754|B0S754_DANRE	tr|B0S754|B0S754_DANRE	Small nuclear ribonucleoprotein 200 (U5) OS=Danio rerio OX=7955 GN=snrnp200 PE=1 SV=1	1	2	1.6	243.98	2134	0	14.38	10619000	111	2			-1	95663	95663			12051000			WRONG	TRUE	TRUE	WRONG	TRUE	WRONG	ZebraF_Quinine	ZebraF_Quinine		1.01042e+07															0.989786
tr|B0S7H9|B0S7H9_DANRE	mrpl41	tr|B0S7H9|B0S7H9_DANRE;tr|B2GSF4|B2GSF4_DANRE;sp|Q502B0|RM41_DANRE	tr|B0S7H9|B0S7H9_DANRE;tr|B2GSF4|B2GSF4_DANRE;sp|Q502B0|RM41_DANRE	39S ribosomal protein L41, mitochondrial OS=Danio rerio OX=7955 GN=mrpl41 PE=1 SV=1;Zgc:112362 protein OS=Danio rerio OX=7955 GN=mrpl41 PE=2 SV=1;39S ribosomal protein L41, mitochondrial OS=Danio rerio OX=7955 GN=mrpl41 PE=2 SV=1	3	9	60.7	15.267	135	0	214.72	1800400000	7	29			-1;-1;-1	257200000	250790000	852040	5561500	1876500000	25750000	27042000	WRONG	TRUE	WRONG	TRUE	WRONG	TRUE				1.14515e+09	8.21333e+06	2.97105e+07	-6.18733	0.00991501416430595	-6.1167	0.0266272189349112	0.0706294	0.609872611464968	-7.12335	0.00399467376830892	-5.26841	0.0474308300395257	1.85494	0.920174165457184	2594.82
tr|B0S7W4|B0S7W4_DANRE	aldh9a1a.1	tr|B0S7W4|B0S7W4_DANRE;sp|Q7ZVB2|A9A1A_DANRE;tr|B0S7W5|B0S7W5_DANRE;tr|B0S7W3|B0S7W3_DANRE;tr|A0A2R8Q3R8|A0A2R8Q3R8_DANRE;tr|B2GT49|B2GT49_DANRE;sp|Q802W2|A9A1B_DANRE	tr|B0S7W4|B0S7W4_DANRE;sp|Q7ZVB2|A9A1A_DANRE;tr|B0S7W5|B0S7W5_DANRE	Aldh9a1a protein OS=Danio rerio OX=7955 GN=aldh9a1a.1 PE=2 SV=1;4-trimethylaminobutyraldehyde dehydrogenase A OS=Danio rerio OX=7955 GN=aldh9a1a PE=2 SV=1;Aldehyde dehydrogenase 9 family, member A1a, tandem duplicate 2 OS=Danio rerio OX=7955 GN=aldh9a1a.2	7	23	53.1	55.261	508	0	189.44	1528900000	28	53			-1;-1;-1;-1;-1;-1;-1	54603000	52945000	248270	1409600	1575200000	22881000	37249000	WRONG	TRUE	WRONG	TRUE	WRONG	TRUE				5.29889e+08	9.57278e+06	3.01201e+07	-6.10524	0.0141643059490085	-5.40219	0.0428994082840237	0.703052	0.81687898089172	-5.79061	0.0199733688415446	-4.13689	0.0790513833992095	1.65372	0.904208998548621	547.8
tr|B0UY94|B0UY94_DANRE	eif5a2	tr|B0UY94|B0UY94_DANRE;tr|Q7ZUP4|Q7ZUP4_DANRE	tr|B0UY94|B0UY94_DANRE;tr|Q7ZUP4|Q7ZUP4_DANRE	Eukaryotic translation initiation factor 5A (Fragment) OS=Danio rerio OX=7955 GN=eif5a2 PE=1 SV=1;Eukaryotic translation initiation factor 5A OS=Danio rerio OX=7955 GN=eif5a2 PE=1 SV=1	2	5	58.6	14.059	128	0	44.123	100280000	7	13			-1;-1	14325000	6897800	5247700	2179900	45578000	77781000		WRONG	TRUE	WRONG	TRUE	WRONG	TRUE				4.1613e+07	5.05858e+07	1.16453e+07	0.77108	0.725212464589235					0.281699	0.640479360852197	-1.83729	0.258234519104084	-2.11899	0.0841799709724238	71.3687
tr|B0UYL0|B0UYL0_DANRE	ndufa10	tr|B0UYL0|B0UYL0_DANRE;tr|Q6PBM0|Q6PBM0_DANRE;tr|Q6IQS0|Q6IQS0_DANRE;tr|F1RDV2|F1RDV2_DANRE	tr|B0UYL0|B0UYL0_DANRE;tr|Q6PBM0|Q6PBM0_DANRE;tr|Q6IQS0|Q6IQS0_DANRE;tr|F1RDV2|F1RDV2_DANRE	NADH dehydrogenase [ubiquinone] 1 alpha subcomplex subunit 10, mitochondrial OS=Danio rerio OX=7955 GN=ndufa10 PE=1 SV=1;NADH dehydrogenase [ubiquinone] 1 alpha subcomplex subunit 10, mitochondrial OS=Danio rerio OX=7955 GN=ndufa10 PE=2 SV=1;NADH dehydroge	4	5	18.5	38.535	340	0	29.3	45450000	19	3			-1;-1;-1;-1	2392100	2053800		338340	41262000			WRONG	TRUE	TRUE	WRONG	WRONG	TRUE	ZebraF_Quinine		ZebraF_Mock	2.53888e+07		4.90603e+06									-2.37156	0.194993412384717			21.2498
tr|B0V0J5|B0V0J5_DANRE	zp2l1	tr|B0V0J5|B0V0J5_DANRE;tr|A7MBW8|A7MBW8_DANRE;tr|A0A2R8QN97|A0A2R8QN97_DANRE	tr|B0V0J5|B0V0J5_DANRE;tr|A7MBW8|A7MBW8_DANRE;tr|A0A2R8QN97|A0A2R8QN97_DANRE	Zona pellucida glycoprotein 2,-like 1 OS=Danio rerio OX=7955 GN=zp2l1 PE=1 SV=1;Zp2l1 protein OS=Danio rerio OX=7955 GN=zp2l1 PE=2 SV=1;Zona pellucida glycoprotein 2,-like 1 OS=Danio rerio OX=7955 GN=zp2l1 PE=1 SV=1	3	2	6.4	44.87	404	0	14.217	33056000	20	4			-1;-1;-1	1652800	1652800			35980000			WRONG	TRUE	TRUE	WRONG	TRUE	WRONG	ZebraF_Quinine	ZebraF_Quinine		3.14537e+07															17.1008
tr|B0V0X1|B0V0X1_DANRE	pccb	tr|B0V0X1|B0V0X1_DANRE;tr|Q6NWC8|Q6NWC8_DANRE	tr|B0V0X1|B0V0X1_DANRE;tr|Q6NWC8|Q6NWC8_DANRE	Propionyl-CoA carboxylase subunit beta OS=Danio rerio OX=7955 GN=pccb PE=1 SV=1;Propionyl Coenzyme A carboxylase, beta polypeptide OS=Danio rerio OX=7955 GN=pccb PE=2 SV=1	2	6	14.6	60.682	555	0	54.172	47728000	30	13			-1;-1	1590900	206090	327520	1057300		22174000	31431000	WRONG	TRUE	WRONG	TRUE	WRONG	TRUE				5.88289e+06	1.35306e+07	2.42078e+07					0.503319	0.773885350318471	1.20163	0.861517976031957	2.04087	0.924901185770751	0.839241	0.796806966618287	2.13233
tr|B1WB97|B1WB97_DANRE	ctnnd1	tr|B1WB97|B1WB97_DANRE;tr|F1R6C8|F1R6C8_DANRE;tr|A0A286Y8C1|A0A286Y8C1_DANRE	tr|B1WB97|B1WB97_DANRE;tr|F1R6C8|F1R6C8_DANRE;tr|A0A286Y8C1|A0A286Y8C1_DANRE	LOC556726 protein (Fragment) OS=Danio rerio OX=7955 GN=ctnnd1 PE=2 SV=1;Catenin (cadherin-associated protein), delta 1 OS=Danio rerio OX=7955 GN=ctnnd1 PE=1 SV=2;Catenin (cadherin-associated protein), delta 1 OS=Danio rerio OX=7955 GN=ctnnd1 PE=1 SV=2	3	2	2.7	100.07	904	0	11.655	15678000	47	2			-1;-1;-1	333580	333580			16621000			WRONG	TRUE	TRUE	WRONG	TRUE	WRONG	ZebraF_Quinine	ZebraF_Quinine		1.49184e+07															3.45141
tr|B2GNQ7|B2GNQ7_DANRE	mrpl15	tr|B2GNQ7|B2GNQ7_DANRE;sp|Q6DGM3|RM15_DANRE	tr|B2GNQ7|B2GNQ7_DANRE;sp|Q6DGM3|RM15_DANRE	Mrpl15 protein OS=Danio rerio OX=7955 GN=mrpl15 PE=2 SV=1;39S ribosomal protein L15, mitochondrial OS=Danio rerio OX=7955 GN=mrpl15 PE=2 SV=1	2	12	50	33.392	296	0	97.471	379770000	20	18			-1;-1	18989000	18989000			414200000			WRONG	TRUE	TRUE	WRONG	TRUE	WRONG	ZebraF_Quinine	ZebraF_Quinine		1.8877e+08															196.471
tr|B2GNY0|B2GNY0_DANRE	rnf2	tr|B2GNY0|B2GNY0_DANRE;sp|Q803I4|RING2_DANRE;tr|A0A0H2UKC6|A0A0H2UKC6_DANRE	tr|B2GNY0|B2GNY0_DANRE;sp|Q803I4|RING2_DANRE;tr|A0A0H2UKC6|A0A0H2UKC6_DANRE	Rnf2 protein OS=Danio rerio OX=7955 GN=rnf2 PE=2 SV=1;E3 ubiquitin-protein ligase RING2 OS=Danio rerio OX=7955 GN=rnf2 PE=2 SV=1;E3 ubiquitin-protein ligase RING2 OS=Danio rerio OX=7955 GN=rnf2 PE=1 SV=1	3	2	8.3	37.539	336	0	12.224	35842000	14	5			-1;-1;-1	2560100	1536300		1023800	24339000		15074000	WRONG	TRUE	TRUE	WRONG	WRONG	TRUE	ZebraF_Quinine		ZebraF_Mock	2.04655e+07		1.09392e+07			-0.691208	0.321005917159763					-0.903687	0.425559947299078			15.8955
tr|B2GQ67|B2GQ67_DANRE	exosc6	tr|B2GQ67|B2GQ67_DANRE;sp|Q6P0I8|EXOS6_DANRE	tr|B2GQ67|B2GQ67_DANRE;sp|Q6P0I8|EXOS6_DANRE	Exosc6 protein OS=Danio rerio OX=7955 GN=exosc6 PE=2 SV=1;Exosome complex component MTR3 OS=Danio rerio OX=7955 GN=exosc6 PE=2 SV=2	2	2	13.3	29.456	271	0	15.944	26083000	11	1			-1;-1	2371200	2371200			27954000			WRONG	TRUE	TRUE	WRONG	TRUE	WRONG	ZebraF_Quinine	ZebraF_Quinine		2.48186e+07															24.5338
tr|B2GQ99|B2GQ99_DANRE	pgam5	tr|B2GQ99|B2GQ99_DANRE;sp|Q502L2|PGAM5_DANRE	tr|B2GQ99|B2GQ99_DANRE;sp|Q502L2|PGAM5_DANRE	Pgam5 protein OS=Danio rerio OX=7955 GN=pgam5 PE=2 SV=1;Serine/threonine-protein phosphatase PGAM5, mitochondrial OS=Danio rerio OX=7955 GN=pgam5 PE=2 SV=2	2	2	6.2	32.19	289	0	11.658	22933000	17	2			-1;-1	1349000	1349000			24580000			WRONG	TRUE	TRUE	WRONG	TRUE	WRONG	ZebraF_Quinine	ZebraF_Quinine		2.18213e+07															13.9575
tr|B2GQM6|B2GQM6_DANRE	mtap	tr|B2GQM6|B2GQM6_DANRE;sp|Q7ZV22|MTAP_DANRE	tr|B2GQM6|B2GQM6_DANRE;sp|Q7ZV22|MTAP_DANRE	S-methyl-5-thioadenosine phosphorylase OS=Danio rerio OX=7955 GN=mtap PE=2 SV=1;S-methyl-5-thioadenosine phosphorylase OS=Danio rerio OX=7955 GN=mtap PE=2 SV=2	2	3	13.6	30.847	280	0	41.409	48111000	16	5			-1;-1	3006900	2425200	253740	328000	29423000	14765000	11482000	WRONG	TRUE	WRONG	TRUE	WRONG	TRUE				3.69213e+07	5.59081e+06	4.00511e+06	-0.994763	0.263456090651558	-1.35757	0.22189349112426	-0.362807	0.410828025477707	-2.72332	0.125166444740346	-3.20454	0.126482213438735	-0.481216	0.423802612481858	25.0925
tr|B2GQW3|B2GQW3_DANRE	calm3a	tr|B2GQW3|B2GQW3_DANRE;sp|Q6PI52|CALM_DANRE;tr|A0A2R8RTK5|A0A2R8RTK5_DANRE;tr|A0A2R8RYQ3|A0A2R8RYQ3_DANRE;tr|A0A2R8QJK1|A0A2R8QJK1_DANRE;tr|A0A2R8QP29|A0A2R8QP29_DANRE	tr|B2GQW3|B2GQW3_DANRE;sp|Q6PI52|CALM_DANRE;tr|A0A2R8RTK5|A0A2R8RTK5_DANRE;tr|A0A2R8RYQ3|A0A2R8RYQ3_DANRE;tr|A0A2R8QJK1|A0A2R8QJK1_DANRE;tr|A0A2R8QP29|A0A2R8QP29_DANRE	Calm1b protein OS=Danio rerio OX=7955 GN=calm3a PE=2 SV=1;Calmodulin OS=Danio rerio OX=7955 GN=calm1a PE=2 SV=3;Calmodulin OS=Danio rerio OX=7955 GN=calm3a PE=1 SV=1;Calmodulin OS=Danio rerio OX=7955 GN=calm2a PE=3 SV=1;Calmodulin OS=Danio rerio OX=7955 GN	6	2	14.1	16.837	149	0	37.399	41994000	9	7			-1;-1;-1;-1;-1;-1	4666000	2857100		1808900	21714000		23541000	WRONG	TRUE	WRONG	TRUE	WRONG	TRUE				2.44682e+07	0	1.24245e+07			0.11655	0.553254437869823					-0.977713	0.408432147562582			29.5612
tr|B2GQZ0|B2GQZ0_DANRE	txndc17	tr|B2GQZ0|B2GQZ0_DANRE;sp|Q6DBT3|TXD17_DANRE	tr|B2GQZ0|B2GQZ0_DANRE;sp|Q6DBT3|TXD17_DANRE	Txndc17 protein OS=Danio rerio OX=7955 GN=txndc17 PE=2 SV=1;Thioredoxin domain-containing protein 17 OS=Danio rerio OX=7955 GN=txndc17 PE=2 SV=1	2	2	13.8	14.193	123	0	12.5	56340000	7	5			-1;-1	8048500	1480100	2941900	3626600	19053000	31865000	26490000	WRONG	TRUE	WRONG	TRUE	WRONG	TRUE				9.85779e+06	2.83588e+07	1.93738e+07	0.741954	0.708215297450425	0.47543	0.664201183431953	-0.266525	0.439490445859873	1.52446	0.908122503328895	0.974771	0.816864295125165	-0.549688	0.402031930333817	15.314
tr|B2GRB2|B2GRB2_DANRE	psmb6	tr|B2GRB2|B2GRB2_DANRE;tr|Q568V4|Q568V4_DANRE;tr|F1RCM3|F1RCM3_DANRE;tr|O57332|O57332_DANRE;tr|E9QHJ5|E9QHJ5_DANRE	tr|B2GRB2|B2GRB2_DANRE;tr|Q568V4|Q568V4_DANRE;tr|F1RCM3|F1RCM3_DANRE;tr|O57332|O57332_DANRE;tr|E9QHJ5|E9QHJ5_DANRE	Proteasome subunit beta OS=Danio rerio OX=7955 GN=psmb6 PE=2 SV=1;Proteasome subunit beta OS=Danio rerio OX=7955 GN=psmb6 PE=2 SV=1;Proteasome subunit beta OS=Danio rerio OX=7955 GN=psmb6 PE=1 SV=1;Proteasome subunit beta OS=Danio rerio OX=7955 GN=psmb6 PE	5	6	32.3	24.067	223	0	36.781	153240000	11	15			-1;-1;-1;-1;-1	13931000	5964000	3695300	4271800	46962000	77936000	74414000	WRONG	TRUE	WRONG	TRUE	WRONG	TRUE				5.25397e+07	5.17409e+07	3.58615e+07	0.730796	0.702549575070821	0.66408	0.720414201183432	-0.0667158	0.544585987261146	-0.0221028	0.567243675099867	-0.550975	0.509881422924901	-0.528872	0.407837445573295	61.707
tr|B2GRH9|B2GRH9_DANRE	sod1	tr|B2GRH9|B2GRH9_DANRE;sp|O73872|SODC_DANRE	tr|B2GRH9|B2GRH9_DANRE;sp|O73872|SODC_DANRE	Superoxide dismutase [Cu-Zn] OS=Danio rerio OX=7955 GN=sod1 PE=2 SV=1;Superoxide dismutase [Cu-Zn] OS=Danio rerio OX=7955 GN=sod1 PE=2 SV=1	2	12	69.5	15.953	154	0	178.11	884420000	10	61			-1;-1	88442000	21472000	46396000	20574000	255550000	672580000	411660000	WRONG	TRUE	WRONG	TRUE	WRONG	TRUE				1.66092e+08	4.53304e+08	1.23017e+08	1.3961	0.906515580736544	0.687848	0.726331360946746	-0.708253	0.270700636942675	1.4485	0.902796271637816	-0.433127	0.530961791831357	-1.88162	0.103047895500726	222.162
tr|B2GS95|B2GS95_DANRE	nudt21	tr|B2GS95|B2GS95_DANRE;sp|Q7T3C6|CPSF5_DANRE	tr|B2GS95|B2GS95_DANRE;sp|Q7T3C6|CPSF5_DANRE	Cleavage and polyadenylation specificity factor subunit 5 OS=Danio rerio OX=7955 GN=nudt21 PE=2 SV=1;Cleavage and polyadenylation specificity factor subunit 5 OS=Danio rerio OX=7955 GN=nudt21 PE=2 SV=1	2	4	18.4	26.272	228	0	37.915	246740000	13	16			-1;-1	18980000	10507000	7183600	1289000	154130000	158970000	34373000	WRONG	TRUE	WRONG	TRUE	WRONG	TRUE				1.29975e+08	1.28601e+08	1.27877e+07	0.0446068	0.475920679886686	-2.1648	0.144970414201183	-2.20941	0.0270700636942675	-0.0153331	0.569906790945406	-3.34541	0.117259552042161	-3.33008	0.0217706821480406	108.712
tr|B2GSH6|B2GSH6_DANRE	timm13	tr|B2GSH6|B2GSH6_DANRE;sp|Q6DGJ3|TIM13_DANRE	tr|B2GSH6|B2GSH6_DANRE;sp|Q6DGJ3|TIM13_DANRE	Zgc:92895 protein OS=Danio rerio OX=7955 GN=timm13 PE=2 SV=1;Mitochondrial import inner membrane translocase subunit Tim13 OS=Danio rerio OX=7955 GN=timm13 PE=3 SV=1	2	5	69.5	10.621	95	0	55.101	176020000	6	13			-1;-1	29337000	15307000	2723100	11307000	93821000	37110000	72861000	WRONG	TRUE	WRONG	TRUE	WRONG	TRUE				8.36477e+07	2.24999e+07	5.17749e+07	-1.3381	0.222379603399433	-0.364764	0.414201183431953	0.973339	0.875796178343949	-1.89441	0.209054593874834	-0.692073	0.480895915678524	1.20234	0.857764876632801	158.375
tr|B2GSR6|B2GSR6_DANRE	farsa	tr|B2GSR6|B2GSR6_DANRE;tr|A2VCX7|A2VCX7_DANRE;sp|Q1JPX3|SYFA_DANRE	tr|B2GSR6|B2GSR6_DANRE;tr|A2VCX7|A2VCX7_DANRE;sp|Q1JPX3|SYFA_DANRE	Farsa protein OS=Danio rerio OX=7955 GN=farsa PE=2 SV=1;Phenylalanyl-tRNA synthetase, alpha subunit OS=Danio rerio OX=7955 GN=farsa PE=2 SV=1;Phenylalanine--tRNA ligase alpha subunit OS=Danio rerio OX=7955 GN=farsa PE=2 SV=2	3	2	4.6	56.394	497	0	13.233	88224000	20	1			-1;-1;-1	4411200	240090		4171100	5449800			WRONG	TRUE	TRUE	WRONG	WRONG	TRUE	ZebraF_Quinine		ZebraF_Mock	4.56912e+06		6.36651e+07									3.80051	0.988142292490119			2.48411
tr|B2GSV7|B2GSV7_DANRE	sec23a	tr|B2GSV7|B2GSV7_DANRE;sp|Q7SZE5|SC23A_DANRE	tr|B2GSV7|B2GSV7_DANRE;sp|Q7SZE5|SC23A_DANRE	Protein transport protein SEC23 OS=Danio rerio OX=7955 GN=sec23a PE=2 SV=1;Protein transport protein Sec23A OS=Danio rerio OX=7955 GN=sec23a PE=2 SV=1	2	9	15.2	86.08	765	0	121.22	202020000	36	15			-1;-1	5611600	5611600			216940000			WRONG	TRUE	TRUE	WRONG	TRUE	WRONG	ZebraF_Quinine	ZebraF_Quinine		1.44516e+08															58.0609
tr|B2GT29|B2GT29_DANRE	glyr1	tr|B2GT29|B2GT29_DANRE;tr|A0A0R4IMF9|A0A0R4IMF9_DANRE;sp|Q5RKN4|GLYR1_DANRE;tr|A0A0R4IXQ1|A0A0R4IXQ1_DANRE;tr|A0A0R4IRW6|A0A0R4IRW6_DANRE	tr|B2GT29|B2GT29_DANRE;tr|A0A0R4IMF9|A0A0R4IMF9_DANRE;sp|Q5RKN4|GLYR1_DANRE;tr|A0A0R4IXQ1|A0A0R4IXQ1_DANRE;tr|A0A0R4IRW6|A0A0R4IRW6_DANRE	Zgc:103629 protein OS=Danio rerio OX=7955 GN=glyr1 PE=2 SV=1;Putative oxidoreductase GLYR1 OS=Danio rerio OX=7955 GN=glyr1 PE=1 SV=1;Putative oxidoreductase GLYR1 OS=Danio rerio OX=7955 GN=glyr1 PE=2 SV=1;Putative oxidoreductase GLYR1 (Fragment) OS=Danio r	5	3	10.8	50.601	462	0	22.183	13844000	23	4			-1;-1;-1;-1;-1	601930	218510	383420			16230000		WRONG	TRUE	WRONG	TRUE	TRUE	WRONG		ZebraF_Quinine	ZebraF_1748	4.78217e+06	1.21439e+07								1.3445	0.890812250332889					2.26083
tr|B2GT58|B2GT58_DANRE	igf2bp3	tr|B2GT58|B2GT58_DANRE;sp|Q9PW80|IF2B3_DANRE;tr|A0A0R4IYT0|A0A0R4IYT0_DANRE;tr|E9QJD2|E9QJD2_DANRE;tr|A4FVL6|A4FVL6_DANRE;tr|A0A2R8RHU1|A0A2R8RHU1_DANRE;tr|A0A0R4IVY2|A0A0R4IVY2_DANRE	tr|B2GT58|B2GT58_DANRE;sp|Q9PW80|IF2B3_DANRE;tr|A0A0R4IYT0|A0A0R4IYT0_DANRE	Igf2bp3 protein OS=Danio rerio OX=7955 GN=igf2bp3 PE=2 SV=1;Insulin-like growth factor 2 mRNA-binding protein 3 OS=Danio rerio OX=7955 GN=igf2bp3 PE=1 SV=1;Insulin-like growth factor 2 mRNA-binding protein 3 OS=Danio rerio OX=7955 GN=igf2bp3 PE=1 SV=1	7	61	71.8	63.351	582	0	323.31	21235000000	28	241			-1;-1;-1;-1;-1;-1;-1	758390000	734670000	12776000	10949000	21610000000	716880000	550160000	WRONG	TRUE	WRONG	TRUE	WRONG	TRUE				4.68553e+09	1.4147e+08	1.20296e+08	-4.91382	0.0396600566572238	-5.2957	0.0473372781065089	-0.38188	0.398089171974522	-5.04965	0.0306258322237017	-5.28355	0.0461133069828722	-0.2339	0.529753265602322	7601.33
tr|B2GT94|B2GT94_DANRE	wdr18	tr|B2GT94|B2GT94_DANRE;sp|Q68EI0|WDR18_DANRE	tr|B2GT94|B2GT94_DANRE;sp|Q68EI0|WDR18_DANRE	WD repeat domain 18 OS=Danio rerio OX=7955 GN=wdr18 PE=2 SV=1;WD repeat-containing protein 18 OS=Danio rerio OX=7955 GN=wdr18 PE=2 SV=1	2	2	7	47.155	431	0	12.632	17154000	19	2			-1;-1	902860	265840	267550	369470	5051000		7772100	WRONG	TRUE	WRONG	TRUE	WRONG	TRUE				4.80615e+06	7.00025e+06	5.35737e+06			0.621735	0.708579881656805			0.542526	0.712383488681758	0.156644	0.656126482213439	-0.385883	0.471698113207547	2.75054
tr|B2GTC1|B2GTC1_DANRE	eif4a3	tr|B2GTC1|B2GTC1_DANRE;tr|A0A0R4IKW3|A0A0R4IKW3_DANRE;sp|Q7ZVA6|IF4A3_DANRE	tr|B2GTC1|B2GTC1_DANRE;tr|A0A0R4IKW3|A0A0R4IKW3_DANRE;sp|Q7ZVA6|IF4A3_DANRE	Eif4a3 protein OS=Danio rerio OX=7955 GN=eif4a3 PE=2 SV=1;Eukaryotic initiation factor 4A-III OS=Danio rerio OX=7955 GN=eif4a3 PE=1 SV=1;Eukaryotic initiation factor 4A-III OS=Danio rerio OX=7955 GN=eif4a3 PE=2 SV=1	3	5	20.7	46.467	406	0	32.275	97077000	22	7			-1;-1;-1	4412600	4101600	311020		80735000	27872000		WRONG	TRUE	WRONG	TRUE	TRUE	WRONG		ZebraF_Quinine	ZebraF_1748	8.05204e+07	9.42268e+06		-1.53438	0.202549575070822					-3.09515	0.0972037283621838					42.4376
tr|B3DFJ9|B3DFJ9_DANRE	si:ch211-125e6.13	tr|B3DFJ9|B3DFJ9_DANRE;tr|A8E4S9|A8E4S9_DANRE	tr|B3DFJ9|B3DFJ9_DANRE;tr|A8E4S9|A8E4S9_DANRE	Si:ch211-125e6.12 protein OS=Danio rerio OX=7955 GN=si:ch211-125e6.13 PE=2 SV=1;Si:ch211-125e6.12 OS=Danio rerio OX=7955 GN=si:ch211-125e6.12 PE=2 SV=1	2	4	37.1	17.419	151	0	146.08	869280000	4	25			-1;-1	217320000	139450000	62451000	15415000	552340000	406710000	182940000	WRONG	TRUE	WRONG	TRUE	WRONG	TRUE				4.87801e+08	3.43999e+08	4.70555e+07	-0.441556	0.369688385269122	-1.59419	0.183431952662722	-1.15263	0.116242038216561	-0.503887	0.458055925432756	-3.37386	0.1133069828722	-2.86997	0.0391872278664731	1442.83
tr|B3DGI9|B3DGI9_DANRE	timm8b	tr|B3DGI9|B3DGI9_DANRE	tr|B3DGI9|B3DGI9_DANRE	translocase of inner mitochondrial membrane 8 homolog B (Yeast) OS=Danio rerio OX=7955 GN=timm8b PE=1 SV=1	1	2	29.5	10.702	95	0	140.73	70287000	8	7			-1	8785900	4794700		3991100	45966000		29685000	WRONG	TRUE	WRONG	TRUE	WRONG	TRUE				3.64986e+07	0	2.4367e+07			-0.630833	0.335798816568047					-0.582911	0.49802371541502			49.6088
tr|B3DGZ4|B3DGZ4_DANRE	cttn	tr|B3DGZ4|B3DGZ4_DANRE;tr|F1Q932|F1Q932_DANRE;tr|Q71E44|Q71E44_DANRE;tr|Q7SXH4|Q7SXH4_DANRE;tr|F1R3Q0|F1R3Q0_DANRE	tr|B3DGZ4|B3DGZ4_DANRE;tr|F1Q932|F1Q932_DANRE;tr|Q71E44|Q71E44_DANRE	Cttn protein OS=Danio rerio OX=7955 GN=cttn PE=2 SV=1;Cortactin OS=Danio rerio OX=7955 GN=cttn PE=1 SV=3;Cortactin OS=Danio rerio OX=7955 GN=cttn PE=2 SV=2	5	4	12.8	52.488	467	0	27.487	75687000	22	14			-1;-1;-1;-1;-1	3440300	3003100	94302	342910	73196000	3229300	7495000	WRONG	TRUE	WRONG	TRUE	WRONG	TRUE				5.63964e+07	2.85689e+06	5.75742e+06	-4.50247	0.0481586402266289	-3.28776	0.0931952662721894	1.21471	0.915605095541401	-4.30308	0.0545938748335553	-3.29211	0.122529644268775	1.01098	0.825834542815675	31.0718
tr|B3DIF4|B3DIF4_DANRE	hnrnpc	tr|B3DIF4|B3DIF4_DANRE;tr|Q803J4|Q803J4_DANRE;tr|F1QRS6|F1QRS6_DANRE;tr|B0QZM4|B0QZM4_DANRE;tr|Q7T135|Q7T135_DANRE;tr|B0QZM5|B0QZM5_DANRE	tr|B3DIF4|B3DIF4_DANRE;tr|Q803J4|Q803J4_DANRE;tr|F1QRS6|F1QRS6_DANRE;tr|B0QZM4|B0QZM4_DANRE;tr|Q7T135|Q7T135_DANRE	Zgc:55701 protein OS=Danio rerio OX=7955 GN=hnrnpc PE=2 SV=1;Heterogeneous nuclear ribonucleoprotein C OS=Danio rerio OX=7955 GN=hnrnpc PE=1 SV=1;Heterogeneous nuclear ribonucleoprotein C OS=Danio rerio OX=7955 GN=hnrnpc PE=1 SV=2;Novel protein similar to	6	6	24.1	34.8	311	0	53.999	177830000	17	11			-1;-1;-1;-1;-1;-1	10461000	10201000	259760		182320000	9338500		WRONG	TRUE	WRONG	TRUE	TRUE	WRONG		ZebraF_Quinine	ZebraF_1748	1.02026e+08	6.08105e+06		-4.28714	0.0580736543909348					-4.06847	0.0612516644474035					105.546
tr|B3DIM7|B3DIM7_DANRE	knstrn	tr|B3DIM7|B3DIM7_DANRE	tr|B3DIM7|B3DIM7_DANRE	Kinetochore localized astrin (SPAG5)-binding protein OS=Danio rerio OX=7955 GN=knstrn PE=2 SV=1	1	2	12.7	22.809	197	0	12.735	2152700	13	2			-1	165590	165590			2152700			WRONG	TRUE	TRUE	WRONG	TRUE	WRONG	ZebraF_Quinine	ZebraF_Quinine		2.04835e+06															1.71329
tr|B3DKC6|B3DKC6_DANRE	myl12.2	tr|B3DKC6|B3DKC6_DANRE;tr|Q5XJB0|Q5XJB0_DANRE;tr|F1QYK9|F1QYK9_DANRE	tr|B3DKC6|B3DKC6_DANRE;tr|Q5XJB0|Q5XJB0_DANRE;tr|F1QYK9|F1QYK9_DANRE	Myosin, light chain 12, genome duplicate 2 OS=Danio rerio OX=7955 GN=myl12.2 PE=1 SV=1;Zgc:103467 OS=Danio rerio OX=7955 GN=myl9a PE=2 SV=1;Myosin, light chain 9a, regulatory OS=Danio rerio OX=7955 GN=myl9a PE=1 SV=1	3	6	24.4	19.809	172	0	108.05	630650000	9	26			-1;-1;-1	70072000	29238000	6442000	34392000	188250000	158800000	378410000	WRONG	TRUE	WRONG	TRUE	WRONG	TRUE				2.10699e+08	7.98403e+07	1.77998e+08	-0.245439	0.41643059490085	1.0073	0.813609467455621	1.25274	0.918789808917197	-1.39999	0.29560585885486	-0.243318	0.574440052700922	1.15668	0.844702467343977	302.513
tr|B3DKL0|B3DKL0_DANRE	atic	tr|B3DKL0|B3DKL0_DANRE;tr|A2CEW4|A2CEW4_DANRE	tr|B3DKL0|B3DKL0_DANRE;tr|A2CEW4|A2CEW4_DANRE	Atic protein OS=Danio rerio OX=7955 GN=atic PE=2 SV=1;5-aminoimidazole-4-carboxamide ribonucleotide formyltransferase/IMP cyclohydrolase OS=Danio rerio OX=7955 GN=atic PE=1 SV=1	2	16	34.1	64.043	590	0	143.65	243870000	35	33			-1;-1	6967800	1380400	849790	4737600	77871000	94192000	119110000	WRONG	TRUE	WRONG	TRUE	WRONG	TRUE				4.02471e+07	2.94425e+07	6.97155e+07	0.274518	0.550991501416431	0.613136	0.705621301775148	0.338618	0.727707006369427	-0.450982	0.478029294274301	0.792595	0.776021080368906	1.24358	0.865021770682148	14.2824
tr|B5DDQ0|B5DDQ0_DANRE	nots	tr|B5DDQ0|B5DDQ0_DANRE;tr|Q5PR42|Q5PR42_DANRE;tr|A0A0R4IA33|A0A0R4IA33_DANRE;tr|A0A0R4INF8|A0A0R4INF8_DANRE	tr|B5DDQ0|B5DDQ0_DANRE;tr|Q5PR42|Q5PR42_DANRE;tr|A0A0R4IA33|A0A0R4IA33_DANRE;tr|A0A0R4INF8|A0A0R4INF8_DANRE	Nots protein OS=Danio rerio OX=7955 GN=nots PE=2 SV=1;Nots protein OS=Danio rerio OX=7955 GN=nots PE=2 SV=1;Nothepsin OS=Danio rerio OX=7955 GN=nots PE=1 SV=2;Nothepsin OS=Danio rerio OX=7955 GN=nots PE=1 SV=2	4	12	35.8	46.116	416	0	184.17	2565800000	12	39			-1;-1;-1;-1	213820000	208270000	1730800	3813200	2387900000	109830000	156830000	WRONG	TRUE	WRONG	TRUE	WRONG	TRUE				1.96354e+09	2.86007e+07	3.49207e+07	-4.4424	0.0509915014164306	-3.92847	0.0887573964497041	0.513929	0.778662420382166	-6.10126	0.0159786950732357	-5.81323	0.0342555994729908	0.28803	0.677793904208999	2154.88
tr|B7ZV91|B7ZV91_DANRE	mccc1	tr|B7ZV91|B7ZV91_DANRE;tr|A0JMP7|A0JMP7_DANRE;tr|A0A2R8QGK7|A0A2R8QGK7_DANRE;tr|A0A0R4IH35|A0A0R4IH35_DANRE	tr|B7ZV91|B7ZV91_DANRE;tr|A0JMP7|A0JMP7_DANRE;tr|A0A2R8QGK7|A0A2R8QGK7_DANRE;tr|A0A0R4IH35|A0A0R4IH35_DANRE	LOC792190 protein OS=Danio rerio OX=7955 GN=mccc1 PE=2 SV=1;Zgc:154106 OS=Danio rerio OX=7955 GN=mccc1 PE=2 SV=1;Methylcrotonoyl-CoA carboxylase 1 (alpha) OS=Danio rerio OX=7955 GN=mccc1 PE=1 SV=1;Methylcrotonoyl-CoA carboxylase 1 (alpha) OS=Danio rerio OX	4	3	6.6	78.067	711	0	17.838	15738000	33	3			-1;-1;-1;-1	476920	47277	206110	223530		9022900	12616000	WRONG	TRUE	WRONG	TRUE	WRONG	TRUE				1.48447e+06	9.36663e+06	5.62944e+06					0.483591	0.770700636942675	2.65758	0.968042609853529	1.92304	0.918313570487484	-0.734539	0.346879535558781	0.489156
tr|B8A478|B8A478_DANRE	zgc:171517	tr|B8A478|B8A478_DANRE;tr|A8KB38|A8KB38_DANRE;tr|A0A2R8RL59|A0A2R8RL59_DANRE;tr|A0A2R8QCM7|A0A2R8QCM7_DANRE	tr|B8A478|B8A478_DANRE;tr|A8KB38|A8KB38_DANRE;tr|A0A2R8RL59|A0A2R8RL59_DANRE	Zgc:171517 OS=Danio rerio OX=7955 GN=zgc:171517 PE=1 SV=1;Zgc:171517 protein OS=Danio rerio OX=7955 GN=zgc:171517 PE=2 SV=1;Zgc:171517 OS=Danio rerio OX=7955 GN=zgc:171517 PE=1 SV=1	4	5	48.6	27.743	257	0	111.24	1198300000	18	38			-1;-1;-1;-1	66573000	10853000	18037000	37683000	224890000	614200000	648660000	WRONG	TRUE	WRONG	TRUE	WRONG	TRUE				1.81949e+08	4.28021e+08	4.85792e+08	1.44949	0.915014164305949	1.52824	0.892011834319527	0.078754	0.621019108280255	1.23415	0.870838881491345	1.4168	0.874835309617918	0.182656	0.65166908563135	112.292
tr|B8A4D2|B8A4D2_DANRE	zgc:163030	tr|B8A4D2|B8A4D2_DANRE;tr|B8A4D1|B8A4D1_DANRE;tr|A3KP81|A3KP81_DANRE	tr|B8A4D2|B8A4D2_DANRE;tr|B8A4D1|B8A4D1_DANRE	Zgc:163030 OS=Danio rerio OX=7955 GN=zgc:163030 PE=3 SV=1;Zgc:163030 OS=Danio rerio OX=7955 GN=zgc:163030 PE=3 SV=1	3	5	28.9	14.526	128	0	34.933	221970000	7	17			-1;-1;-1	31710000	4044200	11299000	16366000	57608000	151250000	101330000	WRONG	TRUE	WRONG	TRUE	WRONG	TRUE				2.69366e+07	9.28344e+07	8.74332e+07	1.39259	0.903682719546742	0.81472	0.757396449704142	-0.577874	0.323248407643312	1.78509	0.9254327563249	1.69861	0.903820816864295	-0.0864784	0.566037735849057	41.8437
tr|B8A4D7|B8A4D7_DANRE	rrbp1a	tr|B8A4D7|B8A4D7_DANRE;tr|Q503B8|Q503B8_DANRE;tr|B1H1H7|B1H1H7_DANRE;tr|E9QFY1|E9QFY1_DANRE	tr|B8A4D7|B8A4D7_DANRE	Ribosome-binding protein 1a OS=Danio rerio OX=7955 GN=rrbp1a PE=1 SV=1	4	4	4.8	145.52	1336	0	25.008	42743000	87	10			-1;-1;-1;-1	491300	24430	93672	373200	10625000	13250000	30044000	WRONG	TRUE	WRONG	TRUE	WRONG	TRUE				2.0224e+06	1.12224e+07	2.47785e+07	0.31853	0.569405099150142	1.49961	0.88905325443787	1.18108	0.907643312101911	2.47224	0.958721704394141	3.61495	0.981554677206851	1.14271	0.841799709724238	0.252767
tr|B8A561|B8A561_DANRE	myhz1.2	tr|B8A561|B8A561_DANRE;tr|A0A2R8Q2N5|A0A2R8Q2N5_DANRE;tr|B8A568|B8A568_DANRE;tr|B3DJM6|B3DJM6_DANRE;tr|Q7T1B8|Q7T1B8_DANRE;tr|Q7T1B7|Q7T1B7_DANRE;tr|A9JRR3|A9JRR3_DANRE;tr|A9JT78|A9JT78_DANRE;tr|A8E507|A8E507_DANRE	tr|B8A561|B8A561_DANRE;tr|A0A2R8Q2N5|A0A2R8Q2N5_DANRE;tr|B8A568|B8A568_DANRE;tr|B3DJM6|B3DJM6_DANRE	Myosin, heavy polypeptide 1.2, skeletal muscle OS=Danio rerio OX=7955 GN=myhz1.2 PE=3 SV=1;Myosin, heavy polypeptide 1.2, skeletal muscle OS=Danio rerio OX=7955 GN=myhz1.2 PE=3 SV=1;Myosin, heavy polypeptide 1.1, skeletal muscle OS=Danio rerio OX=7955 GN=m	9	5	39	222.16	1937	0	67.359	379570000	102	13			-1;-1;-1;-1;-1;-1;-1;-1;-1	3721300			3721300			418900000	TRUE	WRONG	TRUE	WRONG	WRONG	TRUE		ZebraF_Mock	ZebraF_Mock			2.30762e+08													0
tr|B8A569|B8A569_DANRE	myhz1.3	tr|B8A569|B8A569_DANRE;tr|Q9I8U6|Q9I8U6_DANRE;tr|A7Y224|A7Y224_DANRE	tr|B8A569|B8A569_DANRE	Myosin, heavy polypeptide 1.3, skeletal muscle OS=Danio rerio OX=7955 GN=myhz1.3 PE=1 SV=1	3	68	39.4	222.21	1937	0	323.31	4527200000	102	175			-1;-1;-1	44384000	624860	204950	43554000	70088000	63201000	4878100000	WRONG	TRUE	WRONG	TRUE	WRONG	TRUE				3.56367e+07	2.51878e+07	6.8222e+08	-0.14922	0.436260623229462	6.12101	0.997041420118343	6.27023	0.995222929936306	-0.500639	0.460719041278296	4.2588	0.994729907773386	4.75944	0.995645863570392	6.46517
tr|B8A588|B8A588_DANRE	paip2b	tr|B8A588|B8A588_DANRE;tr|Q6PBS9|Q6PBS9_DANRE;tr|B8A589|B8A589_DANRE	tr|B8A588|B8A588_DANRE;tr|Q6PBS9|Q6PBS9_DANRE;tr|B8A589|B8A589_DANRE	Poly(A)-binding protein-interacting protein 2B OS=Danio rerio OX=7955 GN=paip2b PE=1 SV=1;Zgc:73265 OS=Danio rerio OX=7955 GN=paip2b PE=2 SV=1;Poly(A)-binding protein-interacting protein 2B OS=Danio rerio OX=7955 GN=paip2b PE=1 SV=1	3	4	42.7	14.678	131	0	96.918	127440000	9	8			-1;-1;-1	14160000	14160000			138820000			WRONG	TRUE	TRUE	WRONG	TRUE	WRONG	ZebraF_Quinine	ZebraF_Quinine		1.16571e+08															146.508
tr|B8A617|B8A617_DANRE	si:dkey-33c12.12	tr|B8A617|B8A617_DANRE;tr|A0A2R8PWX7|A0A2R8PWX7_DANRE;tr|A0A2R8QLZ7|A0A2R8QLZ7_DANRE;tr|F1QX99|F1QX99_DANRE;tr|X1WBW1|X1WBW1_DANRE;tr|A8E599|A8E599_DANRE;tr|F1R4N8|F1R4N8_DANRE;tr|A7MC76|A7MC76_DANRE;tr|F1QGZ7|F1QGZ7_DANRE;tr|A0A2R8Q9C8|A0A2R8Q9C8_DANRE;tr|X1WD02|X1WD02_DANRE;tr|Q6ZM02|Q6ZM02_DANRE;tr|A0A2R8PWV1|A0A2R8PWV1_DANRE;tr|F1QNN6|F1QNN6_DANRE;tr|A8E5M3|A8E5M3_DANRE;tr|F1RCL6|F1RCL6_DANRE…	tr|B8A617|B8A617_DANRE;tr|A0A2R8PWX7|A0A2R8PWX7_DANRE;tr|A0A2R8QLZ7|A0A2R8QLZ7_DANRE;tr|F1QX99|F1QX99_DANRE;tr|X1WBW1|X1WBW1_DANRE;tr|A8E599|A8E599_DANRE;tr|F1R4N8|F1R4N8_DANRE;tr|A7MC76|A7MC76_DANRE;tr|F1QGZ7|F1QGZ7_DANRE;tr|A0A2R8Q9C8|A0A2R8Q9C8_DANRE;tr|X1WD02|X1WD02_DANRE;tr|Q6ZM02|Q6ZM02_DANRE	Si:dkey-33c12.12 OS=Danio rerio OX=7955 GN=si:dkey-33c12.12 PE=1 SV=1;PDZ domain-containing protein OS=Danio rerio OX=7955 GN=LOC562245 PE=4 SV=1;PDZ domain-containing protein OS=Danio rerio OX=7955 GN=LOC110437830 PE=4 SV=1;Zgc:174193 (Fragment) OS=Danio	68	3	12.4	46.886	436	0	24.278	31761000	23	6			-1;-1;-1;-1;-1;-1;-1;-1;-1;-1;-1;-1;-1;-1;-1;-1;-1;-1;-1;-1;-1;-1;-1;-1;-1;-1;-1;-1;-1;-1;-1;-1;-1;-1;-1;-1;-1;-1;-1;-1;-1;-1;-1;-1;-1;-1;-1;-1;-1;-1;-1;-1;-1;-1;-1;-1;-1;-1;-1;-1;-1;-1;-1;-1;-1;-1;-1;-1	1380900		1015300	365600		34506000	18972000	TRUE	WRONG	WRONG	TRUE	WRONG	TRUE	ZebraF_1748	ZebraF_Mock			3.21582e+07	6.41726e+06					-0.862975	0.20859872611465					-2.32516	0.0638606676342525	0
tr|B8JIY2|B8JIY2_DANRE	nolc1	tr|B8JIY2|B8JIY2_DANRE;tr|F1R6Q8|F1R6Q8_DANRE;tr|I6NSQ7|I6NSQ7_DANRE;tr|I6NLH2|I6NLH2_DANRE;tr|Q7SXP7|Q7SXP7_DANRE;tr|A0A0R4IFR7|A0A0R4IFR7_DANRE	tr|B8JIY2|B8JIY2_DANRE;tr|F1R6Q8|F1R6Q8_DANRE;tr|I6NSQ7|I6NSQ7_DANRE;tr|I6NLH2|I6NLH2_DANRE	Nucleolar and coiled-body phosphoprotein 1 OS=Danio rerio OX=7955 GN=nolc1 PE=1 SV=1;Nucleolar and coiled-body phosphoprotein 1 (Fragment) OS=Danio rerio OX=7955 GN=nolc1 PE=1 SV=1;Treacher Collins-Franceschetti syndrome 1 transcript variant 2 OS=Danio rer	6	6	8.7	102.03	1001	0	35.627	88789000	39	16			-1;-1;-1;-1;-1;-1	2276600	517040	320840	1438800	23138000	25378000	58656000	WRONG	TRUE	WRONG	TRUE	WRONG	TRUE				1.77651e+07	1.72311e+07	4.00319e+07	0.133314	0.508498583569405	1.34201	0.871301775147929	1.2087	0.914012738853503	-0.0440311	0.559254327563249	1.1721	0.841897233201581	1.21613	0.86066763425254	5.3496
tr|B8JJ35|B8JJ35_DANRE	tmsb5	tr|B8JJ35|B8JJ35_DANRE	tr|B8JJ35|B8JJ35_DANRE	Thymosin beta OS=Danio rerio OX=7955 GN=tmsb5 PE=1 SV=2	1	3	65.1	5.0026	43	0	80.983	2286200000	2	25			-1	1143100000	507890000	343570000	291630000	1128400000	1228200000	678770000	WRONG	TRUE	WRONG	TRUE	WRONG	TRUE				9.6653e+08	9.46251e+08	4.45128e+08	0.122267	0.504249291784703	-0.733284	0.313609467455621	-0.855551	0.214968152866242	-0.0305914	0.564580559254328	-1.1186	0.379446640316206	-1.088	0.248185776487663	5254.93
tr|B8JKW4|B8JKW4_DANRE	c3a.1	tr|B8JKW4|B8JKW4_DANRE;tr|Q7SXK0|Q7SXK0_DANRE;tr|Q3MU74|Q3MU74_DANRE;tr|Q3MU73|Q3MU73_DANRE;tr|F1QX13|F1QX13_DANRE;tr|F1QV29|F1QV29_DANRE	tr|B8JKW4|B8JKW4_DANRE;tr|Q7SXK0|Q7SXK0_DANRE;tr|Q3MU74|Q3MU74_DANRE;tr|Q3MU73|Q3MU73_DANRE;tr|F1QX13|F1QX13_DANRE;tr|F1QV29|F1QV29_DANRE	Complement component c3a, duplicate 1 OS=Danio rerio OX=7955 GN=c3a.1 PE=1 SV=1;Sb:cb26 protein (Fragment) OS=Danio rerio OX=7955 GN=c3a.1 PE=2 SV=1;Complement component C3-1 OS=Danio rerio OX=7955 GN=c3a.2 PE=2 SV=1;Complement component C3-2 OS=Danio reri	6	2	1.3	183.23	1643	0	12.768	32233000	82	4			-1;-1;-1;-1;-1;-1	393090	123100		269990	15439000		20443000	WRONG	TRUE	TRUE	WRONG	WRONG	TRUE	ZebraF_Quinine		ZebraF_Mock	9.60468e+06		1.68962e+07			0.405028	0.637573964497041					0.814887	0.782608695652174			1.27366
tr|B8JL30|B8JL30_DANRE	hmgb2a	tr|B8JL30|B8JL30_DANRE;tr|Q32PT3|Q32PT3_DANRE;tr|B8JL29|B8JL29_DANRE;tr|B8JL31|B8JL31_DANRE	tr|B8JL30|B8JL30_DANRE;tr|Q32PT3|Q32PT3_DANRE;tr|B8JL29|B8JL29_DANRE;tr|B8JL31|B8JL31_DANRE	High mobility group box 2a OS=Danio rerio OX=7955 GN=hmgb2a PE=1 SV=1;Zgc:123215 OS=Danio rerio OX=7955 GN=hmgb2a PE=2 SV=1;High mobility group box 2a OS=Danio rerio OX=7955 GN=hmgb2a PE=1 SV=1;High mobility group box 2a (Fragment) OS=Danio rerio OX=7955 G	4	12	28.7	19.835	174	0	119.05	935310000	6	50			-1;-1;-1;-1	155890000	50435000	38207000	67244000	274310000	503550000	427660000	WRONG	TRUE	WRONG	TRUE	WRONG	TRUE				1.95467e+08	1.90161e+08	2.47987e+08	0.876328	0.771954674220963	0.640657	0.711538461538462	-0.235671	0.450636942675159	-0.0396999	0.560585885486019	0.343343	0.689064558629776	0.383043	0.705370101596517	521.83
tr|B8JLK7|B8JLK7_DANRE	zc3h15	tr|B8JLK7|B8JLK7_DANRE;tr|B2GS10|B2GS10_DANRE;sp|Q803J8|ZC3HF_DANRE	tr|B8JLK7|B8JLK7_DANRE;tr|B2GS10|B2GS10_DANRE;sp|Q803J8|ZC3HF_DANRE	Zinc finger CCCH domain-containing protein 15 OS=Danio rerio OX=7955 GN=zc3h15 PE=1 SV=1;Zc3h15 protein OS=Danio rerio OX=7955 GN=zc3h15 PE=2 SV=1;Zinc finger CCCH domain-containing protein 15 OS=Danio rerio OX=7955 GN=zc3h15 PE=2 SV=1	3	2	8.3	49.286	433	0	12.94	41710000	23	4			-1;-1;-1	1813500	1813500			44732000			WRONG	TRUE	TRUE	WRONG	TRUE	WRONG	ZebraF_Quinine	ZebraF_Quinine		3.96877e+07															18.7635
tr|B8JLR1|B8JLR1_DANRE	pdcd6ip	tr|B8JLR1|B8JLR1_DANRE	tr|B8JLR1|B8JLR1_DANRE	Programmed cell death 6-interacting protein OS=Danio rerio OX=7955 GN=pdcd6ip PE=1 SV=1	1	2	2.7	95.77	866	0	15.767	4002700	46	2			-1	87016			87016			4431600	TRUE	WRONG	TRUE	WRONG	WRONG	TRUE		ZebraF_Mock	ZebraF_Mock			3.05474e+06													0
tr|B8JM34|B8JM34_DANRE	atp5pf	tr|B8JM34|B8JM34_DANRE;tr|Q6NYF7|Q6NYF7_DANRE	tr|B8JM34|B8JM34_DANRE	ATP synthase-coupling factor 6, mitochondrial OS=Danio rerio OX=7955 GN=atp5pf PE=1 SV=1	2	7	48.6	12.012	109	0	196.43	6990500000	9	53			-1;-1	776720000	450340000	77573000	248810000	4217000000	1369000000	2529800000	WRONG	TRUE	WRONG	TRUE	WRONG	TRUE				2.80495e+09	7.25909e+08	1.56128e+09	-1.62309	0.18413597733711	-0.737194	0.312130177514793	0.885901	0.856687898089172	-1.95012	0.199733688415446	-0.845249	0.44137022397892	1.10487	0.83744557329463	4659.48
tr|B8JMZ3|B8JMZ3_DANRE	dpy30	tr|B8JMZ3|B8JMZ3_DANRE;tr|F1QQT6|F1QQT6_DANRE;tr|Q6DH57|Q6DH57_DANRE	tr|B8JMZ3|B8JMZ3_DANRE;tr|F1QQT6|F1QQT6_DANRE;tr|Q6DH57|Q6DH57_DANRE	Dpy-30 histone methyltransferase complex regulatory subunit OS=Danio rerio OX=7955 GN=dpy30 PE=1 SV=1;Dpy-30 histone methyltransferase complex regulatory subunit OS=Danio rerio OX=7955 GN=dpy30 PE=1 SV=1;Zgc:92638 OS=Danio rerio OX=7955 GN=dpy30 PE=2 SV=1	3	2	44.3	11.863	106	0	44.574	185110000	3	9			-1;-1;-1	61703000	41427000	15995000	4280300	114080000	96497000	27495000	WRONG	TRUE	WRONG	TRUE	WRONG	TRUE				1.18257e+08	6.60797e+07	9.79985e+06	-0.24149	0.417847025495751	-2.0528	0.152366863905325	-1.81131	0.0414012738853503	-0.839651	0.396804260985353	-3.59303	0.0988142292490119	-2.75337	0.0435413642960813	428.628
tr|B8K0D5|B8K0D5_DANRE	pabpc1l	tr|B8K0D5|B8K0D5_DANRE;tr|Q803E7|Q803E7_DANRE;tr|Q6TGY6|Q6TGY6_DANRE	tr|B8K0D5|B8K0D5_DANRE;tr|Q803E7|Q803E7_DANRE;tr|Q6TGY6|Q6TGY6_DANRE	Poly(A)-binding protein, cytoplasmic 1-like (Fragment) OS=Danio rerio OX=7955 GN=pabpc1l PE=1 SV=1;Polyadenylate-binding protein OS=Danio rerio OX=7955 GN=pabpc1l PE=2 SV=1;Polyadenylate-binding protein OS=Danio rerio OX=7955 GN=pabpc1l PE=1 SV=1	3	11	24.8	62.072	557	0	80.387	287990000	35	20			-1;-1;-1	8228200	8228200			307160000			WRONG	TRUE	TRUE	WRONG	TRUE	WRONG	ZebraF_Quinine	ZebraF_Quinine		1.34638e+08															85.1338
tr|D5LHQ7|D5LHQ7_DANRE	sec24c	tr|D5LHQ7|D5LHQ7_DANRE;tr|A0A0R4IMX2|A0A0R4IMX2_DANRE;tr|A0A0R4IAZ9|A0A0R4IAZ9_DANRE	tr|D5LHQ7|D5LHQ7_DANRE;tr|A0A0R4IMX2|A0A0R4IMX2_DANRE;tr|A0A0R4IAZ9|A0A0R4IAZ9_DANRE	Sec24 family member C OS=Danio rerio OX=7955 GN=sec24c PE=2 SV=1;SEC24 homolog C, COPII coat complex component OS=Danio rerio OX=7955 GN=sec24c PE=1 SV=1;SEC24 homolog C, COPII coat complex component OS=Danio rerio OX=7955 GN=sec24c PE=1 SV=1	3	11	14.5	124.27	1142	0	99.269	159450000	39	16			-1;-1;-1	4088600	4088600			164990000			WRONG	TRUE	TRUE	WRONG	TRUE	WRONG	ZebraF_Quinine	ZebraF_Quinine		1.03566e+08															42.3031
tr|E7EY23|E7EY23_DANRE	snrnp70	tr|E7EY23|E7EY23_DANRE;tr|Q6DEM1|Q6DEM1_DANRE;tr|Q1ED03|Q1ED03_DANRE;tr|Q6DRE8|Q6DRE8_DANRE;tr|Q503W8|Q503W8_DANRE;tr|Q4V9B1|Q4V9B1_DANRE	tr|E7EY23|E7EY23_DANRE;tr|Q6DEM1|Q6DEM1_DANRE;tr|Q1ED03|Q1ED03_DANRE;tr|Q6DRE8|Q6DRE8_DANRE;tr|Q503W8|Q503W8_DANRE	Small nuclear ribonucleoprotein 70 (U1) OS=Danio rerio OX=7955 GN=snrnp70 PE=1 SV=2;Snrnp70 protein (Fragment) OS=Danio rerio OX=7955 GN=snrnp70 PE=2 SV=1;Snrnp70 protein OS=Danio rerio OX=7955 GN=snrnp70 PE=2 SV=1;Small nuclear ribonucleoprotein 70 (U1) O	6	3	24.7	19.256	162	0	19.565	13151000	11	4			-1;-1;-1;-1;-1;-1	1195500		1195500			24712000		TRUE	WRONG	WRONG	TRUE	WRONG	TRUE	ZebraF_1748	ZebraF_Mock			1.811e+07	0													0
tr|E7EZ02|E7EZ02_DANRE	lsm8	tr|E7EZ02|E7EZ02_DANRE;tr|A0A2R8QFM4|A0A2R8QFM4_DANRE	tr|E7EZ02|E7EZ02_DANRE;tr|A0A2R8QFM4|A0A2R8QFM4_DANRE	U6 snRNA-associated Sm-like protein LSm8 OS=Danio rerio OX=7955 GN=lsm8 PE=1 SV=1;U6 snRNA-associated Sm-like protein LSm8 OS=Danio rerio OX=7955 GN=lsm8 PE=1 SV=1	2	2	19.8	10.397	96	0	13.665	60909000	7	3			-1;-1	8701300	8701300			63530000			WRONG	TRUE	TRUE	WRONG	TRUE	WRONG	ZebraF_Quinine	ZebraF_Quinine		5.79564e+07															90.0288
tr|E7EZE6|E7EZE6_DANRE	lsm3	tr|E7EZE6|E7EZE6_DANRE	tr|E7EZE6|E7EZE6_DANRE	U6 snRNA-associated Sm-like protein LSm3 OS=Danio rerio OX=7955 GN=lsm3 PE=1 SV=1	1	6	76.5	11.817	102	0	125.43	304610000	3	10			-1	101540000	101540000			322180000			WRONG	TRUE	TRUE	WRONG	TRUE	WRONG	ZebraF_Quinine	ZebraF_Quinine		2.33297e+08															1050.59
tr|E7F017|E7F017_DANRE	si:ch73-160p18.3	tr|E7F017|E7F017_DANRE	tr|E7F017|E7F017_DANRE	Si:ch73-160p18.3 OS=Danio rerio OX=7955 GN=si:ch73-160p18.3 PE=1 SV=2	1	21	39.5	220.48	2151	0	323.31	4829900000	117	111			-1	41281000	4382500	6765200	30134000	682090000	1791400000	3388200000	WRONG	TRUE	WRONG	TRUE	WRONG	TRUE				2.79491e+08	6.69347e+08	1.26214e+09	1.39305	0.905099150141643	2.31249	0.961538461538462	0.919432	0.861464968152866	1.25995	0.877496671105193	2.175	0.938076416337286	0.915049	0.809869375907112	45.3439
tr|E7F071|E7F071_DANRE	hnrnpul1l	tr|E7F071|E7F071_DANRE	tr|E7F071|E7F071_DANRE	Heterogeneous nuclear ribonucleoprotein U-like 1 like OS=Danio rerio OX=7955 GN=hnrnpul1l PE=1 SV=2	1	13	20.1	96.429	846	0	134.09	373100000	41	32			-1	9099900	7994000	1105900		246600000	188300000		WRONG	TRUE	WRONG	TRUE	TRUE	WRONG		ZebraF_Quinine	ZebraF_1748	1.93213e+08	4.21921e+07		-0.38914	0.38385269121813					-2.19514	0.173102529960053					82.7106
tr|E7F1Q8|E7F1Q8_DANRE	clta	tr|E7F1Q8|E7F1Q8_DANRE;tr|E9QDE6|E9QDE6_DANRE;tr|Q6P937|Q6P937_DANRE	tr|E7F1Q8|E7F1Q8_DANRE;tr|E9QDE6|E9QDE6_DANRE;tr|Q6P937|Q6P937_DANRE	Clathrin light chain OS=Danio rerio OX=7955 GN=clta PE=1 SV=3;Clathrin light chain OS=Danio rerio OX=7955 GN=clta PE=1 SV=1;Clathrin light chain OS=Danio rerio OX=7955 GN=clta PE=1 SV=1	3	6	29.8	22.719	205	0	121.48	330260000	7	21			-1;-1;-1	47181000	35315000	4931100	6934600	256980000	62988000	62449000	WRONG	TRUE	WRONG	TRUE	WRONG	TRUE				2.20112e+08	4.75341e+07	3.70457e+07	-2.02851	0.148725212464589	-2.04091	0.155325443786982	-0.0123985	0.560509554140127	-2.21121	0.170439414114514	-2.57086	0.172595520421607	-0.359655	0.478955007256894	365.39
tr|E7F225|E7F225_DANRE	zgc:163061	tr|E7F225|E7F225_DANRE;tr|A4QN90|A4QN90_DANRE	tr|E7F225|E7F225_DANRE;tr|A4QN90|A4QN90_DANRE	Zgc:163061 OS=Danio rerio OX=7955 GN=zgc:163061 PE=1 SV=1;Zgc:163061 OS=Danio rerio OX=7955 GN=zgc:163061 PE=1 SV=1	2	15	65.8	11.732	114	0	113.48	7018600000	6	68			-1;-1	1169800000	670830000	258740000	240190000	4364400000	2954800000	1484200000	WRONG	TRUE	WRONG	TRUE	WRONG	TRUE				2.27937e+09	1.36124e+09	7.56468e+08	-0.562723	0.342776203966006	-1.5561	0.192307692307692	-0.993375	0.156050955414013	-0.743706	0.414114513981358	-1.59128	0.295125164690382	-0.847575	0.316400580551524	6940.8
tr|E7F2K4|E7F2K4_DANRE	si:ch211-140m22.7	tr|E7F2K4|E7F2K4_DANRE;tr|A0A2R8RW11|A0A2R8RW11_DANRE;tr|K7DYN8|K7DYN8_DANRE;tr|K7DYJ9|K7DYJ9_DANRE;tr|K7DYH4|K7DYH4_DANRE	tr|E7F2K4|E7F2K4_DANRE;tr|A0A2R8RW11|A0A2R8RW11_DANRE;tr|K7DYN8|K7DYN8_DANRE;tr|K7DYJ9|K7DYJ9_DANRE;tr|K7DYH4|K7DYH4_DANRE	Si:ch211-140m22.7 OS=Danio rerio OX=7955 GN=si:ch211-140m22.7 PE=1 SV=2;Si:ch211-140m22.7 OS=Danio rerio OX=7955 GN=si:ch211-140m22.7 PE=1 SV=1;Si:ch211-140m22.7 (Fragment) OS=Danio rerio OX=7955 GN=si:ch211-140m22.7 PE=1 SV=1;Si:ch211-140m22.7 (Fragment)	5	3	38.5	13.087	122	0	73.52	157330000	9	11			-1;-1;-1;-1;-1	17481000	9530600	1817300	6132800	98767000	30360000	57340000	WRONG	TRUE	WRONG	TRUE	WRONG	TRUE				8.16179e+07	2.2523e+07	4.21239e+07	-1.70186	0.172804532577904	-0.784487	0.300295857988166	0.91737	0.859872611464968	-1.85749	0.219707057256991	-0.954248	0.411067193675889	0.90324	0.804063860667634	98.6092
tr|E7F3I8|E7F3I8_DANRE	dhx15	tr|E7F3I8|E7F3I8_DANRE;tr|F8W4Q9|F8W4Q9_DANRE	tr|E7F3I8|E7F3I8_DANRE	DEAH (Asp-Glu-Ala-His) box helicase 15 OS=Danio rerio OX=7955 GN=dhx15 PE=1 SV=1	2	7	13.9	88.39	769	0	55.368	42085000	39	9			-1;-1	1079100	798240	280860		33221000	20940000		WRONG	TRUE	WRONG	TRUE	TRUE	WRONG		ZebraF_Quinine	ZebraF_1748	2.06851e+07	1.5084e+07		-0.665834	0.318696883852691					-0.455572	0.476697736351531					8.25906
tr|E7F3J2|E7F3J2_DANRE	hnrnpua	tr|E7F3J2|E7F3J2_DANRE	tr|E7F3J2|E7F3J2_DANRE	Heterogeneous nuclear ribonucleoprotein Ua OS=Danio rerio OX=7955 GN=hnrnpua PE=1 SV=1	1	3	6.2	85.13	760	0	55.207	29369000	32	4			-1	917790	917790			30978000			WRONG	TRUE	TRUE	WRONG	TRUE	WRONG	ZebraF_Quinine	ZebraF_Quinine		2.79456e+07															9.49599
tr|E7F3N4|E7F3N4_DANRE	mki67	tr|E7F3N4|E7F3N4_DANRE	tr|E7F3N4|E7F3N4_DANRE	Marker of proliferation Ki-67 OS=Danio rerio OX=7955 GN=mki67 PE=1 SV=1	1	6	4.3	225.21	2057	0	41.924	78594000	101	10			-1	778160	676880	101280		59024000	35104000		WRONG	TRUE	WRONG	TRUE	TRUE	WRONG		ZebraF_Quinine	ZebraF_1748	5.37089e+07	1.40863e+07		-0.749666	0.303116147308782					-1.93087	0.203728362183755					7.0034
tr|E7F4T4|E7F4T4_DANRE	zc3h7bb	tr|E7F4T4|E7F4T4_DANRE;tr|A0A2R8QJT0|A0A2R8QJT0_DANRE	tr|E7F4T4|E7F4T4_DANRE;tr|A0A2R8QJT0|A0A2R8QJT0_DANRE	Zinc finger CCCH-type-containing 7Bb OS=Danio rerio OX=7955 GN=zc3h7bb PE=1 SV=1;Uncharacterized protein OS=Danio rerio OX=7955 GN=zc3h7bb PE=4 SV=1	2	2	3.8	99.875	904	0	13.253	16634000	35	2			-1;-1	475250	475250			16634000			WRONG	TRUE	TRUE	WRONG	TRUE	WRONG	ZebraF_Quinine	ZebraF_Quinine		1.58273e+07															4.91722
tr|E7F5A4|E7F5A4_DANRE	si:dkey-261m9.12	tr|E7F5A4|E7F5A4_DANRE	tr|E7F5A4|E7F5A4_DANRE	Si:dkey-261m9.12 OS=Danio rerio OX=7955 GN=si:dkey-261m9.12 PE=1 SV=1	1	5	49.2	20.653	199	0	37.818	2007900000	5	19			-1	401590000	208930000	101290000	91366000	874770000	1052300000	663720000	WRONG	TRUE	WRONG	TRUE	WRONG	TRUE				9.7522e+08	6.97453e+08	3.48639e+08	0.26657	0.548158640226629	-0.398329	0.402366863905325	-0.664899	0.288216560509554	-0.483631	0.464713715046605	-1.48399	0.312252964426877	-1.00036	0.283018867924528	2161.71
tr|E7F650|E7F650_DANRE	avd	tr|E7F650|E7F650_DANRE;tr|A0A2R8PXI9|A0A2R8PXI9_DANRE	tr|E7F650|E7F650_DANRE;tr|A0A2R8PXI9|A0A2R8PXI9_DANRE	Avidin OS=Danio rerio OX=7955 GN=avd PE=1 SV=2;Avidin OS=Danio rerio OX=7955 GN=avd PE=1 SV=1	2	4	40.3	16.615	154	0	59.542	675090000	10	24			-1;-1	67509000	58306000	2177800	7025400	565300000	83157000	87306000	WRONG	TRUE	WRONG	TRUE	WRONG	TRUE				5.34404e+08	2.99895e+07	5.36153e+07	-2.76511	0.104815864022663	-2.69486	0.118343195266272	0.0702431	0.606687898089172	-4.1554	0.0599201065246338	-3.31721	0.119894598155468	0.838186	0.795355587808418	603.268
tr|E7F658|E7F658_DANRE	mrpl52	tr|E7F658|E7F658_DANRE;tr|A0A2R8QR02|A0A2R8QR02_DANRE	tr|E7F658|E7F658_DANRE;tr|A0A2R8QR02|A0A2R8QR02_DANRE	Mitochondrial ribosomal protein L52 OS=Danio rerio OX=7955 GN=mrpl52 PE=1 SV=1;Mitochondrial ribosomal protein L52 OS=Danio rerio OX=7955 GN=mrpl52 PE=1 SV=1	2	4	38.6	14.396	127	0	38.166	994930000	7	10			-1;-1	142130000	142130000			1060100000			WRONG	TRUE	TRUE	WRONG	TRUE	WRONG	ZebraF_Quinine	ZebraF_Quinine		9.07233e+08															1470.56
tr|E7F6A5|E7F6A5_DANRE	mrpl47	tr|E7F6A5|E7F6A5_DANRE	tr|E7F6A5|E7F6A5_DANRE	Mitochondrial ribosomal protein L47 OS=Danio rerio OX=7955 GN=mrpl47 PE=1 SV=1	1	5	24.5	29.885	249	0	58.871	89960000	17	6			-1	5291800	5291800			93459000			WRONG	TRUE	TRUE	WRONG	TRUE	WRONG	ZebraF_Quinine	ZebraF_Quinine		7.79441e+07															54.7521
tr|E7F6Q4|E7F6Q4_DANRE	si:dkey-152b24.6	tr|E7F6Q4|E7F6Q4_DANRE;tr|A0A0R4IQM0|A0A0R4IQM0_DANRE	tr|E7F6Q4|E7F6Q4_DANRE;tr|A0A0R4IQM0|A0A0R4IQM0_DANRE	Si:dkey-152b24.6 OS=Danio rerio OX=7955 GN=si:dkey-152b24.6 PE=1 SV=1;Si:dkey-152b24.6 (Fragment) OS=Danio rerio OX=7955 GN=si:dkey-152b24.6 PE=1 SV=1	2	19	64.1	32.582	290	0	192.2	2930500000	14	92			-1;-1	209320000	94094000	63642000	51589000	1005600000	1637900000	1253600000	WRONG	TRUE	WRONG	TRUE	WRONG	TRUE				9.19012e+08	6.73847e+08	3.53217e+08	0.703791	0.695467422096317	0.318021	0.615384615384615	-0.38577	0.396496815286624	-0.447664	0.479360852197071	-1.37953	0.334650856389987	-0.931864	0.294629898403483	973.552
tr|E7F8G8|E7F8G8_DANRE	si:dkey-17e16.10	tr|E7F8G8|E7F8G8_DANRE	tr|E7F8G8|E7F8G8_DANRE	Si:dkey-17e16.10 OS=Danio rerio OX=7955 GN=si:dkey-17e16.10 PE=3 SV=1	1	2	28.7	15.74	143	0	29.274	515250000	9	16			-1	57250000	7234400	19717000	30299000	152150000	316780000	243200000	WRONG	TRUE	WRONG	TRUE	WRONG	TRUE				6.19534e+07	2.44364e+08	2.08103e+08	1.05799	0.8328611898017	0.676649	0.723372781065089	-0.381338	0.39968152866242	1.97977	0.941411451398136	1.74804	0.909090909090909	-0.23173	0.532656023222061	74.8513
tr|E7F8R3|E7F8R3_DANRE	mrpl2	tr|E7F8R3|E7F8R3_DANRE	tr|E7F8R3|E7F8R3_DANRE	Mitochondrial ribosomal protein L2 OS=Danio rerio OX=7955 GN=mrpl2 PE=1 SV=1	1	13	41.2	31.904	294	0	111.84	305720000	16	25			-1	19107000	19107000			326770000			WRONG	TRUE	WRONG	TRUE	TRUE	WRONG		ZebraF_Quinine	ZebraF_1748	1.63158e+08	0														197.692
tr|E7FA90|E7FA90_DANRE	lamtor5	tr|E7FA90|E7FA90_DANRE	tr|E7FA90|E7FA90_DANRE	Late endosomal/lysosomal adaptor, MAPK and MTOR activator 5 OS=Danio rerio OX=7955 GN=lamtor5 PE=1 SV=1	1	3	51.6	9.4847	91	0	24.36	60074000	6	5			-1	10012000	10012000			61005000			WRONG	TRUE	TRUE	WRONG	TRUE	WRONG	ZebraF_Quinine	ZebraF_Quinine		5.71614e+07															103.59
tr|E7FAK2|E7FAK2_DANRE	spina	tr|E7FAK2|E7FAK2_DANRE;tr|A0A2R8QDN0|A0A2R8QDN0_DANRE	tr|E7FAK2|E7FAK2_DANRE;tr|A0A2R8QDN0|A0A2R8QDN0_DANRE	Spindlin a OS=Danio rerio OX=7955 GN=spina PE=4 SV=2;Spindlin a OS=Danio rerio OX=7955 GN=spina PE=4 SV=1	2	5	28.1	28.206	249	0	76.109	137150000	14	10			-1;-1	9796400	9796400			149980000			WRONG	TRUE	TRUE	WRONG	TRUE	WRONG	ZebraF_Quinine	ZebraF_Quinine		9.3748e+07															101.359
tr|E7FAU1|E7FAU1_DANRE	si:dkey-108k21.14	tr|E7FAU1|E7FAU1_DANRE	tr|E7FAU1|E7FAU1_DANRE	Si:dkey-108k21.14 OS=Danio rerio OX=7955 GN=si:dkey-108k21.14 PE=1 SV=1	1	2	47.5	21.044	204	0	14.48	909640000	6	15			-1	151610000	87025000	28754000	35828000	568410000	344230000	201330000	WRONG	TRUE	WRONG	TRUE	WRONG	TRUE				4.96015e+08	2.37584e+08	1.64057e+08	-0.723559	0.310198300283286	-1.49737	0.199704142011834	-0.773811	0.245222929936306	-1.06195	0.350199733688415	-1.59619	0.293807641633729	-0.53424	0.404934687953556	900.412
tr|E7FC32|E7FC32_DANRE	tubb1	tr|E7FC32|E7FC32_DANRE	tr|E7FC32|E7FC32_DANRE	Tubulin beta chain OS=Danio rerio OX=7955 GN=tubb1 PE=1 SV=1	1	2	7.9	52.578	466	0	16.108	12136000	21	2			-1	577900	577900			13773000			WRONG	TRUE	TRUE	WRONG	TRUE	WRONG	ZebraF_Quinine	ZebraF_Quinine		1.15475e+07															5.97929
tr|E7FC78|E7FC78_DANRE	timm9	tr|E7FC78|E7FC78_DANRE;sp|Q9W762|TIM9_DANRE	tr|E7FC78|E7FC78_DANRE;sp|Q9W762|TIM9_DANRE	Mitochondrial import inner membrane translocase subunit Tim9 OS=Danio rerio OX=7955 GN=timm9 PE=1 SV=1;Mitochondrial import inner membrane translocase subunit Tim9 OS=Danio rerio OX=7955 GN=timm9 PE=3 SV=2	2	14	91	10.363	89	0	323.31	16132000000	6	58			-1;-1	2688700000	2624700000	15629000	48426000	16775000000	202470000	272850000	WRONG	TRUE	WRONG	TRUE	WRONG	TRUE				1.17047e+10	1.29138e+08	1.86224e+08	-6.37246	0.00708215297450425	-5.94206	0.0310650887573964	0.4304	0.754777070063694	-6.50203	0.00798934753661784	-5.9739	0.0289855072463768	0.528128	0.730043541364296	27156.7
tr|E7FCM9|E7FCM9_DANRE	znf593	tr|E7FCM9|E7FCM9_DANRE	tr|E7FCM9|E7FCM9_DANRE	Zinc finger protein 593 OS=Danio rerio OX=7955 GN=znf593 PE=4 SV=1	1	3	34.1	14.907	129	0	23.61	43264000	6	6			-1	7210700	5553000	1657700		35627000			WRONG	TRUE	WRONG	TRUE	TRUE	WRONG		ZebraF_Quinine	ZebraF_1748	3.17032e+07	1.36966e+07								-1.21081	0.327563249001332					57.4546
tr|E7FCU0|E7FCU0_DANRE	npm1a	tr|E7FCU0|E7FCU0_DANRE;tr|A8E570|A8E570_DANRE;tr|F1QGI4|F1QGI4_DANRE;tr|Q7T362|Q7T362_DANRE;tr|A0A0A0MPF3|A0A0A0MPF3_DANRE;tr|F1QW36|F1QW36_DANRE;tr|E9QGH7|E9QGH7_DANRE	tr|E7FCU0|E7FCU0_DANRE;tr|A8E570|A8E570_DANRE;tr|F1QGI4|F1QGI4_DANRE;tr|Q7T362|Q7T362_DANRE;tr|A0A0A0MPF3|A0A0A0MPF3_DANRE;tr|F1QW36|F1QW36_DANRE;tr|E9QGH7|E9QGH7_DANRE	Nucleophosmin 1a OS=Danio rerio OX=7955 GN=npm1a PE=1 SV=1;Npm1 protein OS=Danio rerio OX=7955 GN=npm1a PE=2 SV=1;Nucleophosmin 1a OS=Danio rerio OX=7955 GN=npm1a PE=1 SV=2;Npm1 protein OS=Danio rerio OX=7955 GN=npm1a PE=2 SV=1;Nucleophosmin 1a OS=Danio re	7	6	31.2	31.158	279	0	55.844	343040000	11	25			-1;-1;-1;-1;-1;-1;-1	31186000	9125300	9883100	12177000	100750000	184590000	178030000	WRONG	TRUE	WRONG	TRUE	WRONG	TRUE				7.73837e+07	1.31983e+08	1.02225e+08	0.873545	0.769121813031161	0.821341	0.763313609467456	-0.052204	0.547770700636943	0.770246	0.7762982689747	0.401645	0.696969696969697	-0.368601	0.474600870827286	94.4157
tr|E7FD53|E7FD53_DANRE	si:dkey-178e17.3	tr|E7FD53|E7FD53_DANRE;tr|F1RBN0|F1RBN0_DANRE	tr|E7FD53|E7FD53_DANRE;tr|F1RBN0|F1RBN0_DANRE	Si:dkey-178e17.3 OS=Danio rerio OX=7955 GN=si:dkey-178e17.3 PE=4 SV=2;Si:dkey-178e17.3 (Fragment) OS=Danio rerio OX=7955 GN=si:dkey-178e17.3 PE=4 SV=1	2	2	13.5	20.447	185	0	13.015	10268000	15	3			-1;-1	684560			684560			11334000	TRUE	WRONG	TRUE	WRONG	WRONG	TRUE		ZebraF_Mock	ZebraF_Mock			7.83652e+06													0
tr|E7FDX3|E7FDX3_DANRE	ndufaf4	tr|E7FDX3|E7FDX3_DANRE	tr|E7FDX3|E7FDX3_DANRE	NADH:ubiquinone oxidoreductase complex assembly factor 4 OS=Danio rerio OX=7955 GN=ndufaf4 PE=1 SV=1	1	11	61.5	20.246	179	0	144.85	798140000	11	27			-1	72558000	72558000			841850000			WRONG	TRUE	TRUE	WRONG	TRUE	WRONG	ZebraF_Quinine	ZebraF_Quinine		4.33211e+08															750.728
tr|E7FE19|E7FE19_DANRE	cnp	tr|E7FE19|E7FE19_DANRE;tr|A0A2R8Q784|A0A2R8Q784_DANRE;tr|A0A0R4IMW7|A0A0R4IMW7_DANRE;tr|A0A0R4IRJ5|A0A0R4IRJ5_DANRE;tr|A0A0R4IPC8|A0A0R4IPC8_DANRE;tr|A0A0R4IU23|A0A0R4IU23_DANRE;tr|A0A0R4IAJ6|A0A0R4IAJ6_DANRE;tr|A0A0R4ITR6|A0A0R4ITR6_DANRE	tr|E7FE19|E7FE19_DANRE;tr|A0A2R8Q784|A0A2R8Q784_DANRE;tr|A0A0R4IMW7|A0A0R4IMW7_DANRE;tr|A0A0R4IRJ5|A0A0R4IRJ5_DANRE;tr|A0A0R4IPC8|A0A0R4IPC8_DANRE;tr|A0A0R4IU23|A0A0R4IU23_DANRE;tr|A0A0R4IAJ6|A0A0R4IAJ6_DANRE	2,3-cyclic nucleotide 3 phosphodiesterase OS=Danio rerio OX=7955 GN=cnp PE=1 SV=1;2,3-cyclic nucleotide 3 phosphodiesterase OS=Danio rerio OX=7955 GN=cnp PE=1 SV=1;2,3-cyclic nucleotide 3 phosphodiesterase (Fragment) OS=Danio rerio OX=7955 GN=cnp	8	12	51.2	46.52	424	0	145.46	486520000	23	46			-1;-1;-1;-1;-1;-1;-1;-1	21153000	4162400	2368000	14623000	92724000	145350000	332070000	WRONG	TRUE	WRONG	TRUE	WRONG	TRUE				6.57294e+07	6.09518e+07	1.78683e+08	0.648516	0.671388101983003	1.84047	0.933431952662722	1.19196	0.909235668789809	-0.108869	0.544607190412783	1.44279	0.876152832674572	1.55166	0.896952104499274	43.0666
tr|E7FE90|E7FE90_DANRE	fetub	tr|E7FE90|E7FE90_DANRE	tr|E7FE90|E7FE90_DANRE	Fetuin B OS=Danio rerio OX=7955 GN=fetub PE=1 SV=1	1	2	5.8	56.75	499	0	18.338	5432200	20	2			-1	271610			271610			6014300	TRUE	WRONG	TRUE	WRONG	WRONG	TRUE		ZebraF_Mock	ZebraF_Mock			4.14569e+06													0
tr|E7FFM7|E7FFM7_DANRE	anapc13	tr|E7FFM7|E7FFM7_DANRE	tr|E7FFM7|E7FFM7_DANRE	Anaphase-promoting complex subunit 13 OS=Danio rerio OX=7955 GN=anapc13 PE=4 SV=1	1	2	37.8	8.3879	74	0	21.817	38576000	4	5			-1	9643900	9643900			40901000			WRONG	TRUE	TRUE	WRONG	TRUE	WRONG	ZebraF_Quinine	ZebraF_Quinine		3.67059e+07															99.7814
tr|E7FFZ3|E7FFZ3_DANRE	si:dkey-46g23.2	tr|E7FFZ3|E7FFZ3_DANRE	tr|E7FFZ3|E7FFZ3_DANRE	Si:dkey-46g23.2 OS=Danio rerio OX=7955 GN=si:dkey-46g23.2 PE=1 SV=2	1	15	14.1	158.36	1458	0	151.11	2394200000	51	58			-1	46945000	8180200	10050000	28714000	442420000	1261300000	1332100000	WRONG	TRUE	WRONG	TRUE	WRONG	TRUE				2.99984e+08	5.81333e+08	7.92804e+08	1.51142	0.923512747875354	1.59021	0.905325443786982	0.0787909	0.622611464968153	0.954479	0.81491344873502	1.40208	0.873517786561265	0.447598	0.718432510885341	84.6371
tr|E7FGF6|E7FGF6_DANRE	myh14	tr|E7FGF6|E7FGF6_DANRE;tr|E9QFE1|E9QFE1_DANRE	tr|E7FGF6|E7FGF6_DANRE;tr|E9QFE1|E9QFE1_DANRE	Myosin, heavy chain 14, non-muscle OS=Danio rerio OX=7955 GN=myh14 PE=1 SV=3;Myosin, heavy chain 14, non-muscle OS=Danio rerio OX=7955 GN=myh14 PE=1 SV=2	2	2	3.4	232.32	2011	0.0016407	10.705	12280000	93	3			-1;-1	132040	93937		38101			3901200	WRONG	TRUE	TRUE	WRONG	WRONG	TRUE	ZebraF_Quinine		ZebraF_Mock	8.31261e+06		2.70421e+06									-1.62009	0.287220026350461			0.971927
tr|E9QB41|E9QB41_DANRE	myl6	tr|E9QB41|E9QB41_DANRE;tr|Q5XJ62|Q5XJ62_DANRE;tr|A0A2R8QJ29|A0A2R8QJ29_DANRE;tr|F1QWU4|F1QWU4_DANRE;tr|A0A2R8QES8|A0A2R8QES8_DANRE;tr|A7MCF2|A7MCF2_DANRE;tr|A0A2R8RYI8|A0A2R8RYI8_DANRE;tr|E9QC87|E9QC87_DANRE;tr|A0A2R8QAG2|A0A2R8QAG2_DANRE	tr|E9QB41|E9QB41_DANRE;tr|Q5XJ62|Q5XJ62_DANRE;tr|A0A2R8QJ29|A0A2R8QJ29_DANRE;tr|F1QWU4|F1QWU4_DANRE;tr|A0A2R8QES8|A0A2R8QES8_DANRE;tr|A7MCF2|A7MCF2_DANRE;tr|A0A2R8RYI8|A0A2R8RYI8_DANRE;tr|E9QC87|E9QC87_DANRE;tr|A0A2R8QAG2|A0A2R8QAG2_DANRE	Myosin, light chain 6, alkali, smooth muscle and non-muscle OS=Danio rerio OX=7955 GN=myl6 PE=1 SV=1;Myosin, light chain 6, alkali, smooth muscle and non-muscle OS=Danio rerio OX=7955 GN=myl6 PE=1 SV=1;Myosin, light chain 6, alkali, smooth muscle and non-m	9	5	96	16.957	151	0	114.4	354470000	10	24			-1;-1;-1;-1;-1;-1;-1;-1;-1	35447000	19780000		15667000	190070000		179290000	WRONG	TRUE	WRONG	TRUE	WRONG	TRUE				1.27667e+08	0	1.04948e+08			-0.0842358	0.489644970414201					-0.28271	0.565217391304348			204.655
tr|E9QB42|E9QB42_DANRE	anp32a	tr|E9QB42|E9QB42_DANRE;tr|B2GSB4|B2GSB4_DANRE;sp|Q7ZUP0|AN32A_DANRE	tr|E9QB42|E9QB42_DANRE;tr|B2GSB4|B2GSB4_DANRE;sp|Q7ZUP0|AN32A_DANRE	Acidic leucine-rich nuclear phosphoprotein 32 family member A (Fragment) OS=Danio rerio OX=7955 GN=anp32a PE=1 SV=1;Anp32a protein OS=Danio rerio OX=7955 GN=anp32a PE=2 SV=1;Acidic leucine-rich nuclear phosphoprotein 32 family member A OS=Danio rerio OX=79	3	3	12.4	24.673	217	0	17.809	31663000	9	5			-1;-1;-1	3518100		256340	3261700			32436000	TRUE	WRONG	WRONG	TRUE	WRONG	TRUE	ZebraF_1748	ZebraF_Mock			3.17706e+06	2.24037e+07											2.81797	0.966618287373004	0
tr|E9QBA5|E9QBA5_DANRE	vldlr	tr|E9QBA5|E9QBA5_DANRE;tr|A0A2R8QJ78|A0A2R8QJ78_DANRE;tr|A0A2R8QKQ1|A0A2R8QKQ1_DANRE;tr|A0A0R4IGN2|A0A0R4IGN2_DANRE;tr|E7FF13|E7FF13_DANRE	tr|E9QBA5|E9QBA5_DANRE;tr|A0A2R8QJ78|A0A2R8QJ78_DANRE;tr|A0A2R8QKQ1|A0A2R8QKQ1_DANRE;tr|A0A0R4IGN2|A0A0R4IGN2_DANRE;tr|E7FF13|E7FF13_DANRE	Very low density lipoprotein receptor OS=Danio rerio OX=7955 GN=vldlr PE=1 SV=1;Very low density lipoprotein receptor OS=Danio rerio OX=7955 GN=vldlr PE=1 SV=1;Very low density lipoprotein receptor OS=Danio rerio OX=7955 GN=vldlr PE=1 SV=1;Very low density	5	7	13.7	93.435	842	0	48.191	80984000	44	18			-1;-1;-1;-1;-1	1840500	494220	247850	1098500	26869000	23854000	46463000	WRONG	TRUE	WRONG	TRUE	WRONG	TRUE				1.93847e+07	1.50178e+07	3.34976e+07	-0.171711	0.430594900849858	0.79014	0.752958579881657	0.961851	0.874203821656051	-0.368251	0.491344873501997	0.789138	0.773386034255599	1.15739	0.846153846153846	5.11349
tr|E9QBB3|E9QBB3_DANRE	prkcsh	tr|E9QBB3|E9QBB3_DANRE;tr|E9QHL2|E9QHL2_DANRE;tr|Q802Z2|Q802Z2_DANRE;tr|F1RBW3|F1RBW3_DANRE	tr|E9QBB3|E9QBB3_DANRE;tr|E9QHL2|E9QHL2_DANRE;tr|Q802Z2|Q802Z2_DANRE;tr|F1RBW3|F1RBW3_DANRE	Protein kinase C substrate 80K-H (Fragment) OS=Danio rerio OX=7955 GN=prkcsh PE=1 SV=1;Protein kinase C substrate 80K-H (Fragment) OS=Danio rerio OX=7955 GN=prkcsh PE=1 SV=1;Protein kinase C substrate 80K-H OS=Danio rerio OX=7955 GN=prkcsh PE=2 SV=1;Protei	4	2	15.9	26.095	232	0	21.055	67124000	10	6			-1;-1;-1;-1	6712400		1194600	5517700		35233000	48353000	TRUE	WRONG	WRONG	TRUE	WRONG	TRUE	ZebraF_1748	ZebraF_Mock			1.6451e+07	4.21097e+07					0.456678	0.75796178343949					1.35597	0.876632801161103	0
tr|E9QBG1|E9QBG1_DANRE	msi2b	tr|E9QBG1|E9QBG1_DANRE;tr|R4GEF3|R4GEF3_DANRE;tr|X1WFV6|X1WFV6_DANRE;tr|E9QHJ7|E9QHJ7_DANRE;tr|Q7SXT6|Q7SXT6_DANRE;tr|E9QBI2|E9QBI2_DANRE;tr|R4GDM8|R4GDM8_DANRE;tr|R4GED0|R4GED0_DANRE;tr|A7MCL0|A7MCL0_DANRE;tr|X1WC29|X1WC29_DANRE;tr|X1WH79|X1WH79_DANRE;tr|A0A2R8QS24|A0A2R8QS24_DANRE;tr|Q7ZW10|Q7ZW10_DANRE;tr|E9QG37|E9QG37_DANRE;tr|A0A2R8RJW0|A0A2R8RJW0_DANRE;tr|A0A2R8QK36|A0A2R8QK36_DANRE	tr|E9QBG1|E9QBG1_DANRE;tr|R4GEF3|R4GEF3_DANRE;tr|X1WFV6|X1WFV6_DANRE;tr|E9QHJ7|E9QHJ7_DANRE;tr|Q7SXT6|Q7SXT6_DANRE;tr|E9QBI2|E9QBI2_DANRE;tr|R4GDM8|R4GDM8_DANRE;tr|R4GED0|R4GED0_DANRE;tr|A7MCL0|A7MCL0_DANRE;tr|X1WC29|X1WC29_DANRE;tr|X1WH79|X1WH79_DANRE;tr|A0A2R8QS24|A0A2R8QS24_DANRE;tr|Q7ZW10|Q7ZW10_DANRE	Musashi RNA-binding protein 2b (Fragment) OS=Danio rerio OX=7955 GN=msi2b PE=4 SV=6;Musashi RNA-binding protein 2b (Fragment) OS=Danio rerio OX=7955 GN=msi2b PE=4 SV=2;Musashi RNA-binding protein 2b (Fragment) OS=Danio rerio OX=7955 GN=msi2b PE=4 SV=1;Musa	16	2	28.1	21.784	192	0	12.4	7881100	10	2			-1;-1;-1;-1;-1;-1;-1;-1;-1;-1;-1;-1;-1;-1;-1;-1	788110	788110			7881100			WRONG	TRUE	TRUE	WRONG	TRUE	WRONG	ZebraF_Quinine	ZebraF_Quinine		7.49915e+06															8.15425
tr|E9QC30|E9QC30_DANRE	si:dkey-90l23.2	tr|E9QC30|E9QC30_DANRE;tr|E9QB89|E9QB89_DANRE;tr|A0A2R8PYY8|A0A2R8PYY8_DANRE	tr|E9QC30|E9QC30_DANRE;tr|E9QB89|E9QB89_DANRE;tr|A0A2R8PYY8|A0A2R8PYY8_DANRE	Si:dkey-90l23.2 OS=Danio rerio OX=7955 GN=si:dkey-90l23.2 PE=1 SV=1;Si:dkey-90l23.2 OS=Danio rerio OX=7955 GN=si:dkey-90l23.2 PE=1 SV=1;Si:dkey-90l23.2 OS=Danio rerio OX=7955 GN=si:dkey-90l23.2 PE=1 SV=1	3	6	29.8	22.924	208	0	41.146	1939600000	11	24			-1;-1;-1	176330000	30299000	52904000	93124000	376410000	1063600000	1150600000	WRONG	TRUE	WRONG	TRUE	WRONG	TRUE				3.09803e+08	7.29057e+08	7.81757e+08	1.49858	0.922096317280453	1.61201	0.908284023668639	0.113431	0.640127388535032	1.23468	0.872170439414115	1.33537	0.862977602108037	0.100688	0.631349782293179	313.491
tr|E9QC86|E9QC86_DANRE	rbb4l	tr|E9QC86|E9QC86_DANRE;tr|F1QT75|F1QT75_DANRE;tr|A8WGN1|A8WGN1_DANRE;sp|Q7ZTY4|RBBP7_DANRE	tr|E9QC86|E9QC86_DANRE;tr|F1QT75|F1QT75_DANRE;tr|A8WGN1|A8WGN1_DANRE;sp|Q7ZTY4|RBBP7_DANRE	Retinoblastoma-binding protein 4,-like OS=Danio rerio OX=7955 GN=rbb4l PE=1 SV=1;Retinoblastoma-binding protein 4,-like OS=Danio rerio OX=7955 GN=rbb4l PE=1 SV=1;Retinoblastoma binding protein 4, like OS=Danio rerio OX=7955 GN=rbb4l PE=2 SV=1;Histone-bindi	4	3	21.6	47.736	425	0	23.521	52804000	13	8			-1;-1;-1;-1	4061800	3086800	396740	578250	25540000	15082000	21920000	WRONG	TRUE	WRONG	TRUE	WRONG	TRUE				3.8183e+07	7.10243e+06	5.73697e+06	-0.759931	0.30028328611898	-0.220511	0.452662721893491	0.53942	0.789808917197452	-2.42655	0.150466045272969	-2.73457	0.156785243741765	-0.308025	0.500725689404935	31.9378
tr|E9QD79|E9QD79_DANRE	cltca	tr|E9QD79|E9QD79_DANRE;tr|A0A2R8PXZ0|A0A2R8PXZ0_DANRE;tr|Q6DRI2|Q6DRI2_DANRE;tr|F1R966|F1R966_DANRE;tr|B3DK43|B3DK43_DANRE;tr|A0A286YAZ4|A0A286YAZ4_DANRE;tr|E9QBV1|E9QBV1_DANRE;tr|E7FBE5|E7FBE5_DANRE	tr|E9QD79|E9QD79_DANRE;tr|A0A2R8PXZ0|A0A2R8PXZ0_DANRE;tr|Q6DRI2|Q6DRI2_DANRE;tr|F1R966|F1R966_DANRE;tr|B3DK43|B3DK43_DANRE;tr|A0A286YAZ4|A0A286YAZ4_DANRE;tr|E9QBV1|E9QBV1_DANRE	Clathrin heavy chain OS=Danio rerio OX=7955 GN=cltca PE=1 SV=3;Clathrin heavy chain OS=Danio rerio OX=7955 GN=cltca PE=1 SV=1;Clathrin heavy chain OS=Danio rerio OX=7955 GN=cltca PE=2 SV=1;Clathrin heavy chain OS=Danio rerio OX=7955 GN=cltca PE=1 SV=1;Clat	8	4	3	189.62	1661	0	28.517	53591000	87	8			-1;-1;-1;-1;-1;-1;-1;-1	615990	86121		529870			50906000	WRONG	TRUE	WRONG	TRUE	WRONG	TRUE				7.12939e+06	0	3.51813e+07									2.30296	0.942028985507246			0.891058
tr|E9QDB6|E9QDB6_DANRE	mrps23	tr|E9QDB6|E9QDB6_DANRE	tr|E9QDB6|E9QDB6_DANRE	Mitochondrial ribosomal protein S23 OS=Danio rerio OX=7955 GN=mrps23 PE=1 SV=1	1	11	55.9	21.524	188	0	85.816	621320000	14	18			-1	44380000	44380000			660430000			WRONG	TRUE	TRUE	WRONG	TRUE	WRONG	ZebraF_Quinine	ZebraF_Quinine		3.23634e+08															459.182
tr|E9QE32|E9QE32_DANRE	si:ch211-157j23.3	tr|E9QE32|E9QE32_DANRE;tr|A0A286Y9T4|A0A286Y9T4_DANRE;tr|F1QB75|F1QB75_DANRE;tr|X1WC46|X1WC46_DANRE	tr|E9QE32|E9QE32_DANRE;tr|A0A286Y9T4|A0A286Y9T4_DANRE;tr|F1QB75|F1QB75_DANRE;tr|X1WC46|X1WC46_DANRE	Si:ch211-157j23.3 (Fragment) OS=Danio rerio OX=7955 GN=si:ch211-157j23.3 PE=4 SV=1;Si:ch211-157j23.3 OS=Danio rerio OX=7955 GN=si:ch211-157j23.3 PE=4 SV=1;Si:ch211-157j23.2 (Fragment) OS=Danio rerio OX=7955 GN=si:ch211-157j23.2 PE=4 SV=1;Si:ch211-157j23.2	4	2	6.5	55.887	495	0	12.468	11548000	27	4			-1;-1;-1;-1	427690	47409	208430	171860	2124000		4279000	WRONG	TRUE	WRONG	TRUE	WRONG	TRUE				1.21795e+06	7.74952e+06	3.54126e+06			1.01049	0.81508875739645			2.66965	0.970705725699068	1.53981	0.885375494071146	-1.12985	0.23367198838897	0.490521
tr|E9QED6|E9QED6_DANRE	zgc:113984	tr|E9QED6|E9QED6_DANRE;tr|A0A2R8RK13|A0A2R8RK13_DANRE;tr|E9QG16|E9QG16_DANRE;tr|A0A286YA72|A0A286YA72_DANRE;tr|F1R4T8|F1R4T8_DANRE	tr|E9QED6|E9QED6_DANRE;tr|A0A2R8RK13|A0A2R8RK13_DANRE;tr|E9QG16|E9QG16_DANRE;tr|A0A286YA72|A0A286YA72_DANRE;tr|F1R4T8|F1R4T8_DANRE	Zgc:113984 OS=Danio rerio OX=7955 GN=zgc:113984 PE=1 SV=1;Zgc:113984 OS=Danio rerio OX=7955 GN=zgc:113984 PE=1 SV=1;Zgc:113984 OS=Danio rerio OX=7955 GN=zgc:113984 PE=1 SV=1;Zgc:113984 OS=Danio rerio OX=7955 GN=zgc:113984 PE=1 SV=2;Zgc:113984 (Fragment) OS	5	12	45.6	20.41	182	0	138.15	3167000000	12	64			-1;-1;-1;-1;-1	263920000	12349000	115210000	136360000	382790000	2488300000	1740300000	WRONG	TRUE	WRONG	TRUE	WRONG	TRUE				1.08206e+08	1.10011e+09	8.20304e+08	2.70054	0.987252124645892	2.18471	0.958579881656805	-0.515824	0.345541401273885	3.34579	0.988015978695073	2.92237	0.964426877470356	-0.423415	0.449927431059507	127.77
tr|E9QEE8|E9QEE8_DANRE	ndufb4	tr|E9QEE8|E9QEE8_DANRE;tr|Q6PBK0|Q6PBK0_DANRE	tr|E9QEE8|E9QEE8_DANRE;tr|Q6PBK0|Q6PBK0_DANRE	NADH:ubiquinone oxidoreductase subunit B4 OS=Danio rerio OX=7955 GN=ndufb4 PE=1 SV=1;NADH dehydrogenase (Ubiquinone) 1 beta subcomplex, 4 OS=Danio rerio OX=7955 GN=ndufb4 PE=1 SV=1	2	6	43.7	14.144	119	0	50.956	284830000	6	22			-1;-1	47472000	32918000	5704200	8849700	121010000	127450000	85840000	WRONG	TRUE	WRONG	TRUE	WRONG	TRUE				1.39318e+08	4.7131e+07	4.05232e+07	0.0748051	0.485835694050992	-0.495404	0.380177514792899	-0.570209	0.326433121019108	-1.56363	0.274300932090546	-1.78156	0.268774703557312	-0.217929	0.541364296081277	340.589
tr|E9QEK4|E9QEK4_DANRE	mrpl45	tr|E9QEK4|E9QEK4_DANRE;tr|Q7ZW74|Q7ZW74_DANRE;tr|A0A2R8Q8B0|A0A2R8Q8B0_DANRE;tr|F1Q718|F1Q718_DANRE	tr|E9QEK4|E9QEK4_DANRE;tr|Q7ZW74|Q7ZW74_DANRE;tr|A0A2R8Q8B0|A0A2R8Q8B0_DANRE	Mitochondrial ribosomal protein L45 OS=Danio rerio OX=7955 GN=mrpl45 PE=1 SV=1;Mitochondrial ribosomal protein L45 OS=Danio rerio OX=7955 GN=mrpl45 PE=2 SV=1;Mitochondrial ribosomal protein L45 OS=Danio rerio OX=7955 GN=mrpl45 PE=1 SV=1	4	21	62.7	36.433	316	0	167.85	1436000000	23	46			-1;-1;-1;-1	62433000	62433000			1506500000			WRONG	TRUE	TRUE	WRONG	WRONG	TRUE	ZebraF_Quinine		ZebraF_Mock	5.0193e+08		0													645.968
tr|E9QEV7|E9QEV7_DANRE	tpd52l2b	tr|E9QEV7|E9QEV7_DANRE;tr|Q6P3J1|Q6P3J1_DANRE;tr|E9QEK2|E9QEK2_DANRE;tr|Q7ZW42|Q7ZW42_DANRE;tr|F1QXG8|F1QXG8_DANRE;tr|E9QEC8|E9QEC8_DANRE;tr|E9QCR8|E9QCR8_DANRE;tr|E9QG45|E9QG45_DANRE;tr|A0A2R8Q9R2|A0A2R8Q9R2_DANRE	tr|E9QEV7|E9QEV7_DANRE;tr|Q6P3J1|Q6P3J1_DANRE;tr|E9QEK2|E9QEK2_DANRE;tr|Q7ZW42|Q7ZW42_DANRE;tr|F1QXG8|F1QXG8_DANRE;tr|E9QEC8|E9QEC8_DANRE;tr|E9QCR8|E9QCR8_DANRE;tr|E9QG45|E9QG45_DANRE;tr|A0A2R8Q9R2|A0A2R8Q9R2_DANRE	Tpd52-like 2b (Fragment) OS=Danio rerio OX=7955 GN=tpd52l2b PE=1 SV=1;Tpd52-like 2b OS=Danio rerio OX=7955 GN=tpd52l2b PE=1 SV=1;Tpd52-like 2b OS=Danio rerio OX=7955 GN=tpd52l2b PE=1 SV=1;Tumor protein D52-like 2b OS=Danio rerio OX=7955 GN=tpd52l2b PE=2 SV	9	3	21.4	19.049	173	0	22.447	36161000	10	6			-1;-1;-1;-1;-1;-1;-1;-1;-1	3616100	2256000	758050	602110	23931000			WRONG	TRUE	WRONG	TRUE	WRONG	TRUE				2.14664e+07	1.04388e+07	4.59512e+06							-1.04012	0.355525965379494	-2.22391	0.208168642951252	-1.18379	0.216255442670537	23.3419
tr|E9QF21|E9QF21_DANRE	mrpl34	tr|E9QF21|E9QF21_DANRE;tr|E9QEZ5|E9QEZ5_DANRE	tr|E9QF21|E9QF21_DANRE;tr|E9QEZ5|E9QEZ5_DANRE	Mitochondrial ribosomal protein L34 OS=Danio rerio OX=7955 GN=mrpl34 PE=4 SV=1;Mitochondrial ribosomal protein L34 OS=Danio rerio OX=7955 GN=mrpl34 PE=4 SV=1	2	4	11.7	13.608	120	0	32.186	1065500000	6	24			-1;-1	177580000	40530000	67927000	69121000	314930000	760950000	406970000	WRONG	TRUE	WRONG	TRUE	WRONG	TRUE				2.31392e+08	5.11453e+08	2.72306e+08	1.27277	0.878186968838527	0.369891	0.630177514792899	-0.902879	0.187898089171975	1.14426	0.840213049267643	0.234893	0.66403162055336	-0.909371	0.30188679245283	419.347
tr|E9QF92|E9QF92_DANRE	dctn2	tr|E9QF92|E9QF92_DANRE;tr|F1QA97|F1QA97_DANRE;sp|Q7T3H1|DCTN2_DANRE	tr|E9QF92|E9QF92_DANRE;tr|F1QA97|F1QA97_DANRE;sp|Q7T3H1|DCTN2_DANRE	Dynactin subunit 2 OS=Danio rerio OX=7955 GN=dctn2 PE=1 SV=1;Dynactin subunit 2 OS=Danio rerio OX=7955 GN=dctn2 PE=1 SV=2;Dynactin subunit 2 OS=Danio rerio OX=7955 GN=dctn2 PE=2 SV=1	3	2	6.5	44.252	402	0	12.707	32486000	20	7			-1;-1;-1	1624300	441140	417170	765970	14880000	13097000	14796000	WRONG	TRUE	WRONG	TRUE	WRONG	TRUE				8.39511e+06	1.14894e+07	1.16913e+07	-0.184138	0.424929178470255	-0.00816732	0.519230769230769	0.175971	0.673566878980892	0.452683	0.684420772303595	0.477814	0.714097496706192	0.0251304	0.60522496371553	4.56429
tr|E9QFI5|E9QFI5_DANRE	dbi	tr|E9QFI5|E9QFI5_DANRE;tr|Q7ZVC7|Q7ZVC7_DANRE;tr|Q6P5L2|Q6P5L2_DANRE	tr|E9QFI5|E9QFI5_DANRE;tr|Q7ZVC7|Q7ZVC7_DANRE;tr|Q6P5L2|Q6P5L2_DANRE	Diazepam-binding inhibitor (GABA receptor modulator, acyl-CoA binding protein) OS=Danio rerio OX=7955 GN=dbi PE=1 SV=1;Zgc:77734 protein OS=Danio rerio OX=7955 GN=dbi PE=2 SV=1;Diazepam-binding inhibitor (GABA receptor modulator, acyl-CoA binding protein)	3	2	42.4	9.6158	85	0	13.868	38081000	5	5			-1;-1;-1	7616300	4089700	3526600		20340000	35634000		WRONG	TRUE	WRONG	TRUE	TRUE	WRONG		ZebraF_Quinine	ZebraF_1748	1.9457e+07	2.42821e+07		0.808935	0.739376770538244					0.319599	0.649800266311585					42.3144
tr|E9QFU6|E9QFU6_DANRE	si:ch73-36p18.1	tr|E9QFU6|E9QFU6_DANRE;tr|E7F8J2|E7F8J2_DANRE	tr|E9QFU6|E9QFU6_DANRE;tr|E7F8J2|E7F8J2_DANRE	Si:ch73-36p18.1 OS=Danio rerio OX=7955 GN=si:ch73-36p18.1 PE=3 SV=2;Si:dkey-108k21.10 OS=Danio rerio OX=7955 GN=si:dkey-108k21.10 PE=3 SV=1	2	6	47.5	21.058	204	0	47.204	7230200000	6	26			-1;-1	1205000000	686610000	316670000	201740000	3797900000	2873100000	2682800000	WRONG	TRUE	WRONG	TRUE	WRONG	TRUE				3.89984e+09	2.61652e+09	9.23792e+08	-0.402594	0.381019830028329	-0.501462	0.374260355029586	-0.0988687	0.519108280254777	-0.575768	0.44340878828229	-2.07778	0.230566534914361	-1.50201	0.150943396226415	7104.07
tr|E9QFV1|E9QFV1_DANRE	ddx41	tr|E9QFV1|E9QFV1_DANRE;tr|F1QW66|F1QW66_DANRE;tr|A0A2R8QHE6|A0A2R8QHE6_DANRE	tr|E9QFV1|E9QFV1_DANRE;tr|F1QW66|F1QW66_DANRE;tr|A0A2R8QHE6|A0A2R8QHE6_DANRE	DEAD (Asp-Glu-Ala-Asp) box polypeptide 41 OS=Danio rerio OX=7955 GN=ddx41 PE=1 SV=1;DEAD (Asp-Glu-Ala-Asp) box polypeptide 41 (Fragment) OS=Danio rerio OX=7955 GN=ddx41 PE=1 SV=1;DEAD (Asp-Glu-Ala-Asp) box polypeptide 41 OS=Danio rerio OX=7955 GN=ddx41 PE=	3	20	58.1	24.783	222	0	323.31	26880000000	10	152			-1;-1;-1	2688000000	501650000	849690000	1336700000	4974200000	14655000000	16610000000	WRONG	TRUE	WRONG	TRUE	WRONG	TRUE				3.30568e+09	8.28254e+09	5.995e+09	1.55886	0.929178470254957	1.73952	0.92603550295858	0.180659	0.678343949044586	1.32513	0.88814913448735	0.858815	0.790513833992095	-0.466313	0.433962264150943	5190.37
tr|E9QFX0|E9QFX0_DANRE	apoc1	tr|E9QFX0|E9QFX0_DANRE;tr|E9QDI1|E9QDI1_DANRE	tr|E9QFX0|E9QFX0_DANRE;tr|E9QDI1|E9QDI1_DANRE	Apolipoprotein C-I OS=Danio rerio OX=7955 GN=apoc1 PE=1 SV=1;Apolipoprotein C-I OS=Danio rerio OX=7955 GN=apoc1 PE=1 SV=1	2	2	29.8	9.785	84	0	40.62	255190000	4	7			-1;-1	63799000	28874000	20350000	14574000	125880000	150940000	66241000	WRONG	TRUE	WRONG	TRUE	WRONG	TRUE				1.09899e+08	1.12094e+08	4.44897e+07	0.261926	0.546742209631728	-0.926253	0.276627218934911	-1.18818	0.105095541401274	0.0285344	0.585885486018642	-1.30464	0.350461133069829	-1.33317	0.182873730043541	298.747
tr|E9QGM4|E9QGM4_DANRE	nup98	tr|E9QGM4|E9QGM4_DANRE;tr|A0A0R4IAQ8|A0A0R4IAQ8_DANRE;tr|E7F981|E7F981_DANRE;tr|Q0VFW5|Q0VFW5_DANRE	tr|E9QGM4|E9QGM4_DANRE;tr|A0A0R4IAQ8|A0A0R4IAQ8_DANRE;tr|E7F981|E7F981_DANRE	Nucleoporin 98 and 96 precursor OS=Danio rerio OX=7955 GN=nup98 PE=1 SV=1;Nucleoporin 98 and 96 precursor OS=Danio rerio OX=7955 GN=nup98 PE=1 SV=2;Nucleoporin 98 and 96 precursor OS=Danio rerio OX=7955 GN=nup98 PE=1 SV=3	4	3	2.7	194.71	1803	0	47.239	16905000	69	4			-1;-1;-1;-1	244990	244990			17683000			WRONG	TRUE	TRUE	WRONG	TRUE	WRONG	ZebraF_Quinine	ZebraF_Quinine		1.60848e+07															2.53481
tr|E9QGU4|E9QGU4_DANRE	cct6a	tr|E9QGU4|E9QGU4_DANRE;tr|Q7ZYX4|Q7ZYX4_DANRE;tr|E9QD64|E9QD64_DANRE	tr|E9QGU4|E9QGU4_DANRE;tr|Q7ZYX4|Q7ZYX4_DANRE;tr|E9QD64|E9QD64_DANRE	Chaperonin-containing TCP1, subunit 6A (zeta 1) OS=Danio rerio OX=7955 GN=cct6a PE=1 SV=1;Chaperonin-containing TCP1, subunit 6A (zeta 1) OS=Danio rerio OX=7955 GN=cct6a PE=1 SV=1;Chaperonin-containing TCP1, subunit 6A (zeta 1) (Fragment) OS=Danio rerio OX	3	8	19.2	57.68	531	0	50.706	85300000	27	16			-1;-1;-1	3159300	924990	378160	1856100	32813000	27422000	41233000	WRONG	TRUE	WRONG	TRUE	WRONG	TRUE				2.37641e+07	1.40603e+07	3.82463e+07	-0.258934	0.409348441926346	0.329532	0.619822485207101	0.588466	0.799363057324841	-0.75716	0.411451398135819	0.686534	0.762845849802372	1.44369	0.882438316400581	9.57049
tr|E9QGV8|E9QGV8_DANRE	pabpn1	tr|E9QGV8|E9QGV8_DANRE;tr|A7YYD9|A7YYD9_DANRE;tr|Q6NUT4|Q6NUT4_DANRE;tr|F8W5X1|F8W5X1_DANRE	tr|E9QGV8|E9QGV8_DANRE;tr|A7YYD9|A7YYD9_DANRE;tr|Q6NUT4|Q6NUT4_DANRE;tr|F8W5X1|F8W5X1_DANRE	Poly(A)-binding protein, nuclear 1 OS=Danio rerio OX=7955 GN=pabpn1 PE=1 SV=1;Pabpn1 protein OS=Danio rerio OX=7955 GN=pabpn1 PE=1 SV=1;Pabpn1 protein OS=Danio rerio OX=7955 GN=pabpn1 PE=1 SV=1;Poly(A)-binding protein, nuclear 1 (Fragment) OS=Danio rerio O	4	9	70.5	24.269	220	0	101.51	1059100000	10	23			-1;-1;-1;-1	105910000	105400000		505420	1110900000		8129200	WRONG	TRUE	WRONG	TRUE	WRONG	TRUE				6.1493e+08	0	3.85721e+06			-7.0944	0.00739644970414201					-7.31672	0.00922266139657444			1090.53
tr|E9QH15|E9QH15_DANRE	eftud2	tr|E9QH15|E9QH15_DANRE;tr|F1Q6N0|F1Q6N0_DANRE;tr|A8WFS1|A8WFS1_DANRE;tr|E7FGW2|E7FGW2_DANRE	tr|E9QH15|E9QH15_DANRE;tr|F1Q6N0|F1Q6N0_DANRE;tr|A8WFS1|A8WFS1_DANRE;tr|E7FGW2|E7FGW2_DANRE	Elongation factor Tu GTP-binding domain-containing 2 OS=Danio rerio OX=7955 GN=eftud2 PE=1 SV=1;Elongation factor Tu GTP-binding domain-containing 2 OS=Danio rerio OX=7955 GN=eftud2 PE=1 SV=1;Eftud2 protein OS=Danio rerio OX=7955 GN=eftud2 PE=2 SV=1;Elonga	4	4	5.2	109.02	970	0	31.636	43003000	52	6			-1;-1;-1;-1	826980	826980			43816000			WRONG	TRUE	TRUE	WRONG	TRUE	WRONG	ZebraF_Quinine	ZebraF_Quinine		3.64821e+07															8.55642
tr|E9QHM2|E9QHM2_DANRE	mlst8	tr|E9QHM2|E9QHM2_DANRE;tr|B2GPI2|B2GPI2_DANRE;sp|Q803V5|LST8_DANRE;tr|A0A2R8QP30|A0A2R8QP30_DANRE;tr|A0A0R4IPN3|A0A0R4IPN3_DANRE	tr|E9QHM2|E9QHM2_DANRE;tr|B2GPI2|B2GPI2_DANRE;sp|Q803V5|LST8_DANRE;tr|A0A2R8QP30|A0A2R8QP30_DANRE;tr|A0A0R4IPN3|A0A0R4IPN3_DANRE	Target of rapamycin complex subunit lst8 (Fragment) OS=Danio rerio OX=7955 GN=mlst8 PE=1 SV=8;Gbl protein OS=Danio rerio OX=7955 GN=mlst8 PE=2 SV=1;Target of rapamycin complex subunit lst8 OS=Danio rerio OX=7955 GN=mlst8 PE=2 SV=1;Target of rapamycin compl	5	2	15.8	21.174	190	0	19.131	31343000	7	4			-1;-1;-1;-1;-1	4477500	4477500			33473000			WRONG	TRUE	TRUE	WRONG	TRUE	WRONG	ZebraF_Quinine	ZebraF_Quinine		2.98236e+07															46.3268
tr|E9QHX8|E9QHX8_DANRE	ssr4	tr|E9QHX8|E9QHX8_DANRE;tr|Q6IQ57|Q6IQ57_DANRE;tr|F1QXF8|F1QXF8_DANRE	tr|E9QHX8|E9QHX8_DANRE;tr|Q6IQ57|Q6IQ57_DANRE;tr|F1QXF8|F1QXF8_DANRE	Signal sequence receptor, delta OS=Danio rerio OX=7955 GN=ssr4 PE=1 SV=1;Signal sequence receptor, delta OS=Danio rerio OX=7955 GN=ssr4 PE=2 SV=1;Signal sequence receptor, delta OS=Danio rerio OX=7955 GN=ssr4 PE=1 SV=1	3	3	23.9	17.518	159	0	21.582	72539000	5	6			-1;-1;-1	14508000	6224900	1946600	6336200	30330000	28092000	29785000	WRONG	TRUE	WRONG	TRUE	WRONG	TRUE				2.9616e+07	1.34034e+07	2.4178e+07	-0.110586	0.449008498583569	-0.0261595	0.513313609467456	0.0844266	0.625796178343949	-1.14378	0.343541944074567	-0.292684	0.563899868247694	0.851092	0.798258345428157	64.4065
tr|E9QHY3|E9QHY3_DANRE	phf5a	tr|E9QHY3|E9QHY3_DANRE;tr|Q6YMR2|Q6YMR2_DANRE	tr|E9QHY3|E9QHY3_DANRE;tr|Q6YMR2|Q6YMR2_DANRE	PHD finger protein 5A OS=Danio rerio OX=7955 GN=phf5a PE=1 SV=1;MCG1346-like protein OS=Danio rerio OX=7955 GN=phf5a PE=1 SV=1	2	8	68.6	11.488	102	0	87.616	990720000	8	37			-1;-1	123840000	113240000	5937000	4665600	935330000	99631000	52194000	WRONG	TRUE	WRONG	TRUE	WRONG	TRUE				5.66747e+08	6.54061e+07	2.84847e+07	-3.23081	0.0864022662889518	-4.16352	0.0843195266272189	-0.932711	0.178343949044586	-3.11521	0.0945406125166445	-4.31444	0.0764163372859025	-1.19924	0.211901306240929	1171.65
tr|E9QHY5|E9QHY5_DANRE	si:dkey-229d11.5	tr|E9QHY5|E9QHY5_DANRE;tr|A0A2R8QG14|A0A2R8QG14_DANRE;tr|A0A2R8PXE5|A0A2R8PXE5_DANRE	tr|E9QHY5|E9QHY5_DANRE;tr|A0A2R8QG14|A0A2R8QG14_DANRE;tr|A0A2R8PXE5|A0A2R8PXE5_DANRE	Si:dkey-229d11.5 OS=Danio rerio OX=7955 GN=si:dkey-229d11.5 PE=1 SV=2;Si:dkey-229d11.5 OS=Danio rerio OX=7955 GN=si:dkey-229d11.5 PE=1 SV=1;Si:dkey-229d11.5 OS=Danio rerio OX=7955 GN=si:dkey-229d11.5 PE=1 SV=1	3	5	10.1	95.09	910	0	87.917	510230000	7	19			-1;-1;-1	72890000	17193000	16921000	38775000	92956000	161780000	395590000	WRONG	TRUE	WRONG	TRUE	WRONG	TRUE				1.14519e+08	1.63112e+08	1.89085e+08	0.799413	0.736543909348442	2.08939	0.948224852071006	1.28997	0.92515923566879	0.510282	0.70439414114514	0.723449	0.766798418972332	0.213167	0.658925979680697	177.889
tr|E9QIC1|E9QIC1_DANRE	cdc5l	tr|E9QIC1|E9QIC1_DANRE;tr|Q803E9|Q803E9_DANRE	tr|E9QIC1|E9QIC1_DANRE;tr|Q803E9|Q803E9_DANRE	CDC5 cell division cycle 5-like (S. pombe) OS=Danio rerio OX=7955 GN=cdc5l PE=1 SV=2;CDC5 cell division cycle 5-like (S. pombe) OS=Danio rerio OX=7955 GN=cdc5l PE=2 SV=1	2	4	8.6	91.724	800	0	32.387	25694000	35	9			-1;-1	734100	248560	299620	185920	15717000	13367000	6628000	WRONG	TRUE	WRONG	TRUE	WRONG	TRUE				8.27778e+06	1.44413e+07	4.96609e+06	-0.23365	0.419263456090652	-1.24568	0.238165680473373	-1.01203	0.146496815286624	0.802885	0.785619174434088	-0.737133	0.472990777338603	-1.54002	0.146589259796807	2.57175
tr|E9QIE8|E9QIE8_DANRE	celf1	tr|E9QIE8|E9QIE8_DANRE;sp|Q9IBD0|CELF1_DANRE;tr|E9QEH4|E9QEH4_DANRE	tr|E9QIE8|E9QIE8_DANRE;sp|Q9IBD0|CELF1_DANRE	CUGBP Elav-like family member 1 (Fragment) OS=Danio rerio OX=7955 GN=celf1 PE=1 SV=1;CUGBP Elav-like family member 1 OS=Danio rerio OX=7955 GN=celf1 PE=1 SV=1	3	4	25.4	19.266	169	0	33.022	56002000	15	6			-1;-1;-1	3733500	3733500			60780000			WRONG	TRUE	TRUE	WRONG	TRUE	WRONG	ZebraF_Quinine	ZebraF_Quinine		4.95617e+07															38.629
tr|E9QIK2|E9QIK2_DANRE	mdka	tr|E9QIK2|E9QIK2_DANRE;tr|Q9W767|Q9W767_DANRE;tr|A0A0B5JQ06|A0A0B5JQ06_DANRE;tr|A0A1D5NS41|A0A1D5NS41_DANRE;tr|A0A1D5NSV1|A0A1D5NSV1_DANRE	tr|E9QIK2|E9QIK2_DANRE;tr|Q9W767|Q9W767_DANRE;tr|A0A0B5JQ06|A0A0B5JQ06_DANRE;tr|A0A1D5NS41|A0A1D5NS41_DANRE;tr|A0A1D5NSV1|A0A1D5NSV1_DANRE	Midkine a (Fragment) OS=Danio rerio OX=7955 GN=mdka PE=4 SV=1;Midkine a OS=Danio rerio OX=7955 GN=mdka PE=1 SV=1;Mdka (Fragment) OS=Danio rerio OX=7955 GN=mdka PE=1 SV=1;Midkine a OS=Danio rerio OX=7955 GN=mdka PE=4 SV=1;Midkine a OS=Danio rerio OX=7955 GN	5	6	55.6	14.7	135	0	120.44	2839200000	6	55			-1;-1;-1;-1;-1	473190000	138100000	255090000	80003000	887060000	2857300000	591520000	WRONG	TRUE	WRONG	TRUE	WRONG	TRUE				7.01407e+08	1.84114e+09	3.20075e+08	1.68755	0.944759206798867	-0.584605	0.346153846153846	-2.27215	0.0238853503184713	1.39228	0.896138482023968	-1.13184	0.375494071146245	-2.52412	0.0537010159651669	1428.86
tr|E9QIZ1|E9QIZ1_DANRE	si:ch211-197h24.6	tr|E9QIZ1|E9QIZ1_DANRE	tr|E9QIZ1|E9QIZ1_DANRE	Si:ch211-197h24.6 OS=Danio rerio OX=7955 GN=si:ch211-197h24.6 PE=1 SV=1	1	19	67.8	43.213	391	0	168.6	1293000000	27	49			-1	47888000	46598000	675100	614570	1325500000	30398000	16768000	WRONG	TRUE	WRONG	TRUE	WRONG	TRUE				7.2671e+08	2.5101e+07	1.26636e+07	-5.44642	0.0297450424929178	-6.30468	0.022189349112426	-0.858266	0.211783439490446	-4.85556	0.0372836218375499	-5.84262	0.0329380764163373	-0.987062	0.285921625544267	482.13
tr|E9QJ03|E9QJ03_DANRE	psmb7	tr|E9QJ03|E9QJ03_DANRE;tr|Q9PUS1|Q9PUS1_DANRE;tr|Q7T002|Q7T002_DANRE;tr|Q561Y7|Q561Y7_DANRE;tr|F1Q5N4|F1Q5N4_DANRE	tr|E9QJ03|E9QJ03_DANRE;tr|Q9PUS1|Q9PUS1_DANRE;tr|Q7T002|Q7T002_DANRE;tr|Q561Y7|Q561Y7_DANRE;tr|F1Q5N4|F1Q5N4_DANRE	Proteasome 20S subunit beta 7 OS=Danio rerio OX=7955 GN=psmb7 PE=1 SV=1;Proteasome subunit beta (Fragment) OS=Danio rerio OX=7955 GN=psmb7 PE=2 SV=1;Proteasome subunit beta OS=Danio rerio OX=7955 GN=psmb7 PE=1 SV=2;Proteasome subunit beta OS=Danio rerio OX	5	2	7.1	22.864	211	0	12.22	30397000	6	5			-1;-1;-1;-1;-1	5066100		2000500	3065700			20344000	TRUE	WRONG	WRONG	TRUE	WRONG	TRUE	ZebraF_1748	ZebraF_Mock			1.6529e+07	1.40377e+07											-0.235695	0.528301886792453	0
tr|E9QJ96|E9QJ96_DANRE	ywhaba	tr|E9QJ96|E9QJ96_DANRE;sp|Q5PRD0|143BA_DANRE	tr|E9QJ96|E9QJ96_DANRE;sp|Q5PRD0|143BA_DANRE	14-3-3 protein beta/alpha-A (Fragment) OS=Danio rerio OX=7955 GN=ywhaba PE=1 SV=1;14-3-3 protein beta/alpha-A OS=Danio rerio OX=7955 GN=ywhaba PE=2 SV=2	2	5	28.3	25.757	226	0	44.362	316670000	14	13			-1;-1	22619000	7286700	5125200	10207000	138350000	126710000	134580000	WRONG	TRUE	WRONG	TRUE	WRONG	TRUE				9.70693e+07	9.88101e+07	1.04604e+08	-0.126792	0.446175637393768	-0.0398586	0.50887573964497	0.0869336	0.627388535031847	0.0256445	0.580559254327563	0.107848	0.644268774703557	0.0822038	0.625544267053701	75.3925
tr|E9QJI5|E9QJI5_DANRE	mylpfa	tr|E9QJI5|E9QJI5_DANRE;tr|A0A2R8QTL0|A0A2R8QTL0_DANRE;tr|O93409|O93409_DANRE;tr|Q66I73|Q66I73_DANRE;tr|E9QG51|E9QG51_DANRE	tr|E9QJI5|E9QJI5_DANRE;tr|A0A2R8QTL0|A0A2R8QTL0_DANRE;tr|O93409|O93409_DANRE;tr|Q66I73|Q66I73_DANRE	Myosin light chain, phosphorylatable, fast skeletal muscle a OS=Danio rerio OX=7955 GN=mylpfa PE=1 SV=1;Myosin light chain, phosphorylatable, fast skeletal muscle a OS=Danio rerio OX=7955 GN=mylpfa PE=1 SV=1;Mylz2 protein OS=Danio rerio OX=7955 GN=mylpfa P	5	3	26.9	16.317	145	0	19.133	81587000	10	5			-1;-1;-1;-1;-1	8158700			8158700			90002000	TRUE	WRONG	TRUE	WRONG	WRONG	TRUE		ZebraF_Mock	ZebraF_Mock			6.22644e+07													0
tr|E9QJP3|E9QJP3_DANRE	si:dkey-90l23.1	tr|E9QJP3|E9QJP3_DANRE;tr|A0A2R8Q7X2|A0A2R8Q7X2_DANRE	tr|E9QJP3|E9QJP3_DANRE;tr|A0A2R8Q7X2|A0A2R8Q7X2_DANRE	Si:dkey-90l23.1 OS=Danio rerio OX=7955 GN=si:dkey-90l23.1 PE=1 SV=1;Si:dkey-90l23.1 OS=Danio rerio OX=7955 GN=si:dkey-90l23.1 PE=1 SV=1	2	18	55.9	25.329	227	0	323.31	7322100000	10	117			-1;-1	732210000	225550000	269660000	237010000	2072500000	4632500000	3377600000	WRONG	TRUE	WRONG	TRUE	WRONG	TRUE				1.41713e+09	2.28661e+09	1.37687e+09	1.16042	0.854107648725212	0.704626	0.733727810650888	-0.455792	0.363057324840764	0.690242	0.753661784287617	-0.0415791	0.616600790513834	-0.731821	0.34833091436865	2333.67
tr|F1Q4N4|F1Q4N4_DANRE	ndufs2	tr|F1Q4N4|F1Q4N4_DANRE;tr|Q502L5|Q502L5_DANRE;tr|Q32LT4|Q32LT4_DANRE	tr|F1Q4N4|F1Q4N4_DANRE;tr|Q502L5|Q502L5_DANRE	NADH:ubiquinone oxidoreductase core subunit S2 OS=Danio rerio OX=7955 GN=ndufs2 PE=1 SV=1;Zgc:112036 protein OS=Danio rerio OX=7955 GN=ndufs2 PE=2 SV=1	3	8	28.7	52.712	464	0	74.344	247620000	24	14			-1;-1;-1	10317000	10317000			263190000			WRONG	TRUE	TRUE	WRONG	TRUE	WRONG	ZebraF_Quinine	ZebraF_Quinine		1.70523e+08															106.746
tr|F1Q4Q4|F1Q4Q4_DANRE	lmf2b	tr|F1Q4Q4|F1Q4Q4_DANRE;tr|A0A2R8QL83|A0A2R8QL83_DANRE	tr|F1Q4Q4|F1Q4Q4_DANRE;tr|A0A2R8QL83|A0A2R8QL83_DANRE	Lipase maturation factor OS=Danio rerio OX=7955 GN=lmf2b PE=1 SV=1;Lipase maturation factor OS=Danio rerio OX=7955 GN=lmf2b PE=1 SV=1	2	2	2.1	80.351	713	0	11.819	4356800	17	3			-1;-1	256280			256280			4796700	WRONG	TRUE	TRUE	WRONG	WRONG	TRUE	ZebraF_Quinine		ZebraF_Mock	0		3.32497e+06													0
tr|F1Q4Q8|F1Q4Q8_DANRE	sardh	tr|F1Q4Q8|F1Q4Q8_DANRE;tr|F1Q5K3|F1Q5K3_DANRE;tr|E7EZU7|E7EZU7_DANRE;tr|Q7ZTU7|Q7ZTU7_DANRE	tr|F1Q4Q8|F1Q4Q8_DANRE;tr|F1Q5K3|F1Q5K3_DANRE;tr|E7EZU7|E7EZU7_DANRE;tr|Q7ZTU7|Q7ZTU7_DANRE	Sarcosine dehydrogenase OS=Danio rerio OX=7955 GN=sardh PE=1 SV=3;Sarcosine dehydrogenase OS=Danio rerio OX=7955 GN=sardh PE=1 SV=1;Sarcosine dehydrogenase OS=Danio rerio OX=7955 GN=sardh PE=1 SV=2;Sarcosine dehydrogenase OS=Danio rerio OX=7955 GN=sardh PE	4	4	5.2	100.95	908	0	25.532	33529000	57	6			-1;-1;-1;-1	588230	160840	139470	287920		16829000	16440000	WRONG	TRUE	WRONG	TRUE	WRONG	TRUE				8.72319e+06	1.09475e+07	1.25247e+07					-0.0337392	0.554140127388535	0.327676	0.652463382157124	0.521853	0.727272727272727	0.194177	0.654571843251089	1.66414
tr|F1Q511|F1Q511_DANRE	acin1b	tr|F1Q511|F1Q511_DANRE;tr|F1QRA3|F1QRA3_DANRE	tr|F1Q511|F1Q511_DANRE;tr|F1QRA3|F1QRA3_DANRE	Apoptotic chromatin condensation inducer 1b OS=Danio rerio OX=7955 GN=acin1b PE=1 SV=1;Apoptotic chromatin condensation inducer 1b (Fragment) OS=Danio rerio OX=7955 GN=acin1b PE=1 SV=2	2	5	3.8	139.43	1259	0	41.452	14116000	55	12			-1;-1	256660	60619	196040		9466800	15063000		WRONG	TRUE	WRONG	TRUE	WRONG	TRUE				3.17245e+06	1.48478e+07	0	0.67006	0.68271954674221					2.22658	0.950732356857523					0.6272
tr|F1Q5B8|F1Q5B8_DANRE	ogdha	tr|F1Q5B8|F1Q5B8_DANRE;tr|B8JI08|B8JI08_DANRE;tr|A0A0R4IP01|A0A0R4IP01_DANRE;tr|Q6PBQ6|Q6PBQ6_DANRE;tr|F1RAH0|F1RAH0_DANRE;tr|Q58EE8|Q58EE8_DANRE;tr|A0A2R8Q9W1|A0A2R8Q9W1_DANRE;tr|E7EZ05|E7EZ05_DANRE	tr|F1Q5B8|F1Q5B8_DANRE;tr|B8JI08|B8JI08_DANRE;tr|A0A0R4IP01|A0A0R4IP01_DANRE	Oxoglutarate (alpha-ketoglutarate) dehydrogenase a (lipoamide) OS=Danio rerio OX=7955 GN=ogdha PE=1 SV=3;Oxoglutarate (alpha-ketoglutarate) dehydrogenase a (lipoamide) OS=Danio rerio OX=7955 GN=ogdha PE=1 SV=1;Oxoglutarate (alpha-ketoglutarate) dehydrogena	8	3	5.2	115.31	1019	0	20.191	22721000	45	4			-1;-1;-1;-1;-1;-1;-1;-1	504910	504910			23551000			WRONG	TRUE	TRUE	WRONG	TRUE	WRONG	ZebraF_Quinine	ZebraF_Quinine		2.16195e+07															5.22409
tr|F1Q5P8|F1Q5P8_DANRE	smarce1	tr|F1Q5P8|F1Q5P8_DANRE;tr|Q803S1|Q803S1_DANRE	tr|F1Q5P8|F1Q5P8_DANRE;tr|Q803S1|Q803S1_DANRE	SWI/SNF-related, matrix-associated, actin-dependent regulator of chromatin, subfamily e, member 1 OS=Danio rerio OX=7955 GN=smarce1 PE=1 SV=2;SWI/SNF-related, matrix-associated, actin-dependent regulator of chromatin, subfamily e, member 1 OS=Danio rerio O	2	4	9.4	45.467	406	0	29.013	23859000	20	6			-1;-1	1193000	691990	500970		20767000	12463000		WRONG	TRUE	WRONG	TRUE	WRONG	TRUE				1.31689e+07	1.37973e+07	0	-0.736641	0.305949008498584					0.0672458	0.59254327563249					7.15973
tr|F1Q685|F1Q685_DANRE	mrpl11	tr|F1Q685|F1Q685_DANRE;tr|Q6DGU3|Q6DGU3_DANRE	tr|F1Q685|F1Q685_DANRE;tr|Q6DGU3|Q6DGU3_DANRE	Mitochondrial ribosomal protein L11 OS=Danio rerio OX=7955 GN=mrpl11 PE=1 SV=1;Zgc:92770 OS=Danio rerio OX=7955 GN=mrpl11 PE=2 SV=1	2	10	61.2	20.884	196	0	143.08	257730000	14	14			-1;-1	18409000	18409000			275170000			WRONG	TRUE	TRUE	WRONG	TRUE	WRONG	ZebraF_Quinine	ZebraF_Quinine		1.44903e+08															190.47
tr|F1Q6Z5|F1Q6Z5_DANRE	cnbpa	tr|F1Q6Z5|F1Q6Z5_DANRE;tr|E9QBN6|E9QBN6_DANRE;tr|Q6PGX7|Q6PGX7_DANRE;tr|E7FCQ0|E7FCQ0_DANRE;tr|Q801Z9|Q801Z9_DANRE	tr|F1Q6Z5|F1Q6Z5_DANRE;tr|E9QBN6|E9QBN6_DANRE;tr|Q6PGX7|Q6PGX7_DANRE;tr|E7FCQ0|E7FCQ0_DANRE;tr|Q801Z9|Q801Z9_DANRE	CCHC-type zinc finger, nucleic acid-binding protein a OS=Danio rerio OX=7955 GN=cnbpa PE=1 SV=1;CCHC-type zinc finger, nucleic acid-binding protein a (Fragment) OS=Danio rerio OX=7955 GN=cnbpa PE=1 SV=1;Zinc finger protein 9 OS=Danio rerio OX=7955 GN=cnbpa	5	3	23.3	18.015	163	0	35.752	394960000	10	22			-1;-1;-1;-1;-1	39496000	26265000	5667700	7563100	255070000	123510000	91346000	WRONG	TRUE	WRONG	TRUE	WRONG	TRUE				2.49918e+08	7.80497e+07	5.77185e+07	-1.04627	0.252124645892351	-1.48148	0.20414201183432	-0.435214	0.382165605095541	-1.67899	0.251664447403462	-2.11435	0.226613965744401	-0.435359	0.445573294629898	271.753
tr|F1Q6Z9|F1Q6Z9_DANRE		tr|F1Q6Z9|F1Q6Z9_DANRE;tr|A7MC23|A7MC23_DANRE;tr|B3DIZ3|B3DIZ3_DANRE	tr|F1Q6Z9|F1Q6Z9_DANRE;tr|A7MC23|A7MC23_DANRE;tr|B3DIZ3|B3DIZ3_DANRE	Glucosidase, alpha; neutral AB OS=Danio rerio OX=7955 GN=ganab PE=1 SV=3;Zgc:171967 protein OS=Danio rerio OX=7955 GN=zgc:171967 PE=2 SV=1;Zgc:171967 OS=Danio rerio OX=7955 GN=zgc:171967 PE=1 SV=1	3	2	2.4	106.89	941	0	13.603	21160000	47	4			-1;-1;-1	450210	159840	87786	202590	7512600	8172000	10483000	WRONG	TRUE	WRONG	TRUE	WRONG	TRUE				7.14842e+06	5.6817e+06	7.26659e+06	0.121377	0.502832861189802	0.480667	0.665680473372781	0.359291	0.734076433121019	-0.331302	0.498002663115846	0.023654	0.629776021080369	0.354956	0.689404934687954	1.6538
tr|F1Q839|F1Q839_DANRE	mrpl42	tr|F1Q839|F1Q839_DANRE	tr|F1Q839|F1Q839_DANRE	Mitochondrial ribosomal protein L42 OS=Danio rerio OX=7955 GN=mrpl42 PE=4 SV=2	1	2	11.1	16.058	144	0	11.911	62265000	5	3			-1	12453000	12453000			64403000			WRONG	TRUE	TRUE	WRONG	TRUE	WRONG	ZebraF_Quinine	ZebraF_Quinine		5.9246e+07															128.846
tr|F1Q8C8|F1Q8C8_DANRE	prkra	tr|F1Q8C8|F1Q8C8_DANRE;tr|B0V3F9|B0V3F9_DANRE;sp|B0V3F8|PRKRA_DANRE	tr|F1Q8C8|F1Q8C8_DANRE;tr|B0V3F9|B0V3F9_DANRE;sp|B0V3F8|PRKRA_DANRE	Interferon-inducible double-stranded RNA-dependent protein kinase activator A homolog OS=Danio rerio OX=7955 GN=prkra PE=1 SV=1;Novel protein similar to H.sapiens PRKRA, protein kinase, interferon-inducible double stranded RNA dependent activator (PRKRA, z	3	6	26.6	31.559	289	0	59.111	382640000	12	14			-1;-1;-1	31887000	31887000			403060000			WRONG	TRUE	TRUE	WRONG	TRUE	WRONG	ZebraF_Quinine	ZebraF_Quinine		3.01862e+08															329.922
tr|F1Q8L0|F1Q8L0_DANRE	mrpl46	tr|F1Q8L0|F1Q8L0_DANRE;tr|Q6DGR0|Q6DGR0_DANRE;tr|Q5VSI3|Q5VSI3_DANRE	tr|F1Q8L0|F1Q8L0_DANRE;tr|Q6DGR0|Q6DGR0_DANRE;tr|Q5VSI3|Q5VSI3_DANRE	Mitochondrial ribosomal protein L46 OS=Danio rerio OX=7955 GN=mrpl46 PE=1 SV=1;Zgc:92810 OS=Danio rerio OX=7955 GN=mrpl46 PE=2 SV=1;Novel protein similar to mouse and human mitochondrial ribosomal protein L46 (MRPL46) OS=Danio rerio OX=7955 GN=mrpl46 PE=4	3	7	31.1	32.814	286	0	165.41	165780000	20	9			-1;-1;-1	8288900	8288900			179490000			WRONG	TRUE	TRUE	WRONG	TRUE	WRONG	ZebraF_Quinine	ZebraF_Quinine		1.15046e+08															85.7618
tr|F1Q931|F1Q931_DANRE	larp1b	tr|F1Q931|F1Q931_DANRE	tr|F1Q931|F1Q931_DANRE	La ribonucleoprotein 1B OS=Danio rerio OX=7955 GN=larp1b PE=1 SV=1	1	2	5.1	121.33	1076	0	22.492	11351000	55	4			-1	206390	206390			12883000			WRONG	TRUE	TRUE	WRONG	TRUE	WRONG	ZebraF_Quinine	ZebraF_Quinine		1.08011e+07															2.13543
tr|F1Q9D1|F1Q9D1_DANRE	alyref	tr|F1Q9D1|F1Q9D1_DANRE;tr|A7MBY2|A7MBY2_DANRE;tr|A0A0R4IU36|A0A0R4IU36_DANRE	tr|F1Q9D1|F1Q9D1_DANRE;tr|A7MBY2|A7MBY2_DANRE;tr|A0A0R4IU36|A0A0R4IU36_DANRE	Aly/REF export factor OS=Danio rerio OX=7955 GN=alyref PE=1 SV=1;Zgc:171753 protein OS=Danio rerio OX=7955 GN=alyref PE=2 SV=1;Aly/REF export factor OS=Danio rerio OX=7955 GN=alyref PE=1 SV=2	3	14	52.1	28.627	280	0	323.31	3368500000	15	78			-1;-1;-1	224570000	161980000	28123000	34464000	2496900000	758210000	695740000	WRONG	TRUE	WRONG	TRUE	WRONG	TRUE				1.22754e+09	4.27114e+08	3.7339e+08	-1.71947	0.169971671388102	-1.84352	0.164201183431953	-0.124049	0.506369426751592	-1.52307	0.282290279627164	-1.71701	0.277997364953887	-0.193936	0.545718432510885	1675.94
tr|F1Q9K1|F1Q9K1_DANRE	smarcc1a	tr|F1Q9K1|F1Q9K1_DANRE;tr|Q7ZUU5|Q7ZUU5_DANRE;tr|A4QN49|A4QN49_DANRE;tr|A0A0R4IDE0|A0A0R4IDE0_DANRE;tr|E7FFZ4|E7FFZ4_DANRE;tr|A0A2R8RV42|A0A2R8RV42_DANRE	tr|F1Q9K1|F1Q9K1_DANRE;tr|Q7ZUU5|Q7ZUU5_DANRE	SWI/SNF-related, matrix-associated, actin-dependent regulator of chromatin, subfamily c, member 1a OS=Danio rerio OX=7955 GN=smarcc1a PE=1 SV=1;Smarcc1 protein (Fragment) OS=Danio rerio OX=7955 GN=smarcc1a PE=2 SV=1	6	6	13.2	120.79	1089	0	79.484	158340000	48	21			-1;-1;-1;-1;-1;-1	3298700	1272500	1258000	768170	56194000	114910000	49629000	WRONG	TRUE	WRONG	TRUE	WRONG	TRUE				4.70662e+07	7.2494e+07	2.81398e+07	1.03202	0.824362606232295	-0.179233	0.464497041420118	-1.21125	0.101910828025478	0.62317	0.733688415446072	-0.742079	0.47167325428195	-1.36525	0.174165457184325	13.166
tr|F1QB47|F1QB47_DANRE	eif5b	tr|F1QB47|F1QB47_DANRE;tr|A8KB79|A8KB79_DANRE;tr|F1R7P2|F1R7P2_DANRE	tr|F1QB47|F1QB47_DANRE;tr|A8KB79|A8KB79_DANRE;tr|F1R7P2|F1R7P2_DANRE	Eukaryotic translation initiation factor 5B OS=Danio rerio OX=7955 GN=eif5b PE=1 SV=3;Im:6912504 protein (Fragment) OS=Danio rerio OX=7955 GN=eif5b PE=2 SV=1;Eukaryotic translation initiation factor 5B (Fragment) OS=Danio rerio OX=7955 GN=eif5b PE=1 SV=1	3	5	6.1	141.67	1265	0	36.038	77619000	49	12			-1;-1;-1	1584100	335550	656530	591970	23357000	53771000	33034000	WRONG	TRUE	WRONG	TRUE	WRONG	TRUE				1.56449e+07	4.43011e+07	2.21372e+07	1.20297	0.862606232294618	0.500097	0.673076923076923	-0.702877	0.273885350318471	1.50165	0.905459387483356	0.500786	0.719367588932806	-1.00087	0.281567489114659	3.4718
tr|F1QC64|F1QC64_DANRE	myh9b	tr|F1QC64|F1QC64_DANRE;tr|F1QJK4|F1QJK4_DANRE;tr|A0A2R8QIT8|A0A2R8QIT8_DANRE;tr|A0A2R8QN33|A0A2R8QN33_DANRE	tr|F1QC64|F1QC64_DANRE;tr|F1QJK4|F1QJK4_DANRE;tr|A0A2R8QIT8|A0A2R8QIT8_DANRE	Myosin, heavy chain 9b, non-muscle OS=Danio rerio OX=7955 GN=myh9b PE=1 SV=4;Myosin, heavy chain 9b, non-muscle (Fragment) OS=Danio rerio OX=7955 GN=myh9b PE=1 SV=2;Myosin, heavy chain 9b, non-muscle OS=Danio rerio OX=7955 GN=myh9b PE=1 SV=1	4	30	25.5	203.4	1749	0	268.94	786040000	93	88			-1;-1;-1;-1	8452100	1415900	1836900	5199200	210880000	350730000	432200000	WRONG	TRUE	WRONG	TRUE	WRONG	TRUE				5.90145e+07	9.03236e+07	1.04994e+08	0.733939	0.705382436260623	1.03528	0.822485207100592	0.301338	0.710191082802548	0.614034	0.729693741677763	0.83116	0.785243741765481	0.217126	0.661828737300435	14.6497
tr|F1QC72|F1QC72_DANRE	agps	tr|F1QC72|F1QC72_DANRE;tr|Q7ZVJ9|Q7ZVJ9_DANRE;tr|F1QAN4|F1QAN4_DANRE	tr|F1QC72|F1QC72_DANRE;tr|Q7ZVJ9|Q7ZVJ9_DANRE;tr|F1QAN4|F1QAN4_DANRE	Alkylglycerone-phosphate synthase OS=Danio rerio OX=7955 GN=agps PE=1 SV=1;Alkylglycerone-phosphate synthase OS=Danio rerio OX=7955 GN=agps PE=2 SV=1;Alkylglycerone-phosphate synthase (Fragment) OS=Danio rerio OX=7955 GN=agps PE=1 SV=1	3	2	4.6	70.257	629	0	15.011	13675000	35	3			-1;-1;-1	390720		390720			25732000		TRUE	WRONG	WRONG	TRUE	TRUE	WRONG	ZebraF_1748		ZebraF_1748		1.88317e+07														0
tr|F1QC84|F1QC84_DANRE	f13a1a.1	tr|F1QC84|F1QC84_DANRE	tr|F1QC84|F1QC84_DANRE	Coagulation factor XIII, A1 polypeptide a, tandem duplicate 1 OS=Danio rerio OX=7955 GN=f13a1a.1 PE=1 SV=1	1	20	33.9	80.889	726	0	299.23	2715200000	35	66			-1	77578000	2430700	414600	74733000	123420000	31368000	2848900000	WRONG	TRUE	WRONG	TRUE	WRONG	TRUE				6.51784e+07	1.99831e+07	1.13956e+09	-1.97621	0.151558073654391	4.52876	0.992603550295858	6.50497	0.996815286624204	-1.70561	0.243675099866844	4.12794	0.992094861660079	5.83355	0.997097242380261	25.1494
tr|F1QDF2|F1QDF2_DANRE	sall4	tr|F1QDF2|F1QDF2_DANRE;tr|A0MWC1|A0MWC1_DANRE;tr|A0A2R8Q9F7|A0A2R8Q9F7_DANRE;tr|Q1LVB0|Q1LVB0_DANRE;tr|F1R6E0|F1R6E0_DANRE	tr|F1QDF2|F1QDF2_DANRE;tr|A0MWC1|A0MWC1_DANRE	Spalt-like transcription factor 4 OS=Danio rerio OX=7955 GN=sall4 PE=1 SV=1;Zinc finger transcription factor 24hpf OS=Danio rerio OX=7955 GN=sall4 PE=2 SV=1	5	3	3.8	117.91	1091	0	17.986	24620000	46	5			-1;-1;-1;-1;-1	535210		357930	177290		20982000	19092000	TRUE	WRONG	WRONG	TRUE	WRONG	TRUE	ZebraF_1748	ZebraF_Mock			2.26731e+07	6.22386e+06					-0.136184	0.501592356687898					-1.8651	0.105950653120464	0
tr|F1QEG6|F1QEG6_DANRE	mrps34	tr|F1QEG6|F1QEG6_DANRE;tr|Q5U3N2|Q5U3N2_DANRE;tr|A8E5E4|A8E5E4_DANRE	tr|F1QEG6|F1QEG6_DANRE;tr|Q5U3N2|Q5U3N2_DANRE;tr|A8E5E4|A8E5E4_DANRE	Mitochondrial ribosomal protein S34 OS=Danio rerio OX=7955 GN=mrps34 PE=1 SV=1;Mrps34 protein OS=Danio rerio OX=7955 GN=mrps34 PE=2 SV=2;Mitochondrial ribosomal protein S34 OS=Danio rerio OX=7955 GN=mrps34 PE=2 SV=1	3	9	38.6	26.23	220	0	70.274	399930000	13	18			-1;-1;-1	30764000	29150000	1614200		372470000	76966000		WRONG	TRUE	WRONG	TRUE	TRUE	WRONG		ZebraF_Quinine	ZebraF_1748	2.71753e+08	2.88964e+07		-2.27483	0.134560906515581					-3.23334	0.0878828229027963					301.603
tr|F1QEQ3|F1QEQ3_DANRE	dap1b	tr|F1QEQ3|F1QEQ3_DANRE;tr|Q9I9N0|Q9I9N0_DANRE	tr|F1QEQ3|F1QEQ3_DANRE;tr|Q9I9N0|Q9I9N0_DANRE	Death-associated protein 1b OS=Danio rerio OX=7955 GN=dap1b PE=1 SV=3;Dap1b OS=Danio rerio OX=7955 GN=dap1b PE=1 SV=1	2	4	52.2	10.1	90	0	27.217	134080000	6	13			-1;-1	22347000	5130400	9158100	8058400	51643000	85152000	52528000	WRONG	TRUE	WRONG	TRUE	WRONG	TRUE				2.92902e+07	7.03424e+07	3.68996e+07	0.721468	0.69971671388102	0.0245138	0.535502958579882	-0.696954	0.277070063694268	1.26398	0.878828229027963	0.333187	0.686429512516469	-0.93079	0.296081277213353	53.0821
tr|F1QET7|F1QET7_DANRE	fscn1a	tr|F1QET7|F1QET7_DANRE;tr|Q08C47|Q08C47_DANRE;tr|A0A0A0MPL5|A0A0A0MPL5_DANRE	tr|F1QET7|F1QET7_DANRE;tr|Q08C47|Q08C47_DANRE	Fascin OS=Danio rerio OX=7955 GN=fscn1a PE=1 SV=1;Fascin OS=Danio rerio OX=7955 GN=fscn1a PE=2 SV=1	3	3	9.2	54.697	491	0	17.464	11830000	29	4			-1;-1;-1	407940	244440	55458	108040	5463700		5593200	WRONG	TRUE	WRONG	TRUE	WRONG	TRUE				6.74516e+06	2.21476e+06	2.39116e+06			0.0337956	0.538461538461538			-1.6067	0.266311584553928	-1.49614	0.310935441370224	0.110561	0.634252539912917	2.52912
tr|F1QF30|F1QF30_DANRE	elob	tr|F1QF30|F1QF30_DANRE;tr|E9QFI0|E9QFI0_DANRE;tr|Q7SYJ8|Q7SYJ8_DANRE;tr|X1WBN9|X1WBN9_DANRE	tr|F1QF30|F1QF30_DANRE;tr|E9QFI0|E9QFI0_DANRE;tr|Q7SYJ8|Q7SYJ8_DANRE	Elongin B OS=Danio rerio OX=7955 GN=elob PE=1 SV=1;Elongin B OS=Danio rerio OX=7955 GN=elob PE=1 SV=1;Tceb2 protein (Fragment) OS=Danio rerio OX=7955 GN=elob PE=2 SV=1	4	8	79.8	13.363	119	0	74.508	423710000	8	19			-1;-1;-1;-1	52963000	50769000		2194700	443510000		15055000	WRONG	TRUE	TRUE	WRONG	WRONG	TRUE	ZebraF_Quinine		ZebraF_Mock	2.29445e+08		1.33997e+07			-4.88065	0.0591715976331361					-4.09787	0.0816864295125165			525.286
tr|F1QFC0|F1QFC0_DANRE	hspa9	tr|F1QFC0|F1QFC0_DANRE;tr|Q5XJ12|Q5XJ12_DANRE;tr|Q7ZYY3|Q7ZYY3_DANRE	tr|F1QFC0|F1QFC0_DANRE;tr|Q5XJ12|Q5XJ12_DANRE;tr|Q7ZYY3|Q7ZYY3_DANRE	Heat shock protein 9 OS=Danio rerio OX=7955 GN=hspa9 PE=1 SV=1;Heat shock protein 9 OS=Danio rerio OX=7955 GN=hspa9 PE=2 SV=1;Heat shock protein 9 OS=Danio rerio OX=7955 GN=hspa9 PE=2 SV=1	3	23	40	73.951	682	0	204.25	972210000	40	74			-1;-1;-1	24305000	4647800	5951100	13706000	272320000	465750000	519460000	WRONG	TRUE	WRONG	TRUE	WRONG	TRUE				9.64037e+07	1.12981e+08	2.12098e+08	0.774253	0.728045325779037	0.93171	0.797337278106509	0.157457	0.656050955414013	0.228918	0.623169107856192	1.13757	0.835309617918314	0.90865	0.806966618287373	48.0889
tr|F1QFJ8|F1QFJ8_DANRE	hnrnph1l	tr|F1QFJ8|F1QFJ8_DANRE;tr|Q803W8|Q803W8_DANRE;tr|Q6NW53|Q6NW53_DANRE;tr|A0A2R8QRA7|A0A2R8QRA7_DANRE;tr|A0A2R8QED3|A0A2R8QED3_DANRE	tr|F1QFJ8|F1QFJ8_DANRE;tr|Q803W8|Q803W8_DANRE	Heterogeneous nuclear ribonucleoprotein H1,-like OS=Danio rerio OX=7955 GN=hnrnph1l PE=1 SV=1;Zgc:85960 OS=Danio rerio OX=7955 GN=hnrnph1l PE=2 SV=1	5	14	50.9	44.138	407	0	287.96	1521800000	18	44			-1;-1;-1;-1;-1	84543000	63256000	2228800	19057000	1316400000	159860000	183060000	WRONG	TRUE	WRONG	TRUE	WRONG	TRUE				6.59571e+08	5.52475e+07	2.61787e+08	-3.04172	0.0934844192634561	-2.84621	0.109467455621302	0.195508	0.686305732484076	-3.57754	0.0772303595206391	-1.33313	0.343873517786561	2.24441	0.950653120464441	654.484
tr|F1QFQ7|F1QFQ7_DANRE	acadsb	tr|F1QFQ7|F1QFQ7_DANRE;tr|A0A0G2L3J0|A0A0G2L3J0_DANRE;tr|F8W3E0|F8W3E0_DANRE;tr|A4IGF5|A4IGF5_DANRE	tr|F1QFQ7|F1QFQ7_DANRE;tr|A0A0G2L3J0|A0A0G2L3J0_DANRE	Acyl-CoA dehydrogenase short/branched chain OS=Danio rerio OX=7955 GN=acadsb PE=1 SV=2;Uncharacterized protein OS=Danio rerio OX=7955 GN=LOC100037342 PE=3 SV=2	4	22	58.1	46.598	422	0	323.31	2128100000	21	65			-1;-1;-1;-1	101340000	101340000			2108200000			WRONG	TRUE	TRUE	WRONG	TRUE	WRONG	ZebraF_Quinine	ZebraF_Quinine		7.56045e+08															1048.52
tr|F1QFV2|F1QFV2_DANRE	hnrnpa1b	tr|F1QFV2|F1QFV2_DANRE;tr|Q803K3|Q803K3_DANRE;tr|F1QS20|F1QS20_DANRE;tr|F1R2T6|F1R2T6_DANRE	tr|F1QFV2|F1QFV2_DANRE;tr|Q803K3|Q803K3_DANRE	Heterogeneous nuclear ribonucleoprotein A1b OS=Danio rerio OX=7955 GN=hnrnpa1b PE=1 SV=1;Heterogeneous nuclear ribonucleoprotein A1 OS=Danio rerio OX=7955 GN=hnrnpa1b PE=2 SV=1	4	31	59.8	40.529	403	0	323.31	2131500000	15	108			-1;-1;-1;-1	142100000	127500000	12730000	1866700	1995800000	407060000	38066000	WRONG	TRUE	WRONG	TRUE	WRONG	TRUE				7.2808e+08	1.85591e+08	2.13687e+07	-2.29365	0.13314447592068	-5.71232	0.0384615384615385	-3.41867	0.00796178343949045	-1.97197	0.195739014647137	-5.09052	0.0553359683794466	-3.11855	0.0261248185776488	1319.19
tr|F1QGL1|F1QGL1_DANRE	chd7	tr|F1QGL1|F1QGL1_DANRE;tr|A7E291|A7E291_DANRE;tr|F1QQ92|F1QQ92_DANRE	tr|F1QGL1|F1QGL1_DANRE;tr|A7E291|A7E291_DANRE;tr|F1QQ92|F1QQ92_DANRE	Chromodomain helicase DNA-binding protein 7 OS=Danio rerio OX=7955 GN=chd7 PE=1 SV=1;LOC569471 protein (Fragment) OS=Danio rerio OX=7955 GN=chd7 PE=2 SV=1;Chromodomain helicase DNA-binding protein 7 OS=Danio rerio OX=7955 GN=chd7 PE=1 SV=3	3	4	2.3	349.43	3140	0	28.846	6792100	125	4			-1;-1;-1	54337		48131	6206		11277000		WRONG	TRUE	WRONG	TRUE	WRONG	TRUE				0	8.28507e+06	592028											-3.80678	0.0130624092888244	0
tr|F1QHE9|F1QHE9_DANRE	ndufs7	tr|F1QHE9|F1QHE9_DANRE;tr|A0A0R4ILG5|A0A0R4ILG5_DANRE	tr|F1QHE9|F1QHE9_DANRE;tr|A0A0R4ILG5|A0A0R4ILG5_DANRE	NADH:ubiquinone oxidoreductase core subunit S7 OS=Danio rerio OX=7955 GN=ndufs7 PE=1 SV=2;NADH:ubiquinone oxidoreductase core subunit S7 OS=Danio rerio OX=7955 GN=ndufs7 PE=1 SV=1	2	3	23.5	24.276	217	0	72.838	66625000	13	5			-1;-1	5125000	5125000			68290000			WRONG	TRUE	WRONG	TRUE	TRUE	WRONG		ZebraF_Quinine	ZebraF_1748	5.35194e+07	0														53.0263
tr|F1QID9|F1QID9_DANRE	si:ch211-251f6.7	tr|F1QID9|F1QID9_DANRE;tr|F1QV16|F1QV16_DANRE	tr|F1QID9|F1QID9_DANRE;tr|F1QV16|F1QV16_DANRE	Si:ch211-251f6.7 OS=Danio rerio OX=7955 GN=si:ch211-251f6.7 PE=1 SV=1;Si:ch211-251f6.7 OS=Danio rerio OX=7955 GN=si:ch211-251f6.7 PE=1 SV=1	2	15	76.2	28.057	261	0	323.31	91570000000	7	139			-1;-1	13081000000	3211100000	4884100000	4986200000	19054000000	72033000000	35934000000	WRONG	TRUE	WRONG	TRUE	WRONG	TRUE				1.79569e+10	3.93939e+10	2.54699e+10	1.91856	0.960339943342776	0.915256	0.791420118343195	-1.00331	0.151273885350318	1.13344	0.837549933422104	0.504259	0.722002635046113	-0.629179	0.383164005805515	33223.9
tr|F1QII8|F1QII8_DANRE	eif3k	tr|F1QII8|F1QII8_DANRE;sp|Q567V6|EIF3K_DANRE	tr|F1QII8|F1QII8_DANRE;sp|Q567V6|EIF3K_DANRE	Eukaryotic translation initiation factor 3 subunit K OS=Danio rerio OX=7955 GN=eif3k PE=1 SV=1;Eukaryotic translation initiation factor 3 subunit K OS=Danio rerio OX=7955 GN=eif3k PE=2 SV=1	2	6	28.8	25.411	219	0	43.667	252410000	13	13			-1;-1	19416000	17328000	2087900		219710000	70101000		WRONG	TRUE	WRONG	TRUE	TRUE	WRONG		ZebraF_Quinine	ZebraF_1748	1.84314e+08	3.73777e+07		-1.64809	0.18271954674221					-2.30191	0.157123834886818					179.286
tr|F1QIP9|F1QIP9_DANRE	zgc:165518	tr|F1QIP9|F1QIP9_DANRE;tr|F1QF63|F1QF63_DANRE;tr|A6H8S7|A6H8S7_DANRE;tr|A0A0G2KYV6|A0A0G2KYV6_DANRE	tr|F1QIP9|F1QIP9_DANRE	Zgc:165518 OS=Danio rerio OX=7955 GN=zgc:165518 PE=1 SV=1	4	18	16.8	158.2	1455	0	167.89	1082400000	56	47			-1;-1;-1;-1	19328000	1988500	2924100	14415000	164220000	506940000	650460000	WRONG	TRUE	WRONG	TRUE	WRONG	TRUE				7.99166e+07	1.59852e+08	3.46576e+08	1.62619	0.936260623229462	1.98583	0.942307692307692	0.359645	0.735668789808917	1.00017	0.820239680426099	2.11661	0.935441370223979	1.11644	0.840348330914369	20.5742
tr|F1QIZ3|F1QIZ3_DANRE	mblac1	tr|F1QIZ3|F1QIZ3_DANRE;tr|A0A0G2KPR2|A0A0G2KPR2_DANRE	tr|F1QIZ3|F1QIZ3_DANRE;tr|A0A0G2KPR2|A0A0G2KPR2_DANRE	Metallo-beta-lactamase domain-containing 1 OS=Danio rerio OX=7955 GN=mblac1 PE=4 SV=3;Metallo-beta-lactamase domain-containing 1 OS=Danio rerio OX=7955 GN=mblac1 PE=4 SV=2	2	4	24.8	25.653	234	0	23.91	17441000	12	3			-1;-1	1453400	1453400			19794000			WRONG	TRUE	TRUE	WRONG	TRUE	WRONG	ZebraF_Quinine	ZebraF_Quinine		1.65953e+07															15.0377
tr|F1QJR8|F1QJR8_DANRE	sap30bp	tr|F1QJR8|F1QJR8_DANRE;tr|Q7ZUQ6|Q7ZUQ6_DANRE	tr|F1QJR8|F1QJR8_DANRE;tr|Q7ZUQ6|Q7ZUQ6_DANRE	SAP30-binding protein OS=Danio rerio OX=7955 GN=sap30bp PE=1 SV=1;SAP30 binding protein OS=Danio rerio OX=7955 GN=sap30bp PE=2 SV=1	2	3	17.1	33.62	304	0	22.69	29058000	16	8			-1;-1	1816100	255780	1175500	384800	9194000	22553000	14885000	WRONG	TRUE	WRONG	TRUE	WRONG	TRUE				3.89402e+06	2.59008e+07	4.69868e+06	1.29455	0.88385269121813	0.695095	0.729289940828402	-0.59946	0.31687898089172	2.73367	0.974700399467377	0.270996	0.675889328063241	-2.46267	0.0566037735849057	2.64645
tr|F1QJZ6|F1QJZ6_DANRE	tmod2	tr|F1QJZ6|F1QJZ6_DANRE;tr|A0A2R8QQP3|A0A2R8QQP3_DANRE;tr|A0A2R8RLM0|A0A2R8RLM0_DANRE;tr|Q66I39|Q66I39_DANRE	tr|F1QJZ6|F1QJZ6_DANRE;tr|A0A2R8QQP3|A0A2R8QQP3_DANRE;tr|A0A2R8RLM0|A0A2R8RLM0_DANRE;tr|Q66I39|Q66I39_DANRE	Tropomodulin 2 OS=Danio rerio OX=7955 GN=tmod2 PE=1 SV=1;Uncharacterized protein OS=Danio rerio OX=7955 PE=4 SV=1;Uncharacterized protein OS=Danio rerio OX=7955 PE=4 SV=1;Tropomodulin 2 OS=Danio rerio OX=7955 GN=tmod2 PE=2 SV=1	4	4	12.8	38.795	344	0	24.384	80819000	18	9			-1;-1;-1;-1	4489900	1323200		3166700	38966000		49950000	WRONG	TRUE	TRUE	WRONG	WRONG	TRUE	ZebraF_Quinine		ZebraF_Mock	2.26625e+07		4.35015e+07			0.358269	0.628698224852071					0.940754	0.808959156785244			13.6906
tr|F1QK02|F1QK02_DANRE	mrps22	tr|F1QK02|F1QK02_DANRE;tr|A7E2M7|A7E2M7_DANRE;tr|A0A286YA24|A0A286YA24_DANRE;tr|A0A0R4IMS6|A0A0R4IMS6_DANRE;tr|A5PLF9|A5PLF9_DANRE;tr|A0A0R4IEZ3|A0A0R4IEZ3_DANRE	tr|F1QK02|F1QK02_DANRE;tr|A7E2M7|A7E2M7_DANRE;tr|A0A286YA24|A0A286YA24_DANRE;tr|A0A0R4IMS6|A0A0R4IMS6_DANRE;tr|A5PLF9|A5PLF9_DANRE	Mitochondrial ribosomal protein S22 OS=Danio rerio OX=7955 GN=mrps22 PE=1 SV=2;Zgc:165596 protein OS=Danio rerio OX=7955 GN=mrps22 PE=2 SV=1;Mitochondrial ribosomal protein S22 OS=Danio rerio OX=7955 GN=mrps22 PE=1 SV=1;Mitochondrial ribosomal protein S22	6	8	26.2	39.495	340	0	57.318	125420000	25	12			-1;-1;-1;-1;-1;-1	5016800	5016800			132310000			WRONG	TRUE	TRUE	WRONG	TRUE	WRONG	ZebraF_Quinine	ZebraF_Quinine		6.14204e+07															51.9068
tr|F1QKI4|F1QKI4_DANRE	rtraf	tr|F1QKI4|F1QKI4_DANRE;sp|Q7ZUH1|RTRAF_DANRE	tr|F1QKI4|F1QKI4_DANRE;sp|Q7ZUH1|RTRAF_DANRE	RNA transcription, translation and transport factor protein OS=Danio rerio OX=7955 GN=rtraf PE=1 SV=1;RNA transcription, translation and transport factor protein OS=Danio rerio OX=7955 GN=rtraf PE=2 SV=1	2	2	7.9	27.871	242	0.0008244	10.893	11838000	15	2			-1;-1	789190	789190			11838000			WRONG	TRUE	TRUE	WRONG	TRUE	WRONG	ZebraF_Quinine	ZebraF_Quinine		1.1264e+07															8.16542
tr|F1QKS9|F1QKS9_DANRE	mrps21	tr|F1QKS9|F1QKS9_DANRE;tr|A5D6V2|A5D6V2_DANRE	tr|F1QKS9|F1QKS9_DANRE;tr|A5D6V2|A5D6V2_DANRE	Mitochondrial ribosomal protein S21 OS=Danio rerio OX=7955 GN=mrps21 PE=1 SV=1;Zgc:163126 protein OS=Danio rerio OX=7955 GN=mrps21 PE=2 SV=1	2	2	34.5	10.33	87	0	34.076	54001000	5	5			-1;-1	10800000	10800000			56613000			WRONG	TRUE	TRUE	WRONG	TRUE	WRONG	ZebraF_Quinine	ZebraF_Quinine		5.13831e+07															111.743
tr|F1QL44|F1QL44_DANRE	flncb	tr|F1QL44|F1QL44_DANRE;tr|Q5CZV6|Q5CZV6_DANRE	tr|F1QL44|F1QL44_DANRE	Filamin C, gamma b (actin-binding protein 280) OS=Danio rerio OX=7955 GN=flncb PE=1 SV=2	2	2	2	297.89	2773	0	21.003	17165000	137	3			-1;-1	125290			125290			18947000	TRUE	WRONG	TRUE	WRONG	WRONG	TRUE		ZebraF_Mock	ZebraF_Mock			1.31e+07													0
tr|F1QL68|F1QL68_DANRE	huwe1	tr|F1QL68|F1QL68_DANRE;tr|A0A2R8QKJ2|A0A2R8QKJ2_DANRE;tr|E7F8Q5|E7F8Q5_DANRE	tr|F1QL68|F1QL68_DANRE	HECT, UBA and WWE domain-containing E3 ubiquitin protein ligase 1 (Fragment) OS=Danio rerio OX=7955 GN=huwe1 PE=1 SV=1	3	4	1.6	488.24	4474	0	29.684	18004000	179	6			-1;-1;-1	100580	86148		14433	10177000		8228600	WRONG	TRUE	TRUE	WRONG	WRONG	TRUE	ZebraF_Quinine		ZebraF_Mock	1.4673e+07		1.97165e+06			-0.306593	0.42603550295858					-2.89569	0.147562582345191			0.891338
tr|F1QM86|F1QM86_DANRE	cbx1a	tr|F1QM86|F1QM86_DANRE;tr|Q7ZVR4|Q7ZVR4_DANRE;tr|Q6IQ71|Q6IQ71_DANRE	tr|F1QM86|F1QM86_DANRE;tr|Q7ZVR4|Q7ZVR4_DANRE;tr|Q6IQ71|Q6IQ71_DANRE	Chromobox homolog 1a (HP1 beta homolog Drosophila) OS=Danio rerio OX=7955 GN=cbx1a PE=1 SV=1;Cbx1a protein OS=Danio rerio OX=7955 GN=cbx1a PE=1 SV=1;Chromobox homolog 1b (HP1 beta homolog Drosophila) OS=Danio rerio OX=7955 GN=cbx1b PE=2 SV=1	3	3	30.7	24.252	212	0	28.21	57131000	10	5			-1;-1;-1	5713100	5713100			59087000			WRONG	TRUE	WRONG	TRUE	TRUE	WRONG		ZebraF_Quinine	ZebraF_1748	5.43609e+07	0														59.1111
tr|F1QMG1|F1QMG1_DANRE	mrpl1	tr|F1QMG1|F1QMG1_DANRE;tr|Q5PR27|Q5PR27_DANRE;tr|A0A2R8QSA7|A0A2R8QSA7_DANRE	tr|F1QMG1|F1QMG1_DANRE;tr|Q5PR27|Q5PR27_DANRE;tr|A0A2R8QSA7|A0A2R8QSA7_DANRE	Mitochondrial ribosomal protein L1 (Fragment) OS=Danio rerio OX=7955 GN=mrpl1 PE=1 SV=1;LOC553284 protein (Fragment) OS=Danio rerio OX=7955 GN=mrpl1 PE=2 SV=1;Mitochondrial ribosomal protein L1 OS=Danio rerio OX=7955 GN=mrpl1 PE=1 SV=1	3	6	26.2	36.944	324	0	46.324	180060000	16	12			-1;-1;-1	11254000	11254000			190980000			WRONG	TRUE	TRUE	WRONG	TRUE	WRONG	ZebraF_Quinine	ZebraF_Quinine		1.18861e+08															116.44
tr|F1QN45|F1QN45_DANRE	si:dkey-88l16.3	tr|F1QN45|F1QN45_DANRE	tr|F1QN45|F1QN45_DANRE	Si:dkey-88l16.3 (Fragment) OS=Danio rerio OX=7955 GN=si:dkey-88l16.3 PE=1 SV=1	1	9	6.1	193.28	1765	0	61.899	221780000	93	28			-1	2384800	339250	472190	1573400	59350000	68262000	152400000	WRONG	TRUE	WRONG	TRUE	WRONG	TRUE				3.00206e+07	5.04304e+07	8.53119e+07	0.201835	0.525495750708215	1.36054	0.874260355029586	1.15871	0.901273885350318	0.748341	0.770972037283622	1.5068	0.882740447957839	0.758454	0.779390420899855	3.51008
tr|F1QNH4|F1QNH4_DANRE	dhodh	tr|F1QNH4|F1QNH4_DANRE;tr|Q5PR57|Q5PR57_DANRE	tr|F1QNH4|F1QNH4_DANRE;tr|Q5PR57|Q5PR57_DANRE	Dihydroorotate dehydrogenase (quinone), mitochondrial OS=Danio rerio OX=7955 GN=dhodh PE=1 SV=1;Dihydroorotate dehydrogenase (quinone), mitochondrial OS=Danio rerio OX=7955 GN=dhodh PE=2 SV=1	2	2	8.8	43.883	407	0	13.375	38000000	23	4			-1;-1	1652200	475940	1176200		25368000	38018000		WRONG	TRUE	WRONG	TRUE	TRUE	WRONG		ZebraF_Quinine	ZebraF_1748	1.04163e+07	3.72538e+07		0.583673	0.647308781869688					1.83854	0.932090545938748					4.92435
tr|F1QP17|F1QP17_DANRE	mrps9	tr|F1QP17|F1QP17_DANRE;tr|Q0P4B8|Q0P4B8_DANRE;tr|B2GT74|B2GT74_DANRE	tr|F1QP17|F1QP17_DANRE;tr|Q0P4B8|Q0P4B8_DANRE;tr|B2GT74|B2GT74_DANRE	Mitochondrial ribosomal protein S9 OS=Danio rerio OX=7955 GN=mrps9 PE=1 SV=1;Zgc:153172 OS=Danio rerio OX=7955 GN=mrps9 PE=2 SV=1;Zgc:153172 protein OS=Danio rerio OX=7955 GN=mrps9 PE=2 SV=1	3	7	20.8	44.258	385	0	49.762	173010000	26	12			-1;-1;-1	6654400	6654400			183200000			WRONG	TRUE	TRUE	WRONG	TRUE	WRONG	ZebraF_Quinine	ZebraF_Quinine		1.01056e+08															68.8503
tr|F1QP23|F1QP23_DANRE	eprs1	tr|F1QP23|F1QP23_DANRE;tr|X1WGZ7|X1WGZ7_DANRE;tr|A8WG07|A8WG07_DANRE	tr|F1QP23|F1QP23_DANRE;tr|X1WGZ7|X1WGZ7_DANRE;tr|A8WG07|A8WG07_DANRE	Glutamyl-prolyl-tRNA synthetase OS=Danio rerio OX=7955 GN=eprs1 PE=1 SV=1;Glutamyl-prolyl-tRNA synthetase OS=Danio rerio OX=7955 GN=eprs1 PE=1 SV=1;LOC562037 protein (Fragment) OS=Danio rerio OX=7955 GN=eprs1 PE=2 SV=1	3	2	1.8	186.58	1683	0	12.968	13540000	84	3			-1;-1;-1	161190	14738		146460			13594000	WRONG	TRUE	TRUE	WRONG	WRONG	TRUE	ZebraF_Quinine		ZebraF_Mock	1.17799e+06		9.38873e+06									2.99461	0.968379446640316			0.152488
tr|F1QP64|F1QP64_DANRE	sf1	tr|F1QP64|F1QP64_DANRE;tr|B3DKQ7|B3DKQ7_DANRE;tr|A0A0R4IBT0|A0A0R4IBT0_DANRE;tr|Q6TNQ8|Q6TNQ8_DANRE	tr|F1QP64|F1QP64_DANRE;tr|B3DKQ7|B3DKQ7_DANRE;tr|A0A0R4IBT0|A0A0R4IBT0_DANRE;tr|Q6TNQ8|Q6TNQ8_DANRE	Splicing factor 1 OS=Danio rerio OX=7955 GN=sf1 PE=1 SV=1;Sf1 protein OS=Danio rerio OX=7955 GN=sf1 PE=2 SV=1;Splicing factor 1 OS=Danio rerio OX=7955 GN=sf1 PE=1 SV=1;Splicing factor 1 OS=Danio rerio OX=7955 GN=sf1 PE=2 SV=1	4	3	10.4	61.063	565	0	17.037	15178000	14	4			-1;-1;-1;-1	1084200		1084200			28713000		TRUE	WRONG	WRONG	TRUE	TRUE	WRONG	ZebraF_1748		ZebraF_1748		2.09019e+07														0
tr|F1QPC7|F1QPC7_DANRE	wu:fi42e03	tr|F1QPC7|F1QPC7_DANRE;tr|A8WG69|A8WG69_DANRE	tr|F1QPC7|F1QPC7_DANRE;tr|A8WG69|A8WG69_DANRE	Wu:fi42e03 OS=Danio rerio OX=7955 GN=wu:fi42e03 PE=1 SV=2;Wu:fi42e03 protein (Fragment) OS=Danio rerio OX=7955 GN=wu:fi42e03 PE=2 SV=1	2	4	6.4	74.557	708	0	42.368	255490000	4	13			-1;-1	63873000	3538300	27212000	33123000	31122000	206620000	129440000	WRONG	TRUE	WRONG	TRUE	WRONG	TRUE				1.34669e+07	1.45691e+08	1.01114e+08	2.73097	0.990084985835694	2.05628	0.945266272189349	-0.674696	0.28343949044586	3.43542	0.992010652463382	2.90849	0.963109354413702	-0.526934	0.409288824383164	36.6093
tr|F1QQ34|F1QQ34_DANRE	mrpl13	tr|F1QQ34|F1QQ34_DANRE	tr|F1QQ34|F1QQ34_DANRE	Mitochondrial ribosomal protein L13 OS=Danio rerio OX=7955 GN=mrpl13 PE=1 SV=1	1	9	60.3	20.797	179	0	88.193	472350000	13	22			-1	36334000	36334000			508900000			WRONG	TRUE	TRUE	WRONG	TRUE	WRONG	ZebraF_Quinine	ZebraF_Quinine		3.25119e+08															375.933
tr|F1QQQ3|F1QQQ3_DANRE	vtg3	tr|F1QQQ3|F1QQQ3_DANRE;tr|F1QPC0|F1QPC0_DANRE;tr|Q0P421|Q0P421_DANRE;tr|Q9DFT8|Q9DFT8_DANRE	tr|F1QQQ3|F1QQQ3_DANRE;tr|F1QPC0|F1QPC0_DANRE	Vitellogenin 3, phosvitinless OS=Danio rerio OX=7955 GN=vtg3 PE=1 SV=3;Vitellogenin 3, phosvitinless (Fragment) OS=Danio rerio OX=7955 GN=vtg3 PE=1 SV=2	4	5	44.5	140	1253	0	100.71	473930000	64	20			-1;-1;-1;-1	7405200	1518500	1598100	4288500	115950000	258810000	223710000	WRONG	TRUE	WRONG	TRUE	WRONG	TRUE				9.24734e+07	1.40849e+08	2.03586e+08	1.15839	0.852691218130312	0.948127	0.800295857988166	-0.210264	0.461783439490446	0.607042	0.727030625832224	1.13853	0.836627140974967	0.531484	0.732946298984035	15.7113
tr|F1QQZ1|F1QQZ1_DANRE	sf3b1	tr|F1QQZ1|F1QQZ1_DANRE;tr|Q6DRD6|Q6DRD6_DANRE	tr|F1QQZ1|F1QQZ1_DANRE;tr|Q6DRD6|Q6DRD6_DANRE	Splicing factor 3b, subunit 1 OS=Danio rerio OX=7955 GN=sf3b1 PE=1 SV=2;Splicing factor 3b subunit 1, 155kDa (Fragment) OS=Danio rerio OX=7955 GN=sf3b1 PE=2 SV=1	2	7	10.3	147.18	1315	0	65.965	65729000	58	13			-1;-1	1133300	802950	217350	112970	39798000	25847000	13964000	WRONG	TRUE	WRONG	TRUE	WRONG	TRUE				2.35999e+07	1.73596e+07	5.00036e+06	-0.622699	0.330028328611898	-1.51098	0.198224852071006	-0.888285	0.194267515923567	-0.443044	0.48069241011984	-2.23868	0.206851119894598	-1.79563	0.117561683599419	8.30779
tr|F1QR63|F1QR63_DANRE	timm10b	tr|F1QR63|F1QR63_DANRE;sp|Q568N4|T10B_DANRE	tr|F1QR63|F1QR63_DANRE;sp|Q568N4|T10B_DANRE	Mitochondrial import inner membrane translocase subunit Tim10 B OS=Danio rerio OX=7955 GN=timm10b PE=1 SV=1;Mitochondrial import inner membrane translocase subunit Tim10 B OS=Danio rerio OX=7955 GN=timm10b PE=2 SV=1	2	7	69.8	21.907	202	0	134.55	770660000	10	25			-1;-1	77066000	76739000		326940	803420000		5900300	WRONG	TRUE	TRUE	WRONG	WRONG	TRUE	ZebraF_Quinine		ZebraF_Mock	4.44074e+08		2.4951e+06			-7.08922	0.00887573964497041					-7.47556	0.00658761528326746			793.987
tr|F1QRB4|F1QRB4_DANRE	sec24d	tr|F1QRB4|F1QRB4_DANRE;tr|D5LMH4|D5LMH4_DANRE	tr|F1QRB4|F1QRB4_DANRE	SEC24 homolog D, COPII coat complex component OS=Danio rerio OX=7955 GN=sec24d PE=1 SV=2	2	3	4.7	112.2	1030	0	20.822	25467000	35	4			-1;-1	727630	727630			26909000			WRONG	TRUE	TRUE	WRONG	TRUE	WRONG	ZebraF_Quinine	ZebraF_Quinine		2.42322e+07															7.52849
tr|F1QRF8|F1QRF8_DANRE	atad3	tr|F1QRF8|F1QRF8_DANRE;tr|Q6NZU8|Q6NZU8_DANRE	tr|F1QRF8|F1QRF8_DANRE;tr|Q6NZU8|Q6NZU8_DANRE	ATPase family AAA domain-containing 3 OS=Danio rerio OX=7955 GN=atad3 PE=1 SV=1;ATPase family, AAA domain containing 3B OS=Danio rerio OX=7955 GN=atad3 PE=2 SV=1	2	6	36.2	25.536	221	0	39.787	71934000	12	11			-1;-1	5994500	4843700	249650	901170	48732000	18529000		WRONG	TRUE	WRONG	TRUE	WRONG	TRUE				5.53071e+07	4.12546e+06	8.25291e+06	-1.39508	0.215297450424929					-3.74484	0.0692410119840213	-2.74449	0.154150197628458	1.00035	0.822931785195936	50.1158
tr|F1QS86|F1QS86_DANRE	si:dkey-46g23.5	tr|F1QS86|F1QS86_DANRE;tr|A7MC24|A7MC24_DANRE;tr|F1R2I8|F1R2I8_DANRE	tr|F1QS86|F1QS86_DANRE	Si:dkey-46g23.5 OS=Danio rerio OX=7955 GN=si:dkey-46g23.5 PE=1 SV=3	3	2	6.5	161.69	1482	0	23.556	45150000	58	6			-1;-1;-1	778450	194100		584350	15296000		34000000	WRONG	TRUE	TRUE	WRONG	WRONG	TRUE	ZebraF_Quinine		ZebraF_Mock	1.07122e+07		2.58656e+07			1.15238	0.847633136094675					1.27179	0.853754940711462			2.00827
tr|F1QSP8|F1QSP8_DANRE	prdx4	tr|F1QSP8|F1QSP8_DANRE;tr|A3KP44|A3KP44_DANRE	tr|F1QSP8|F1QSP8_DANRE;tr|A3KP44|A3KP44_DANRE	Peroxiredoxin 4 OS=Danio rerio OX=7955 GN=prdx4 PE=1 SV=1;Zgc:162938 protein OS=Danio rerio OX=7955 GN=prdx4 PE=2 SV=1	2	7	35	29.111	260	0	65.97	268910000	14	26			-1;-1	19208000	6193700	1334300	11680000	73716000	79611000	153700000	WRONG	TRUE	WRONG	TRUE	WRONG	TRUE				7.05577e+07	2.5724e+07	9.53664e+07	0.11099	0.498583569405099	1.06007	0.826923076923077	0.949077	0.871019108280255	-1.45569	0.290279627163782	0.434677	0.706192358366271	1.89036	0.924528301886792	64.0837
tr|F1QSZ2|F1QSZ2_DANRE	plrg1	tr|F1QSZ2|F1QSZ2_DANRE;tr|Q6TNR7|Q6TNR7_DANRE;tr|Q6DRE2|Q6DRE2_DANRE;tr|Q5U3B5|Q5U3B5_DANRE;tr|E7F399|E7F399_DANRE;tr|B5DDG5|B5DDG5_DANRE	tr|F1QSZ2|F1QSZ2_DANRE;tr|Q6TNR7|Q6TNR7_DANRE;tr|Q6DRE2|Q6DRE2_DANRE;tr|Q5U3B5|Q5U3B5_DANRE;tr|E7F399|E7F399_DANRE;tr|B5DDG5|B5DDG5_DANRE	Pleiotropic regulator 1 OS=Danio rerio OX=7955 GN=plrg1 PE=1 SV=2;Pleiotropic regulator 1 OS=Danio rerio OX=7955 GN=plrg1 PE=2 SV=1;Pleiotropic regulator 1 OS=Danio rerio OX=7955 GN=plrg1 PE=2 SV=1;Pleiotropic regulator 1 OS=Danio rerio OX=7955 GN=plrg1 PE	6	2	6.7	56.143	505	0	11.82	11047000	26	6			-1;-1;-1;-1;-1;-1	424880	391050	33832		9249700	3114500		WRONG	TRUE	WRONG	TRUE	TRUE	WRONG		ZebraF_Quinine	ZebraF_1748	9.67453e+06	1.21134e+06		-1.57041	0.196883852691218					-2.99759	0.105193075898802					4.04603
tr|F1QT45|F1QT45_DANRE	pnn	tr|F1QT45|F1QT45_DANRE;tr|Q66HU9|Q66HU9_DANRE;tr|A0JMJ5|A0JMJ5_DANRE;tr|Q501Y9|Q501Y9_DANRE;tr|Q7SXA7|Q7SXA7_DANRE	tr|F1QT45|F1QT45_DANRE;tr|Q66HU9|Q66HU9_DANRE;tr|A0JMJ5|A0JMJ5_DANRE;tr|Q501Y9|Q501Y9_DANRE;tr|Q7SXA7|Q7SXA7_DANRE	Pinin, desmosome-associated protein OS=Danio rerio OX=7955 GN=pnn PE=1 SV=2;Pnn protein (Fragment) OS=Danio rerio OX=7955 GN=pnn PE=2 SV=1;Pnn protein (Fragment) OS=Danio rerio OX=7955 GN=pnn PE=2 SV=1;Pnn protein (Fragment) OS=Danio rerio OX=7955 GN=pnn P	5	8	11.8	75.368	667	0	50.787	54377000	26	10			-1;-1;-1;-1;-1	2091400	2091400			57192000			WRONG	TRUE	WRONG	TRUE	TRUE	WRONG		ZebraF_Quinine	ZebraF_1748	2.84159e+07	0														21.6389
tr|F1QTB5|F1QTB5_DANRE	rpn1	tr|F1QTB5|F1QTB5_DANRE;tr|Q7ZUE8|Q7ZUE8_DANRE;tr|Q8AYB9|Q8AYB9_DANRE;tr|F1QQM6|F1QQM6_DANRE	tr|F1QTB5|F1QTB5_DANRE;tr|Q7ZUE8|Q7ZUE8_DANRE;tr|Q8AYB9|Q8AYB9_DANRE	Dolichyl-diphosphooligosaccharide--protein glycosyltransferase subunit 1 OS=Danio rerio OX=7955 GN=rpn1 PE=1 SV=1;Dolichyl-diphosphooligosaccharide--protein glycosyltransferase subunit 1 OS=Danio rerio OX=7955 GN=rpn1 PE=2 SV=1;Dolichyl-diphosphooligosacch	4	7	19.2	67.657	598	0	49.453	223060000	37	21			-1;-1;-1;-1	6028700	1632100	1760600	2635900	64366000	118920000	112870000	WRONG	TRUE	WRONG	TRUE	WRONG	TRUE				5.19582e+07	7.99054e+07	6.56985e+07	0.885621	0.776203966005666	0.810291	0.754437869822485	-0.0753293	0.536624203821656	0.620943	0.732356857523302	0.338509	0.687747035573123	-0.282434	0.51233671988389	16.8867
tr|F1QTT0|F1QTT0_DANRE	man2b1	tr|F1QTT0|F1QTT0_DANRE;tr|Q58EM3|Q58EM3_DANRE;tr|E9QDW2|E9QDW2_DANRE	tr|F1QTT0|F1QTT0_DANRE;tr|Q58EM3|Q58EM3_DANRE	Alpha-mannosidase OS=Danio rerio OX=7955 GN=man2b1 PE=1 SV=1;Alpha-mannosidase OS=Danio rerio OX=7955 GN=man2b1 PE=2 SV=1	3	8	8.9	111.52	982	0	65.841	133660000	48	19			-1;-1;-1	2784700	42797	68436	2673500	1984900		141900000	WRONG	TRUE	WRONG	TRUE	WRONG	TRUE				1.95468e+06	4.52357e+06	7.42885e+07			6.15966	0.998520710059172			1.21053	0.862849533954727	5.24814	0.998682476943347	4.0376	0.988388969521045	0.442803
tr|F1QUG5|F1QUG5_DANRE	eif3c	tr|F1QUG5|F1QUG5_DANRE;sp|Q6PFQ2|EIF3C_DANRE	tr|F1QUG5|F1QUG5_DANRE;sp|Q6PFQ2|EIF3C_DANRE	Eukaryotic translation initiation factor 3 subunit C OS=Danio rerio OX=7955 GN=eif3c PE=1 SV=1;Eukaryotic translation initiation factor 3 subunit C OS=Danio rerio OX=7955 GN=eif3c PE=1 SV=1	2	3	3.3	106.42	926	0	17.952	34458000	41	5			-1;-1	840450	368490		471950	15982000		22062000	WRONG	TRUE	TRUE	WRONG	WRONG	TRUE	ZebraF_Quinine		ZebraF_Mock	1.43759e+07		1.47675e+07			0.465116	0.659763313609467					0.0387694	0.633728590250329			3.81261
tr|F1QUW4|F1QUW4_DANRE	hyou1	tr|F1QUW4|F1QUW4_DANRE;tr|A0A2R8QLL5|A0A2R8QLL5_DANRE;tr|B2GRZ4|B2GRZ4_DANRE;sp|Q7ZUW2|HYOU1_DANRE	tr|F1QUW4|F1QUW4_DANRE;tr|A0A2R8QLL5|A0A2R8QLL5_DANRE;tr|B2GRZ4|B2GRZ4_DANRE;sp|Q7ZUW2|HYOU1_DANRE	Hypoxia up-regulated protein 1 OS=Danio rerio OX=7955 GN=hyou1 PE=1 SV=1;Hypoxia up-regulated protein 1 OS=Danio rerio OX=7955 GN=hyou1 PE=1 SV=1;Hyou1 protein OS=Danio rerio OX=7955 GN=hyou1 PE=2 SV=1;Hypoxia up-regulated protein 1 OS=Danio rerio OX=7955	4	14	16.9	110.32	980	0	102.1	308390000	55	26			-1;-1;-1;-1	5607000	1061200	876850	3669000	63324000	124440000	190520000	WRONG	TRUE	WRONG	TRUE	WRONG	TRUE				4.34961e+07	5.07262e+07	1.02896e+08	0.974626	0.808781869688385	1.58912	0.903846153846154	0.614492	0.805732484076433	0.221845	0.620505992010652	1.24223	0.851119894598156	1.02038	0.827285921625544	10.9798
tr|F1QVW8|F1QVW8_DANRE	zp3b	tr|F1QVW8|F1QVW8_DANRE;tr|Q6NW78|Q6NW78_DANRE;tr|F1QBG3|F1QBG3_DANRE;tr|A7MBS3|A7MBS3_DANRE;tr|O12989|O12989_DANRE;tr|B8JLB0|B8JLB0_DANRE	tr|F1QVW8|F1QVW8_DANRE;tr|Q6NW78|Q6NW78_DANRE;tr|F1QBG3|F1QBG3_DANRE;tr|A7MBS3|A7MBS3_DANRE;tr|O12989|O12989_DANRE;tr|B8JLB0|B8JLB0_DANRE	Zona pellucida glycoprotein 3b (Fragment) OS=Danio rerio OX=7955 GN=zp3b PE=1 SV=1;Zp3b protein OS=Danio rerio OX=7955 GN=zp3b PE=2 SV=1;Zona pellucida glycoprotein 3b OS=Danio rerio OX=7955 GN=zp3b PE=1 SV=1;Zp3b protein OS=Danio rerio OX=7955 GN=zp3b PE=	6	2	7.1	31.277	282	0	20.404	9135900	12	3			-1;-1;-1;-1;-1;-1	761330	761330			9135900			WRONG	TRUE	TRUE	WRONG	TRUE	WRONG	ZebraF_Quinine	ZebraF_Quinine		8.69303e+06															7.87717
tr|F1QWR4|F1QWR4_DANRE	fh	tr|F1QWR4|F1QWR4_DANRE;sp|Q7SX99|FUMH_DANRE	tr|F1QWR4|F1QWR4_DANRE;sp|Q7SX99|FUMH_DANRE	Fumarate hydratase, mitochondrial OS=Danio rerio OX=7955 GN=fh PE=1 SV=1;Fumarate hydratase, mitochondrial OS=Danio rerio OX=7955 GN=fh PE=2 SV=1	2	2	5.3	54.861	509	0	12.715	11517000	26	4			-1;-1	442970			442970			12698000	TRUE	WRONG	TRUE	WRONG	WRONG	TRUE		ZebraF_Mock	ZebraF_Mock			8.78957e+06													0
tr|F1QWS5|F1QWS5_DANRE	si:ch211-166a6.5	tr|F1QWS5|F1QWS5_DANRE	tr|F1QWS5|F1QWS5_DANRE	Si:ch211-166a6.5 (Fragment) OS=Danio rerio OX=7955 GN=si:ch211-166a6.5 PE=1 SV=2	1	2	1.8	149.69	1357	0	12.586	8867400	55	2			-1	161230	161230			10064000			WRONG	TRUE	TRUE	WRONG	TRUE	WRONG	ZebraF_Quinine	ZebraF_Quinine		8.43754e+06															1.66818
tr|F1QXG2|F1QXG2_DANRE	trnau1apb	tr|F1QXG2|F1QXG2_DANRE;sp|Q4KM14|TSP1L_DANRE	tr|F1QXG2|F1QXG2_DANRE;sp|Q4KM14|TSP1L_DANRE	tRNA selenocysteine 1-associated protein 1b OS=Danio rerio OX=7955 GN=trnau1apb PE=1 SV=1;tRNA selenocysteine 1-associated protein 1-like OS=Danio rerio OX=7955 GN=trnau1apl PE=2 SV=1	2	8	31	35.824	316	0	148.53	604870000	11	16			-1;-1	54989000	54989000			637310000			WRONG	TRUE	TRUE	WRONG	TRUE	WRONG	ZebraF_Quinine	ZebraF_Quinine		5.32285e+08															568.948
tr|F1QXP8|F1QXP8_DANRE	khsrp	tr|F1QXP8|F1QXP8_DANRE;tr|A4QP88|A4QP88_DANRE;tr|H0WEH3|H0WEH3_DANRE;tr|E9QIA6|E9QIA6_DANRE	tr|F1QXP8|F1QXP8_DANRE;tr|A4QP88|A4QP88_DANRE	KH-type-splicing regulatory protein OS=Danio rerio OX=7955 GN=khsrp PE=1 SV=1;MGC163038 protein OS=Danio rerio OX=7955 GN=khsrp PE=2 SV=1	4	34	61.6	68.36	666	0	323.31	2274900000	32	110			-1;-1;-1;-1	71091000	48263000	21865000	962780	1540900000	1422900000	30273000	WRONG	TRUE	WRONG	TRUE	WRONG	TRUE				3.66733e+08	3.92986e+08	2.35127e+07	-0.114939	0.447592067988669	-5.6696	0.0399408284023669	-5.55466	0.00318471337579618	0.0997491	0.599201065246338	-3.96322	0.0895915678524374	-4.06297	0.00870827285921625	499.357
tr|F1QXV8|F1QXV8_DANRE	pgk1	tr|F1QXV8|F1QXV8_DANRE;tr|Q6P003|Q6P003_DANRE;tr|Q7ZV29|Q7ZV29_DANRE	tr|F1QXV8|F1QXV8_DANRE;tr|Q6P003|Q6P003_DANRE;tr|Q7ZV29|Q7ZV29_DANRE	Phosphoglycerate kinase OS=Danio rerio OX=7955 GN=pgk1 PE=1 SV=1;Phosphoglycerate kinase OS=Danio rerio OX=7955 GN=pgk1 PE=2 SV=1;Phosphoglycerate kinase OS=Danio rerio OX=7955 GN=pgk1 PE=2 SV=1	3	8	29.5	44.732	417	0	63.912	59082000	23	9			-1;-1;-1	2568800	2224400	125150	219240	55547000			WRONG	TRUE	WRONG	TRUE	WRONG	TRUE				3.44581e+07	3.96365e+06	3.84828e+06							-3.11994	0.0932090545938748	-3.16256	0.129117259552042	-0.0426171	0.584905660377358	23.0149
tr|F1QY35|F1QY35_DANRE	zp3e	tr|F1QY35|F1QY35_DANRE;tr|A7MBZ6|A7MBZ6_DANRE	tr|F1QY35|F1QY35_DANRE;tr|A7MBZ6|A7MBZ6_DANRE	Zona pellucida glycoprotein 3e OS=Danio rerio OX=7955 GN=zp3e PE=1 SV=1;Zgc:171779 protein OS=Danio rerio OX=7955 GN=zp3e PE=2 SV=1	2	5	15.1	48.073	437	0	47.938	247540000	13	18			-1;-1	19042000	11548000	794610	6699100	172340000	36315000	65135000	WRONG	TRUE	WRONG	TRUE	WRONG	TRUE				1.31952e+08	1.42251e+07	6.64632e+07	-2.24662	0.137393767705382	-1.40375	0.215976331360947	0.842867	0.851910828025478	-3.21351	0.0905459387483356	-0.989389	0.401844532279315	2.22412	0.947750362844702	119.482
tr|F1QY43|F1QY43_DANRE	psmd1	tr|F1QY43|F1QY43_DANRE;tr|F1QK93|F1QK93_DANRE;tr|A0A2R8Q718|A0A2R8Q718_DANRE;tr|Q7ZVP5|Q7ZVP5_DANRE	tr|F1QY43|F1QY43_DANRE;tr|F1QK93|F1QK93_DANRE;tr|A0A2R8Q718|A0A2R8Q718_DANRE	Proteasome 26S subunit, non-ATPase 1 (Fragment) OS=Danio rerio OX=7955 GN=psmd1 PE=1 SV=1;26S proteasome non-ATPase regulatory subunit 1 OS=Danio rerio OX=7955 GN=psmd1 PE=1 SV=2;26S proteasome non-ATPase regulatory subunit 1 OS=Danio rerio OX=7955 GN=psmd	4	4	6.2	106.53	959	0	25.167	93140000	44	10			-1;-1;-1;-1	2116800	1392900	228290	495690	40079000	35333000	33371000	WRONG	TRUE	WRONG	TRUE	WRONG	TRUE				5.83153e+07	1.38328e+07	1.66451e+07	-0.18183	0.427762039660057	-0.264252	0.440828402366864	-0.0824213	0.53343949044586	-2.07578	0.18508655126498	-1.80878	0.267457180500659	0.267006	0.671988388969521	14.4118
tr|F1QYW8|F1QYW8_DANRE	nap1l4a	tr|F1QYW8|F1QYW8_DANRE;tr|A0A2R8RJ83|A0A2R8RJ83_DANRE;tr|A0A2R8Q4J7|A0A2R8Q4J7_DANRE;tr|A4QP71|A4QP71_DANRE;tr|F8W244|F8W244_DANRE	tr|F1QYW8|F1QYW8_DANRE;tr|A0A2R8RJ83|A0A2R8RJ83_DANRE;tr|A0A2R8Q4J7|A0A2R8Q4J7_DANRE;tr|A4QP71|A4QP71_DANRE;tr|F8W244|F8W244_DANRE	Nucleosome assembly protein 1-like 4a OS=Danio rerio OX=7955 GN=nap1l4a PE=1 SV=1;Nucleosome assembly protein 1-like 4a OS=Danio rerio OX=7955 GN=nap1l4a PE=1 SV=1;Nucleosome assembly protein 1-like 4a OS=Danio rerio OX=7955 GN=nap1l4a PE=1 SV=1;Nap1l4a pr	5	7	21.5	40.135	349	0	46.513	218570000	15	17			-1;-1;-1;-1;-1	14571000	3216000	5064800	6290400	61806000	126820000	111610000	WRONG	TRUE	WRONG	TRUE	WRONG	TRUE				4.59009e+07	1.0019e+08	6.71054e+07	1.03696	0.825779036827195	0.852647	0.773668639053254	-0.184316	0.477707006369427	1.12615	0.834886817576565	0.547909	0.732542819499341	-0.57824	0.39477503628447	33.2746
tr|F1QYX8|F1QYX8_DANRE	hadhab	tr|F1QYX8|F1QYX8_DANRE;tr|A3KMH5|A3KMH5_DANRE	tr|F1QYX8|F1QYX8_DANRE;tr|A3KMH5|A3KMH5_DANRE	Hydroxyacyl-CoA dehydrogenase trifunctional multienzyme complex subunit alpha b OS=Danio rerio OX=7955 GN=hadhab PE=1 SV=1;Zgc:158138 protein OS=Danio rerio OX=7955 GN=hadhab PE=2 SV=1	2	8	13.9	82.846	763	0	51.821	69470000	40	12			-1;-1	1736800	514540	472860	749360	21022000	31686000	39261000	WRONG	TRUE	WRONG	TRUE	WRONG	TRUE				1.9584e+07	2.60465e+07	1.90556e+07	0.591946	0.651558073654391	0.901197	0.789940828402367	0.309251	0.71656050955414	0.411417	0.676431424766977	-0.0394619	0.619235836627141	-0.450879	0.439767779390421	5.32373
tr|F1QZ57|F1QZ57_DANRE	puf60a	tr|F1QZ57|F1QZ57_DANRE;tr|E7FE61|E7FE61_DANRE;tr|A8E4R7|A8E4R7_DANRE;tr|B0S627|B0S627_DANRE;tr|A0A2R8QFM1|A0A2R8QFM1_DANRE;tr|F6NQ93|F6NQ93_DANRE;tr|F6P3Y7|F6P3Y7_DANRE;tr|F6NTM3|F6NTM3_DANRE;tr|A4IGG2|A4IGG2_DANRE;tr|F1QB76|F1QB76_DANRE	tr|F1QZ57|F1QZ57_DANRE;tr|E7FE61|E7FE61_DANRE;tr|A8E4R7|A8E4R7_DANRE;tr|B0S627|B0S627_DANRE;tr|A0A2R8QFM1|A0A2R8QFM1_DANRE;tr|F6NQ93|F6NQ93_DANRE;tr|F6P3Y7|F6P3Y7_DANRE;tr|F6NTM3|F6NTM3_DANRE;tr|A4IGG2|A4IGG2_DANRE	Poly-U-binding-splicing factor a OS=Danio rerio OX=7955 GN=puf60a PE=1 SV=2;Poly-U-binding-splicing factor a (Fragment) OS=Danio rerio OX=7955 GN=puf60a PE=1 SV=2;LOC562370 protein OS=Danio rerio OX=7955 GN=puf60a PE=2 SV=1;Poly-U-binding-splicing factor a	10	5	20.7	59.357	552	0	40.793	57842000	23	9			-1;-1;-1;-1;-1;-1;-1;-1;-1;-1	2514900	1545900	968980		20163000	60422000		WRONG	TRUE	WRONG	TRUE	TRUE	WRONG		ZebraF_Quinine	ZebraF_1748	3.38322e+07	3.06896e+07		1.58336	0.932011331444759					-0.140646	0.531291611185086					15.9948
tr|F1QZA4|F1QZA4_DANRE	idh3g	tr|F1QZA4|F1QZA4_DANRE;tr|A0A2R8QHB1|A0A2R8QHB1_DANRE;tr|Q566P0|Q566P0_DANRE;tr|A0A2R8S0K0|A0A2R8S0K0_DANRE	tr|F1QZA4|F1QZA4_DANRE;tr|A0A2R8QHB1|A0A2R8QHB1_DANRE;tr|Q566P0|Q566P0_DANRE;tr|A0A2R8S0K0|A0A2R8S0K0_DANRE	Isocitrate dehydrogenase [NAD] subunit, mitochondrial OS=Danio rerio OX=7955 GN=idh3g PE=1 SV=1;Uncharacterized protein OS=Danio rerio OX=7955 PE=4 SV=1;Isocitrate dehydrogenase (NAD(+)) 3 non-catalytic subunit gamma OS=Danio rerio OX=7955 GN=idh3g PE=2 SV	4	2	7.9	42.772	391	0	13.594	12110000	19	2			-1;-1;-1;-1	637340	637340			12704000			WRONG	TRUE	TRUE	WRONG	TRUE	WRONG	ZebraF_Quinine	ZebraF_Quinine		1.15226e+07															6.59429
tr|F1QZF5|F1QZF5_DANRE	zgc:103508	tr|F1QZF5|F1QZF5_DANRE;tr|Q5PR52|Q5PR52_DANRE;tr|A0A0J9YJ61|A0A0J9YJ61_DANRE	tr|F1QZF5|F1QZF5_DANRE;tr|Q5PR52|Q5PR52_DANRE;tr|A0A0J9YJ61|A0A0J9YJ61_DANRE	Zgc:103508 OS=Danio rerio OX=7955 GN=zgc:103508 PE=1 SV=1;Zgc:103508 OS=Danio rerio OX=7955 GN=zgc:103508 PE=2 SV=1;Zgc:103508 (Fragment) OS=Danio rerio OX=7955 GN=zgc:103508 PE=1 SV=3	3	2	13.2	21.643	204	0	13.919	30933000	7	6			-1;-1;-1	4419000	2801000	1618000		24565000	17545000		WRONG	TRUE	WRONG	TRUE	TRUE	WRONG		ZebraF_Quinine	ZebraF_1748	1.86569e+07	1.5597e+07		-0.485544	0.365439093484419					-0.258445	0.513981358189081					28.9808
tr|F1QZM0|F1QZM0_DANRE	mrps35	tr|F1QZM0|F1QZM0_DANRE;sp|Q498P2|RT35_DANRE	tr|F1QZM0|F1QZM0_DANRE;sp|Q498P2|RT35_DANRE	28S ribosomal protein S35, mitochondrial OS=Danio rerio OX=7955 GN=mrps35 PE=1 SV=1;28S ribosomal protein S35, mitochondrial OS=Danio rerio OX=7955 GN=mrps35 PE=2 SV=1	2	14	49.1	37.373	330	0	145.85	613620000	19	22			-1;-1	32296000	32296000			638950000			WRONG	TRUE	TRUE	WRONG	TRUE	WRONG	ZebraF_Quinine	ZebraF_Quinine		3.37773e+08															334.153
tr|F1R0M8|F1R0M8_DANRE	rcn3	tr|F1R0M8|F1R0M8_DANRE;tr|Q6IQR6|Q6IQR6_DANRE;tr|I3IRX8|I3IRX8_DANRE	tr|F1R0M8|F1R0M8_DANRE;tr|Q6IQR6|Q6IQR6_DANRE;tr|I3IRX8|I3IRX8_DANRE	Reticulocalbin 3, EF-hand calcium-binding domain OS=Danio rerio OX=7955 GN=rcn3 PE=1 SV=1;Reticulocalbin 3, EF-hand calcium binding domain OS=Danio rerio OX=7955 GN=rcn3 PE=2 SV=1;Reticulocalbin 3, EF-hand calcium-binding domain OS=Danio rerio OX=7955 GN=r	3	3	16.1	37.135	316	0	20.52	18737000	15	5			-1;-1;-1	1249100	1249100			20807000			WRONG	TRUE	TRUE	WRONG	TRUE	WRONG	ZebraF_Quinine	ZebraF_Quinine		1.78282e+07															12.9239
tr|F1R183|F1R183_DANRE	eif4bb	tr|F1R183|F1R183_DANRE;tr|A0A2R8Q843|A0A2R8Q843_DANRE;tr|Q6NYA7|Q6NYA7_DANRE;tr|F1Q8G3|F1Q8G3_DANRE;tr|A0A2R8Q3F0|A0A2R8Q3F0_DANRE;tr|Q5PRE0|Q5PRE0_DANRE;tr|Q6PUR8|Q6PUR8_DANRE;tr|F1QZF7|F1QZF7_DANRE	tr|F1R183|F1R183_DANRE;tr|A0A2R8Q843|A0A2R8Q843_DANRE;tr|Q6NYA7|Q6NYA7_DANRE;tr|F1Q8G3|F1Q8G3_DANRE;tr|A0A2R8Q3F0|A0A2R8Q3F0_DANRE;tr|Q5PRE0|Q5PRE0_DANRE;tr|Q6PUR8|Q6PUR8_DANRE	Eukaryotic translation initiation factor 4Bb OS=Danio rerio OX=7955 GN=eif4bb PE=1 SV=1;Eukaryotic translation initiation factor 4Bb OS=Danio rerio OX=7955 GN=eif4bb PE=1 SV=1;Eif4bb protein (Fragment) OS=Danio rerio OX=7955 GN=eif4bb PE=2 SV=1;Eukaryotic	8	3	6.5	64.472	569	0	19.96	39716000	24	5			-1;-1;-1;-1;-1;-1;-1;-1	1654800	360870		1294000	16718000		26172000	WRONG	TRUE	TRUE	WRONG	WRONG	TRUE	ZebraF_Quinine		ZebraF_Mock	8.24105e+06		2.37001e+07			0.646622	0.717455621301775					1.52399	0.884057971014493			3.73377
tr|F1R1J3|F1R1J3_DANRE	zgc:86599	tr|F1R1J3|F1R1J3_DANRE;tr|Q6IQU9|Q6IQU9_DANRE;tr|F1RCH5|F1RCH5_DANRE;tr|A0A2R8QF52|A0A2R8QF52_DANRE	tr|F1R1J3|F1R1J3_DANRE;tr|Q6IQU9|Q6IQU9_DANRE;tr|F1RCH5|F1RCH5_DANRE	Zgc:86599 (Fragment) OS=Danio rerio OX=7955 GN=zgc:86599 PE=1 SV=1;Zgc:86599 OS=Danio rerio OX=7955 GN=zgc:86599 PE=2 SV=1;Zgc:86599 OS=Danio rerio OX=7955 GN=zgc:86599 PE=1 SV=1	4	8	53.3	11.405	105	0	90.264	1945700000	7	43			-1;-1;-1;-1	277950000	164830000	27768000	85351000	1098300000	377550000	773650000	WRONG	TRUE	WRONG	TRUE	WRONG	TRUE				8.47173e+08	2.37381e+08	3.80866e+08	-1.54053	0.201133144475921	-0.505519	0.371301775147929	1.03501	0.885350318471338	-1.83545	0.2237017310253	-1.15338	0.370223978919631	0.682075	0.764876632801161	1705.43
tr|F1R2E0|F1R2E0_DANRE	hnrnpm	tr|F1R2E0|F1R2E0_DANRE;tr|E9QEE4|E9QEE4_DANRE;tr|F8W2D3|F8W2D3_DANRE	tr|F1R2E0|F1R2E0_DANRE;tr|E9QEE4|E9QEE4_DANRE	Heterogeneous nuclear ribonucleoprotein M OS=Danio rerio OX=7955 GN=hnrnpm PE=1 SV=2;Heterogeneous nuclear ribonucleoprotein M OS=Danio rerio OX=7955 GN=hnrnpm PE=1 SV=3	3	15	27.1	74.127	715	0	226.12	912970000	44	75			-1;-1;-1	20749000	11338000	6064000	3347200	443810000	489810000	262780000	WRONG	TRUE	WRONG	TRUE	WRONG	TRUE				2.09151e+08	1.73711e+08	8.266e+07	0.14228	0.514164305949009	-0.756087	0.306213017751479	-0.898367	0.191082802547771	-0.267852	0.509986684420772	-1.33928	0.342555994729908	-1.07143	0.253991291727141	117.31
tr|F1R2S5|F1R2S5_DANRE	vtg5	tr|F1R2S5|F1R2S5_DANRE;tr|Q4QRF3|Q4QRF3_DANRE;tr|A0A2R8Q5K5|A0A2R8Q5K5_DANRE;tr|A0A2R8PZ72|A0A2R8PZ72_DANRE;tr|Q3T7B0|Q3T7B0_DANRE;tr|A0A2R8QHD5|A0A2R8QHD5_DANRE;tr|A5PL84|A5PL84_DANRE;tr|A0A2R8Q4P4|A0A2R8Q4P4_DANRE	tr|F1R2S5|F1R2S5_DANRE;tr|Q4QRF3|Q4QRF3_DANRE;tr|A0A2R8Q5K5|A0A2R8Q5K5_DANRE;tr|A0A2R8PZ72|A0A2R8PZ72_DANRE	Vitellogenin 5 (Fragment) OS=Danio rerio OX=7955 GN=vtg5 PE=1 SV=1;Vitellogenin 5 OS=Danio rerio OX=7955 GN=vtg5 PE=2 SV=1;Vitellogenin 5 OS=Danio rerio OX=7955 GN=vtg5 PE=1 SV=1;Vitellogenin 5 OS=Danio rerio OX=7955 GN=vtg5 PE=1 SV=1	8	52	80	149.26	1363	0	323.31	80367000000	72	405			-1;-1;-1;-1;-1;-1;-1;-1	1116200000	224170000	388580000	503460000	15191000000	45257000000	47969000000	WRONG	TRUE	WRONG	TRUE	WRONG	TRUE				7.36947e+09	1.72812e+10	1.6547e+10	1.57492	0.930594900849858	1.65889	0.914201183431953	0.0839614	0.624203821656051	1.22957	0.868175765645806	1.16694	0.839262187088274	-0.0626323	0.577648766328012	2319.39
tr|F1R300|F1R300_DANRE	snrpa1	tr|F1R300|F1R300_DANRE;tr|F6P9M5|F6P9M5_DANRE;tr|Q5U3P3|Q5U3P3_DANRE	tr|F1R300|F1R300_DANRE	Small nuclear ribonucleoprotein polypeptide A OS=Danio rerio OX=7955 GN=snrpa1 PE=1 SV=1	3	9	35.4	31.039	277	0	66.113	177980000	11	20			-1;-1;-1	16180000	12896000	1331700	1952700	119300000	39895000	45536000	WRONG	TRUE	WRONG	TRUE	WRONG	TRUE				9.44901e+07	2.01727e+07	1.63926e+07	-1.58031	0.194050991501416	-1.38951	0.218934911242604	0.1908	0.684713375796178	-2.22776	0.163781624500666	-2.52712	0.177865612648221	-0.299358	0.503628447024673	133.43
tr|F1R314|F1R314_DANRE	zgc:110425	tr|F1R314|F1R314_DANRE	tr|F1R314|F1R314_DANRE	Zgc:110425 OS=Danio rerio OX=7955 GN=zgc:110425 PE=1 SV=1	1	10	40	20.24	195	0	67.074	1706000000	6	33			-1	284340000	181750000	60216000	42369000	1188100000	583950000	360950000	WRONG	TRUE	WRONG	TRUE	WRONG	TRUE				7.77579e+08	4.25156e+08	1.94011e+08	-1.02474	0.254957507082153	-1.71879	0.170118343195266	-0.694046	0.278662420382166	-0.870997	0.387483355525965	-2.00285	0.235836627140975	-1.13186	0.2322206095791	1880.49
tr|F1R369|F1R369_DANRE	rcn1	tr|F1R369|F1R369_DANRE	tr|F1R369|F1R369_DANRE	Reticulocalbin 1, EF-hand calcium-binding domain OS=Danio rerio OX=7955 GN=rcn1 PE=1 SV=2	1	8	35.6	37.8	320	0	82.71	123000000	17	9			-1	7235300	7235300			132500000			WRONG	TRUE	TRUE	WRONG	TRUE	WRONG	ZebraF_Quinine	ZebraF_Quinine		8.56649e+07															74.8607
tr|F1R3C9|F1R3C9_DANRE	zgc:153499	tr|F1R3C9|F1R3C9_DANRE;tr|F1R0Y8|F1R0Y8_DANRE	tr|F1R3C9|F1R3C9_DANRE;tr|F1R0Y8|F1R0Y8_DANRE	Zgc:153499 OS=Danio rerio OX=7955 GN=zgc:153499 PE=1 SV=1;Zgc:153499 OS=Danio rerio OX=7955 GN=zgc:153499 PE=1 SV=3	2	21	63.5	24.304	219	0	323.31	11658000000	14	152			-1;-1	832720000	69640000	290800000	472280000	1184900000	7664800000	7275400000	WRONG	TRUE	WRONG	TRUE	WRONG	TRUE				6.63978e+08	3.23034e+09	2.079e+09	2.69348	0.985835694050991	2.61826	0.974852071005917	-0.0752216	0.538216560509554	2.28248	0.953395472703063	1.64668	0.897233201581028	-0.6358	0.380261248185777	720.536
tr|F1R3F7|F1R3F7_DANRE	c1qbp	tr|F1R3F7|F1R3F7_DANRE;tr|Q568R6|Q568R6_DANRE;tr|F1R968|F1R968_DANRE	tr|F1R3F7|F1R3F7_DANRE;tr|Q568R6|Q568R6_DANRE;tr|F1R968|F1R968_DANRE	Complement component 1, q subcomponent-binding protein OS=Danio rerio OX=7955 GN=c1qbp PE=1 SV=1;Zgc:110137 OS=Danio rerio OX=7955 GN=c1qbp PE=2 SV=1;Complement component 1, q subcomponent-binding protein (Fragment) OS=Danio rerio OX=7955 GN=c1qbp PE=1 SV=	3	9	50.7	30.029	270	0	143.73	1242200000	12	44			-1;-1;-1	103520000	52620000	22634000	28265000	647160000	541680000	364180000	WRONG	TRUE	WRONG	TRUE	WRONG	TRUE				4.73657e+08	3.08715e+08	2.45472e+08	-0.256682	0.410764872521246	-0.829471	0.29585798816568	-0.572789	0.32484076433121	-0.617567	0.435419440745672	-0.948285	0.412384716732543	-0.330718	0.490566037735849	544.437
tr|F1R3G8|F1R3G8_DANRE	srm	tr|F1R3G8|F1R3G8_DANRE;tr|Q7SY20|Q7SY20_DANRE	tr|F1R3G8|F1R3G8_DANRE;tr|Q7SY20|Q7SY20_DANRE	Spermidine synthase OS=Danio rerio OX=7955 GN=srm PE=1 SV=1;Zgc:63600 OS=Danio rerio OX=7955 GN=srm PE=2 SV=1	2	11	34.9	32.84	289	0	79.473	202630000	15	16			-1;-1	13509000	13509000			211630000			WRONG	TRUE	TRUE	WRONG	TRUE	WRONG	ZebraF_Quinine	ZebraF_Quinine		9.61949e+07															139.772
tr|F1R3J9|F1R3J9_DANRE	prmt1	tr|F1R3J9|F1R3J9_DANRE;tr|Q6PFN7|Q6PFN7_DANRE;tr|Q803D9|Q803D9_DANRE	tr|F1R3J9|F1R3J9_DANRE;tr|Q6PFN7|Q6PFN7_DANRE;tr|Q803D9|Q803D9_DANRE	Protein arginine methyltransferase 1 OS=Danio rerio OX=7955 GN=prmt1 PE=1 SV=1;Protein arginine methyltransferase 1 OS=Danio rerio OX=7955 GN=prmt1 PE=2 SV=1;Prmt1 protein (Fragment) OS=Danio rerio OX=7955 GN=prmt1 PE=2 SV=1	3	4	16.4	40.116	348	0	45.853	66185000	20	11			-1;-1;-1	3309200	1842200		1467100	43796000		28334000	WRONG	TRUE	WRONG	TRUE	WRONG	TRUE				3.50568e+07	0	2.23924e+07			-0.628265	0.340236686390533					-0.646688	0.487483530961792			19.0605
tr|F1R3T3|F1R3T3_DANRE	ddx1	tr|F1R3T3|F1R3T3_DANRE;tr|F1R2L8|F1R2L8_DANRE	tr|F1R3T3|F1R3T3_DANRE;tr|F1R2L8|F1R2L8_DANRE	DEAD (Asp-Glu-Ala-Asp) box helicase 1 OS=Danio rerio OX=7955 GN=ddx1 PE=1 SV=2;DEAD (Asp-Glu-Ala-Asp) box helicase 1 OS=Danio rerio OX=7955 GN=ddx1 PE=1 SV=1	2	2	4	81.806	734	0	24.99	20602000	43	4			-1;-1	479120	328530	150600		14462000	14059000		WRONG	TRUE	WRONG	TRUE	TRUE	WRONG		ZebraF_Quinine	ZebraF_1748	1.34422e+07	8.91756e+06		-0.0407731	0.461756373937677					-0.592045	0.442077230359521					3.39916
tr|F1R446|F1R446_DANRE	sptan1	tr|F1R446|F1R446_DANRE;tr|A3FG33|A3FG33_DANRE;tr|Q566W8|Q566W8_DANRE;tr|F1QDX2|F1QDX2_DANRE;tr|Q32P38|Q32P38_DANRE	tr|F1R446|F1R446_DANRE;tr|A3FG33|A3FG33_DANRE	Spectrin alpha, non-erythrocytic 1 OS=Danio rerio OX=7955 GN=sptan1 PE=1 SV=1;Alpha II-spectrin OS=Danio rerio OX=7955 GN=sptan1 PE=2 SV=1	5	10	5.9	284.93	2480	0	61.263	7071200000	144	14			-1;-1;-1;-1;-1	49105000	48745000	28832	331690	7276800000	167670000		WRONG	TRUE	WRONG	TRUE	WRONG	TRUE				6.67619e+09	5.71737e+06	3.14563e+07	-5.43961	0.0311614730878187					-10.1895	0.00133155792276964	-7.72953	0.00395256916996047	2.45993	0.960812772133527	504.344
tr|F1R4C8|F1R4C8_DANRE	ndufs3	tr|F1R4C8|F1R4C8_DANRE;tr|Q566S4|Q566S4_DANRE	tr|F1R4C8|F1R4C8_DANRE;tr|Q566S4|Q566S4_DANRE	NADH:ubiquinone oxidoreductase core subunit S3 OS=Danio rerio OX=7955 GN=ndufs3 PE=1 SV=1;NADH dehydrogenase (Ubiquinone) Fe-S protein 3, (NADH-coenzyme Q reductase) OS=Danio rerio OX=7955 GN=ndufs3 PE=2 SV=1	2	7	22.4	29.484	255	0	68.257	476580000	14	17			-1;-1	34042000	34042000			508940000			WRONG	TRUE	TRUE	WRONG	TRUE	WRONG	ZebraF_Quinine	ZebraF_Quinine		2.94812e+08															352.218
tr|F1R4G7|F1R4G7_DANRE	nova2	tr|F1R4G7|F1R4G7_DANRE;tr|A0A2R8RS68|A0A2R8RS68_DANRE;tr|X1WBB9|X1WBB9_DANRE;tr|A0A0R4ILY0|A0A0R4ILY0_DANRE;tr|Q1LYC7|Q1LYC7_DANRE;tr|Q53B45|Q53B45_DANRE;tr|H0WE50|H0WE50_DANRE	tr|F1R4G7|F1R4G7_DANRE;tr|A0A2R8RS68|A0A2R8RS68_DANRE;tr|X1WBB9|X1WBB9_DANRE;tr|A0A0R4ILY0|A0A0R4ILY0_DANRE;tr|Q1LYC7|Q1LYC7_DANRE;tr|Q53B45|Q53B45_DANRE;tr|H0WE50|H0WE50_DANRE	NOVA alternative-splicing regulator 2 (Fragment) OS=Danio rerio OX=7955 GN=nova2 PE=1 SV=2;NOVA alternative-splicing regulator 2 OS=Danio rerio OX=7955 GN=nova2 PE=1 SV=1;NOVA alternative-splicing regulator 2 OS=Danio rerio OX=7955 GN=nova2 PE=1 SV=1;NOVA	7	10	24.8	51.046	496	0	75.985	71260000	18	15			-1;-1;-1;-1;-1;-1;-1	3958900	3919000		39867	74894000			WRONG	TRUE	TRUE	WRONG	WRONG	TRUE	ZebraF_Quinine		ZebraF_Mock	3.60858e+07		547658									-6.04201	0.0237154150197628			40.5483
tr|F1R4V5|F1R4V5_DANRE	dap3	tr|F1R4V5|F1R4V5_DANRE;tr|A5PLH1|A5PLH1_DANRE	tr|F1R4V5|F1R4V5_DANRE;tr|A5PLH1|A5PLH1_DANRE	Death-associated protein 3 OS=Danio rerio OX=7955 GN=dap3 PE=1 SV=1;Dap3 protein OS=Danio rerio OX=7955 GN=dap3 PE=2 SV=1	2	13	30.3	45.997	402	0	109.81	290690000	22	20			-1;-1	13213000	13213000			307440000			WRONG	TRUE	TRUE	WRONG	TRUE	WRONG	ZebraF_Quinine	ZebraF_Quinine		1.69643e+08															136.709
tr|F1R5A5|F1R5A5_DANRE	krt5	tr|F1R5A5|F1R5A5_DANRE;tr|F1QV31|F1QV31_DANRE;tr|Q6P3K5|Q6P3K5_DANRE;tr|E9QFT4|E9QFT4_DANRE	tr|F1R5A5|F1R5A5_DANRE;tr|F1QV31|F1QV31_DANRE;tr|Q6P3K5|Q6P3K5_DANRE	Keratin 5 OS=Danio rerio OX=7955 GN=krt5 PE=1 SV=2;Keratin 5 OS=Danio rerio OX=7955 GN=krt5 PE=1 SV=1;Krt5 protein OS=Danio rerio OX=7955 GN=krt5 PE=2 SV=1	4	27	55	58.714	560	0	323.31	7319500000	27	157			-1;-1;-1;-1	271090000	174500000	29684000	66906000	4248600000	1801500000	2398500000	WRONG	TRUE	WRONG	TRUE	WRONG	TRUE				1.92641e+09	5.0644e+08	6.63322e+08	-1.23779	0.229461756373938	-0.824855	0.297337278106509	0.412934	0.75	-1.92745	0.205059920106525	-1.53813	0.303030303030303	0.389319	0.706821480406386	1805.48
tr|F1R6L3|F1R6L3_DANRE	cirbpb	tr|F1R6L3|F1R6L3_DANRE;tr|F1R6L4|F1R6L4_DANRE;tr|Q6PFN6|Q6PFN6_DANRE;tr|Q1RM16|Q1RM16_DANRE	tr|F1R6L3|F1R6L3_DANRE;tr|F1R6L4|F1R6L4_DANRE;tr|Q6PFN6|Q6PFN6_DANRE	Cold-inducible RNA-binding protein b (Fragment) OS=Danio rerio OX=7955 GN=cirbpb PE=1 SV=1;Cold-inducible RNA-binding protein b (Fragment) OS=Danio rerio OX=7955 GN=cirbpb PE=1 SV=1;Cirbp protein OS=Danio rerio OX=7955 GN=cirbp PE=2 SV=1	4	7	34.8	23.494	224	0	186.3	1210800000	13	31			-1;-1;-1;-1	93136000	40925000	34076000	18135000	651640000	768270000	256900000	WRONG	TRUE	WRONG	TRUE	WRONG	TRUE				4.81202e+08	5.82383e+08	1.79914e+08	0.237538	0.531161473087819	-1.34287	0.223372781065089	-1.58041	0.0589171974522293	0.275324	0.636484687083888	-1.41933	0.324110671936759	-1.69466	0.126269956458636	423.434
tr|F1R7W8|F1R7W8_DANRE	sec23b	tr|F1R7W8|F1R7W8_DANRE;tr|Q6AZ98|Q6AZ98_DANRE;tr|Q7ZVV7|Q7ZVV7_DANRE;tr|Q6TNV9|Q6TNV9_DANRE	tr|F1R7W8|F1R7W8_DANRE;tr|Q6AZ98|Q6AZ98_DANRE;tr|Q7ZVV7|Q7ZVV7_DANRE;tr|Q6TNV9|Q6TNV9_DANRE	Protein transport protein SEC23 OS=Danio rerio OX=7955 GN=sec23b PE=1 SV=2;Protein transport protein SEC23 OS=Danio rerio OX=7955 GN=sec23b PE=1 SV=1;Protein transport protein SEC23 OS=Danio rerio OX=7955 GN=sec23b PE=2 SV=1;Protein transport protein SEC23	4	6	13.5	84.536	754	0	49.461	50798000	32	8			-1;-1;-1;-1	1587400	1587400			53128000			WRONG	TRUE	TRUE	WRONG	TRUE	WRONG	ZebraF_Quinine	ZebraF_Quinine		4.42167e+07															16.4242
tr|F1R9W6|F1R9W6_DANRE	zgc:110239	tr|F1R9W6|F1R9W6_DANRE;tr|Q568K7|Q568K7_DANRE;tr|A0A0B5JS81|A0A0B5JS81_DANRE	tr|F1R9W6|F1R9W6_DANRE;tr|Q568K7|Q568K7_DANRE;tr|A0A0B5JS81|A0A0B5JS81_DANRE	Zgc:110239 OS=Danio rerio OX=7955 GN=zgc:110239 PE=1 SV=1;Zgc:110239 OS=Danio rerio OX=7955 GN=zgc:110239 PE=2 SV=1;Inhibitor_I29 domain-containing protein (Fragment) OS=Danio rerio OX=7955 GN=Zgc:110239 PE=2 SV=1	3	13	29.5	61.413	546	0	130.18	1066500000	27	23			-1;-1;-1	39498000	39296000		202550	1123300000		11509000	WRONG	TRUE	TRUE	WRONG	WRONG	TRUE	ZebraF_Quinine		ZebraF_Mock	7.37695e+08		4.17362e+06			-6.60884	0.0162721893491124					-7.46558	0.00790513833992095			406.579
tr|F1RA21|F1RA21_DANRE	mrpl27	tr|F1RA21|F1RA21_DANRE	tr|F1RA21|F1RA21_DANRE	Mitochondrial ribosomal protein L27 OS=Danio rerio OX=7955 GN=mrpl27 PE=1 SV=1	1	16	60.8	16.284	148	0	140.45	3956100000	9	56			-1	439570000	423830000	4650200	11093000	4012700000	103350000	112820000	WRONG	TRUE	WRONG	TRUE	WRONG	TRUE				1.47888e+09	5.04733e+07	5.21948e+07	-5.27896	0.0325779036827195	-5.15248	0.0532544378698225	0.126484	0.646496815286624	-4.87284	0.0359520639147803	-4.82446	0.0592885375494071	0.0483848	0.613933236574746	4385.19
tr|F1RAM4|F1RAM4_DANRE	zgc:110339	tr|F1RAM4|F1RAM4_DANRE;tr|Q6IQF0|Q6IQF0_DANRE;tr|Q568E7|Q568E7_DANRE	tr|F1RAM4|F1RAM4_DANRE	Zgc:110339 OS=Danio rerio OX=7955 GN=zgc:110339 PE=1 SV=1	3	3	11.8	26.827	255	0	20.823	41928000	12	4			-1;-1;-1	3494000	3494000			44493000			WRONG	TRUE	TRUE	WRONG	TRUE	WRONG	ZebraF_Quinine	ZebraF_Quinine		3.98955e+07															36.151
tr|F1RAV6|F1RAV6_DANRE	acin1a	tr|F1RAV6|F1RAV6_DANRE;tr|Q1JQ01|Q1JQ01_DANRE;tr|B0R0I0|B0R0I0_DANRE;tr|F1QQ73|F1QQ73_DANRE;tr|A0A2R8QGR5|A0A2R8QGR5_DANRE;tr|F1QFN9|F1QFN9_DANRE;tr|B0R0H9|B0R0H9_DANRE;tr|F1R6R1|F1R6R1_DANRE	tr|F1RAV6|F1RAV6_DANRE;tr|Q1JQ01|Q1JQ01_DANRE;tr|B0R0I0|B0R0I0_DANRE;tr|F1QQ73|F1QQ73_DANRE;tr|A0A2R8QGR5|A0A2R8QGR5_DANRE;tr|F1QFN9|F1QFN9_DANRE	Apoptotic chromatin condensation inducer 1a OS=Danio rerio OX=7955 GN=acin1a PE=4 SV=1;Acin1a protein OS=Danio rerio OX=7955 GN=acin1a PE=2 SV=1;Apoptotic chromatin condensation inducer 1a OS=Danio rerio OX=7955 GN=acin1a PE=4 SV=1;Apoptotic chromatin cond	8	6	11.2	96.136	857	0	46.942	27400000	38	13			-1;-1;-1;-1;-1;-1;-1;-1	721050		385670	335370		25526000	16388000	WRONG	TRUE	WRONG	TRUE	WRONG	TRUE				0	1.73395e+07	9.7259e+06					-0.639328	0.300955414012739					-0.83416	0.319303338171263	0
tr|F1RBY1|F1RBY1_DANRE	akap1b	tr|F1RBY1|F1RBY1_DANRE;tr|A5D6U6|A5D6U6_DANRE	tr|F1RBY1|F1RBY1_DANRE;tr|A5D6U6|A5D6U6_DANRE	A kinase (PRKA) anchor protein 1b OS=Danio rerio OX=7955 GN=akap1b PE=1 SV=2;Akap1b protein OS=Danio rerio OX=7955 GN=akap1b PE=2 SV=1	2	2	5.9	89.863	837	0	15.024	17360000	29	4			-1;-1	598610	598610			17862000			WRONG	TRUE	TRUE	WRONG	TRUE	WRONG	ZebraF_Quinine	ZebraF_Quinine		1.65181e+07															6.19357
tr|F1RCD0|F1RCD0_DANRE	ccdc12	tr|F1RCD0|F1RCD0_DANRE;tr|Q6DC23|Q6DC23_DANRE	tr|F1RCD0|F1RCD0_DANRE;tr|Q6DC23|Q6DC23_DANRE	Coiled-coil domain-containing 12 OS=Danio rerio OX=7955 GN=ccdc12 PE=1 SV=1;Coiled-coil domain containing 12 OS=Danio rerio OX=7955 GN=ccdc12 PE=2 SV=1	2	4	25.8	18.515	163	0	25.726	27341000	9	4			-1;-1	3037900	3037900			29283000			WRONG	TRUE	TRUE	WRONG	TRUE	WRONG	ZebraF_Quinine	ZebraF_Quinine		2.60157e+07															31.4319
tr|F1RDD0|F1RDD0_DANRE	pycr1b	tr|F1RDD0|F1RDD0_DANRE;tr|Q503F1|Q503F1_DANRE;tr|A0A140LG13|A0A140LG13_DANRE;tr|Q6P971|Q6P971_DANRE;tr|A7YYG6|A7YYG6_DANRE	tr|F1RDD0|F1RDD0_DANRE;tr|Q503F1|Q503F1_DANRE;tr|A0A140LG13|A0A140LG13_DANRE	Pyrroline-5-carboxylate reductase OS=Danio rerio OX=7955 GN=pycr1b PE=1 SV=2;Pyrroline-5-carboxylate reductase OS=Danio rerio OX=7955 GN=pycr1b PE=2 SV=1;Pyrroline-5-carboxylate reductase OS=Danio rerio OX=7955 GN=pycr1b PE=1 SV=1	5	17	58	33.606	317	0	267.84	1052000000	15	51			-1;-1;-1;-1;-1	70132000	57731000	2772300	9628500	813080000	131510000	210210000	WRONG	TRUE	WRONG	TRUE	WRONG	TRUE				4.89964e+08	5.72641e+07	5.96569e+07	-2.62822	0.113314447592068	-1.95157	0.158284023668639	0.676659	0.815286624203822	-3.09697	0.0958721704394141	-3.03792	0.138339920948617	0.0590576	0.618287373004354	597.319
tr|F1RDR5|F1RDR5_DANRE	mrpl28	tr|F1RDR5|F1RDR5_DANRE;tr|Q503Y2|Q503Y2_DANRE;tr|A8KBW1|A8KBW1_DANRE;tr|A0A2R8RRE5|A0A2R8RRE5_DANRE	tr|F1RDR5|F1RDR5_DANRE;tr|Q503Y2|Q503Y2_DANRE;tr|A8KBW1|A8KBW1_DANRE;tr|A0A2R8RRE5|A0A2R8RRE5_DANRE	Mitochondrial ribosomal protein L28 OS=Danio rerio OX=7955 GN=mrpl28 PE=1 SV=1;Mitochondrial ribosomal protein L28 OS=Danio rerio OX=7955 GN=mrpl28 PE=2 SV=1;Mrpl28 protein OS=Danio rerio OX=7955 GN=mrpl28 PE=2 SV=1;Mitochondrial ribosomal protein L28 OS=D	4	10	36.1	29.765	252	0	69.932	708820000	12	18			-1;-1;-1;-1	59068000	59068000			746230000			WRONG	TRUE	TRUE	WRONG	TRUE	WRONG	ZebraF_Quinine	ZebraF_Quinine		4.95242e+08															611.152
tr|F1RDV9|F1RDV9_DANRE	polr2k	tr|F1RDV9|F1RDV9_DANRE;tr|A7E2K9|A7E2K9_DANRE	tr|F1RDV9|F1RDV9_DANRE;tr|A7E2K9|A7E2K9_DANRE	Polymerase (RNA) II (DNA directed) polypeptide K OS=Danio rerio OX=7955 GN=polr2k PE=4 SV=1;Zgc:171795 protein OS=Danio rerio OX=7955 GN=polr2k PE=2 SV=1	2	3	55.2	6.9881	58	0	31.614	717680000	2	10			-1;-1	358840000	342990000	15853000		672280000	115280000		WRONG	TRUE	WRONG	TRUE	TRUE	WRONG		ZebraF_Quinine	ZebraF_1748	6.5272e+08	4.36617e+07		-2.54392	0.11614730878187					-3.90202	0.0652463382157124					3548.78
tr|F1REK5|F1REK5_DANRE	qdprb2	tr|F1REK5|F1REK5_DANRE;tr|A0A2R8RM75|A0A2R8RM75_DANRE;tr|A0A2R8Q7X4|A0A2R8Q7X4_DANRE;tr|A0A2R8QQB9|A0A2R8QQB9_DANRE;tr|A0A2R8RS00|A0A2R8RS00_DANRE;tr|A7MBX8|A7MBX8_DANRE;tr|A5JET5|A5JET5_DANRE	tr|F1REK5|F1REK5_DANRE;tr|A0A2R8RM75|A0A2R8RM75_DANRE;tr|A0A2R8Q7X4|A0A2R8Q7X4_DANRE;tr|A0A2R8QQB9|A0A2R8QQB9_DANRE;tr|A0A2R8RS00|A0A2R8RS00_DANRE;tr|A7MBX8|A7MBX8_DANRE;tr|A5JET5|A5JET5_DANRE	Quinoid dihydropteridine reductase b2 OS=Danio rerio OX=7955 GN=qdprb2 PE=1 SV=1;Quinoid dihydropteridine reductase b2 OS=Danio rerio OX=7955 GN=qdprb2 PE=1 SV=1;Uncharacterized protein OS=Danio rerio OX=7955 GN=qdprb2 PE=4 SV=1;Uncharacterized protein OS=	7	16	70	27.417	257	0	246.11	1593700000	15	85			-1;-1;-1;-1;-1;-1;-1	106250000	28711000	26076000	51462000	471550000	616990000	889780000	WRONG	TRUE	WRONG	TRUE	WRONG	TRUE				1.51347e+08	2.29803e+08	2.42137e+08	0.387836	0.586402266288952	0.916038	0.792899408284024	0.528202	0.785031847133758	0.602543	0.725699067909454	0.67797	0.760210803689065	0.0754276	0.624092888243832	297.061
tr|F1REP2|F1REP2_DANRE	zgc:171426	tr|F1REP2|F1REP2_DANRE	tr|F1REP2|F1REP2_DANRE	Zgc:171426 OS=Danio rerio OX=7955 GN=zgc:171426 PE=1 SV=1	1	9	17.1	86.68	791	0	86.601	567470000	30	44			-1	18916000	3340400	5596600	9978600	117430000	312640000	328180000	WRONG	TRUE	WRONG	TRUE	WRONG	TRUE				5.26447e+07	1.39592e+08	1.58626e+08	1.4127	0.910764872521246	1.48269	0.886094674556213	0.0699849	0.605095541401274	1.40686	0.897470039946738	1.59127	0.891963109354414	0.184414	0.653120464441219	34.5617
tr|F6NLI6|F6NLI6_DANRE	ppib	tr|F6NLI6|F6NLI6_DANRE;tr|Q6PBW4|Q6PBW4_DANRE	tr|F6NLI6|F6NLI6_DANRE;tr|Q6PBW4|Q6PBW4_DANRE	Peptidyl-prolyl cis-trans isomerase OS=Danio rerio OX=7955 GN=ppib PE=1 SV=1;Peptidyl-prolyl cis-trans isomerase OS=Danio rerio OX=7955 GN=ppib PE=2 SV=1	2	8	35.6	22.884	208	0	63.377	396530000	12	24			-1;-1	33044000	8595500	15738000	8709900	117400000	316600000	148810000	WRONG	TRUE	WRONG	TRUE	WRONG	TRUE				6.59282e+07	2.04777e+08	7.97657e+07	1.43123	0.912181303116147	0.342039	0.624260355029586	-1.08919	0.127388535031847	1.63508	0.918774966711052	0.274871	0.678524374176548	-1.36021	0.177068214804064	88.9341
tr|F6NMZ5|F6NMZ5_DANRE	zgc:172218	tr|F6NMZ5|F6NMZ5_DANRE;tr|A0A0N4SUF7|A0A0N4SUF7_DANRE;tr|A8WG67|A8WG67_DANRE;tr|A8WFU4|A8WFU4_DANRE;tr|A8KBB5|A8KBB5_DANRE;tr|A0A2R8QBZ0|A0A2R8QBZ0_DANRE;tr|A0A2R8PXR7|A0A2R8PXR7_DANRE;tr|A3KQV6|A3KQV6_DANRE;tr|A3KQV5|A3KQV5_DANRE;tr|F1QP30|F1QP30_DANRE	tr|F6NMZ5|F6NMZ5_DANRE;tr|A0A0N4SUF7|A0A0N4SUF7_DANRE;tr|A8WG67|A8WG67_DANRE;tr|A8WFU4|A8WFU4_DANRE;tr|A8KBB5|A8KBB5_DANRE;tr|A0A2R8QBZ0|A0A2R8QBZ0_DANRE;tr|A0A2R8PXR7|A0A2R8PXR7_DANRE;tr|A3KQV6|A3KQV6_DANRE;tr|A3KQV5|A3KQV5_DANRE;tr|F1QP30|F1QP30_DANRE	Zgc:172218 OS=Danio rerio OX=7955 GN=zgc:172218 PE=4 SV=1;Si:ch211-226h8.11 OS=Danio rerio OX=7955 GN=si:ch211-226h8.4 PE=4 SV=2;Si:ch211-226h8.11 protein OS=Danio rerio OX=7955 GN=si:ch211-226h8.8 PE=2 SV=1;MGC172218 protein OS=Danio rerio OX=7955 GN=MGC1	10	3	48	16.841	152	0	23.685	532830000	7	11			-1;-1;-1;-1;-1;-1;-1;-1;-1;-1	76119000	9207200	17884000	49028000	74227000	271470000	337010000	WRONG	TRUE	WRONG	TRUE	WRONG	TRUE				6.13257e+07	1.72397e+08	2.61917e+08	1.87078	0.958923512747875	2.18278	0.957100591715976	0.311999	0.721337579617834	1.49117	0.904127829560586	2.09454	0.932806324110672	0.603374	0.750362844702467	95.2631
tr|F6NVJ1|F6NVJ1_DANRE	hspe1	tr|F6NVJ1|F6NVJ1_DANRE;tr|Q6IQI7|Q6IQI7_DANRE;tr|F1QDM6|F1QDM6_DANRE;tr|Q9DGM3|Q9DGM3_DANRE;tr|Q8JGM7|Q8JGM7_DANRE	tr|F6NVJ1|F6NVJ1_DANRE;tr|Q6IQI7|Q6IQI7_DANRE;tr|F1QDM6|F1QDM6_DANRE;tr|Q9DGM3|Q9DGM3_DANRE	Heat shock 10 protein 1 OS=Danio rerio OX=7955 GN=hspe1 PE=1 SV=1;Heat shock 10 protein 1 OS=Danio rerio OX=7955 GN=hspe1 PE=1 SV=1;Heat shock 10 protein 1 OS=Danio rerio OX=7955 GN=hspe1 PE=1 SV=1;Chaperonin 10 (Fragment) OS=Danio rerio OX=7955 GN=hspe1 P	5	5	48.5	10.892	99	0	83.562	892110000	7	27			-1;-1;-1;-1;-1	127440000	27501000	34283000	65661000	279400000	475270000	412380000	WRONG	TRUE	WRONG	TRUE	WRONG	TRUE				1.71918e+08	3.01696e+08	3.12528e+08	0.766415	0.719546742209632	0.561642	0.698224852071006	-0.204773	0.46656050955414	0.811378	0.786950732356858	0.862264	0.791831357048748	0.0508858	0.615384615384615	284.541
tr|F6P0E6|F6P0E6_DANRE	si:ch211-214c7.4	tr|F6P0E6|F6P0E6_DANRE	tr|F6P0E6|F6P0E6_DANRE	Si:ch211-214c7.4 OS=Danio rerio OX=7955 GN=si:ch211-214c7.4 PE=1 SV=1	1	5	6.2	159.59	1505	0	30.713	71309000	47	12			-1	1517200	533270	83567	900370	30510000	12296000	37135000	WRONG	TRUE	WRONG	TRUE	WRONG	TRUE				2.38492e+07	5.40876e+06	2.57896e+07	-1.31109	0.225212464589235	0.283497	0.605029585798817	1.59459	0.942675159235669	-2.14057	0.181091877496671	0.11285	0.646903820816864	2.25342	0.952104499274311	5.51752
tr|F6P0Y5|F6P0Y5_DANRE	uqcrh	tr|F6P0Y5|F6P0Y5_DANRE;tr|I3ISJ2|I3ISJ2_DANRE;tr|Q3B750|Q3B750_DANRE	tr|F6P0Y5|F6P0Y5_DANRE;tr|I3ISJ2|I3ISJ2_DANRE;tr|Q3B750|Q3B750_DANRE	Cytochrome b-c1 complex subunit 6 OS=Danio rerio OX=7955 GN=uqcrh PE=1 SV=1;Cytochrome b-c1 complex subunit 6 OS=Danio rerio OX=7955 GN=uqcrh PE=1 SV=1;Cytochrome b-c1 complex subunit 6 OS=Danio rerio OX=7955 GN=uqcrh PE=1 SV=1	3	2	34.8	10.545	89	0	101.55	718240000	5	8			-1;-1;-1	143650000	126570000	17074000		672060000	168730000		WRONG	TRUE	WRONG	TRUE	TRUE	WRONG		ZebraF_Quinine	ZebraF_1748	6.02193e+08	1.17559e+08		-1.99387	0.15014164305949					-2.35684	0.153129161118509					1309.57
tr|F6P2R4|F6P2R4_DANRE	gcat	tr|F6P2R4|F6P2R4_DANRE;tr|Q6NWC4|Q6NWC4_DANRE;tr|Q7SZN4|Q7SZN4_DANRE	tr|F6P2R4|F6P2R4_DANRE;tr|Q6NWC4|Q6NWC4_DANRE;tr|Q7SZN4|Q7SZN4_DANRE	Glycine C-acetyltransferase OS=Danio rerio OX=7955 GN=gcat PE=1 SV=1;Gcat protein (Fragment) OS=Danio rerio OX=7955 GN=gcat PE=2 SV=1;Gcat protein (Fragment) OS=Danio rerio OX=7955 GN=gcat PE=2 SV=1	3	3	8.8	46.453	431	0	19.133	76864000	23	6			-1;-1;-1	3341900		206730	3135200		16529000	71860000	WRONG	TRUE	WRONG	TRUE	WRONG	TRUE				0	6.54775e+06	5.50316e+07					2.12019	0.971337579617834					3.07119	0.973875181422351	0
tr|F6P4Z6|F6P4Z6_DANRE	ndufv3	tr|F6P4Z6|F6P4Z6_DANRE	tr|F6P4Z6|F6P4Z6_DANRE	NADH:ubiquinone oxidoreductase subunit V3 OS=Danio rerio OX=7955 GN=ndufv3 PE=1 SV=1	1	2	52.3	12.156	109	0	15.517	104960000	6	7			-1	17493000	14600000	2893500		92969000	34439000		WRONG	TRUE	WRONG	TRUE	TRUE	WRONG		ZebraF_Quinine	ZebraF_1748	8.33507e+07	2.39075e+07		-1.43271	0.209631728045326					-1.80173	0.231691078561917					151.06
tr|F6P873|F6P873_DANRE	atp5mf	tr|F6P873|F6P873_DANRE;tr|Q6PBH7|Q6PBH7_DANRE	tr|F6P873|F6P873_DANRE;tr|Q6PBH7|Q6PBH7_DANRE	ATP synthase membrane subunit f OS=Danio rerio OX=7955 GN=atp5mf PE=1 SV=1;LOC402883 protein (Fragment) OS=Danio rerio OX=7955 GN=atp5mf PE=2 SV=1	2	3	33.7	10.281	89	0	21.454	240810000	4	9			-1;-1	60202000	33168000	19604000	7429200	106610000	134690000	87689000	WRONG	TRUE	WRONG	TRUE	WRONG	TRUE				1.26242e+08	1.07987e+08	2.26791e+07	0.3373	0.577903682719547	-0.281875	0.43491124260355	-0.619175	0.308917197452229	-0.225335	0.520639147802929	-2.47675	0.184453227931489	-2.25142	0.06966618287373	343.176
tr|F8W291|F8W291_DANRE	sord	tr|F8W291|F8W291_DANRE;tr|F1Q713|F1Q713_DANRE;tr|A8E5K1|A8E5K1_DANRE;tr|Q6PGX2|Q6PGX2_DANRE	tr|F8W291|F8W291_DANRE;tr|F1Q713|F1Q713_DANRE;tr|A8E5K1|A8E5K1_DANRE;tr|Q6PGX2|Q6PGX2_DANRE	Sorbitol dehydrogenase (Fragment) OS=Danio rerio OX=7955 GN=sord PE=1 SV=1;Sorbitol dehydrogenase OS=Danio rerio OX=7955 GN=sord PE=1 SV=1;Zgc:63674 protein OS=Danio rerio OX=7955 GN=sord PE=2 SV=1;Zgc:63674 OS=Danio rerio OX=7955 GN=zgc:63674 PE=2 SV=1	4	2	13	23.017	216	0.00083542	11.431	8556100	14	2			-1;-1;-1;-1	611150	246690		364460	3453700			WRONG	TRUE	TRUE	WRONG	WRONG	TRUE	ZebraF_Quinine		ZebraF_Mock	3.28628e+06		3.89399e+06									0.244795	0.66798418972332			2.5524
tr|F8W2A9|F8W2A9_DANRE	fabp1b.1	tr|F8W2A9|F8W2A9_DANRE;sp|Q4VBT1|FA1B1_DANRE	tr|F8W2A9|F8W2A9_DANRE;sp|Q4VBT1|FA1B1_DANRE	Fabp1b protein OS=Danio rerio OX=7955 GN=fabp1b.1 PE=2 SV=2;Fatty acid binding protein 1-B.1 OS=Danio rerio OX=7955 GN=fabp1b.1 PE=2 SV=1	2	2	26.6	14.115	128	0	51.194	28718000	6	5			-1;-1	4786300		1189700	3596600			23825000	TRUE	WRONG	WRONG	TRUE	WRONG	TRUE	ZebraF_1748	ZebraF_Mock			9.82974e+06	1.64684e+07											0.744477	0.776487663280116	0
tr|F8W3H2|F8W3H2_DANRE	atp5f1e	tr|F8W3H2|F8W3H2_DANRE	tr|F8W3H2|F8W3H2_DANRE	ATP synthase F1 subunit epsilon OS=Danio rerio OX=7955 GN=atp5f1e PE=1 SV=1	1	2	37.3	5.7087	51	0	11.681	301560000	4	4			-1	75391000	1104300	30031000	44255000		158970000	265270000	WRONG	TRUE	WRONG	TRUE	WRONG	TRUE				4.20326e+06	1.65422e+08	1.35096e+08					0.738707	0.82484076433121	5.2985	1	5.00633	0.997364953886693	-0.292163	0.506531204644412	11.4257
tr|F8W3L6|F8W3L6_DANRE	myh9a	tr|F8W3L6|F8W3L6_DANRE;tr|A4VCF3|A4VCF3_DANRE;tr|Q1ECX7|Q1ECX7_DANRE;tr|Q7ZW21|Q7ZW21_DANRE;tr|A1L219|A1L219_DANRE;tr|Q561Q7|Q561Q7_DANRE;tr|B6ICZ7|B6ICZ7_DANRE;tr|A0A2R8QQT1|A0A2R8QQT1_DANRE;tr|Q56A44|Q56A44_DANRE;tr|A0A2R8RPV9|A0A2R8RPV9_DANRE;tr|A5PL54|A5PL54_DANRE;tr|E9QEW5|E9QEW5_DANRE;tr|A0A2R8QJR6|A0A2R8QJR6_DANRE;tr|A0A0R4IJY6|A0A0R4IJY6_DANRE	tr|F8W3L6|F8W3L6_DANRE;tr|A4VCF3|A4VCF3_DANRE	Myosin, heavy chain 9a, non-muscle (Fragment) OS=Danio rerio OX=7955 GN=myh9a PE=1 SV=1;Myh9l2 protein OS=Danio rerio OX=7955 GN=myh9a PE=1 SV=1	14	102	46.5	227.61	1964	0	323.31	6678000000	103	425			-1;-1;-1;-1;-1;-1;-1;-1;-1;-1;-1;-1;-1;-1	64835000	19826000	10883000	34127000	1976600000	2347900000	3867000000	WRONG	TRUE	WRONG	TRUE	WRONG	TRUE				2.93409e+08	2.47915e+08	3.56624e+08	0.24835	0.538243626062323	0.968194	0.810650887573965	0.719844	0.821656050955414	-0.243069	0.51797603195739	0.28149	0.679841897233202	0.524559	0.727140783744557	205.131
tr|F8W4R5|F8W4R5_DANRE	ypel5	tr|F8W4R5|F8W4R5_DANRE;tr|Q7SXY9|Q7SXY9_DANRE	tr|F8W4R5|F8W4R5_DANRE;tr|Q7SXY9|Q7SXY9_DANRE	Protein yippee-like OS=Danio rerio OX=7955 GN=ypel5 PE=1 SV=1;Yippee-like 5 OS=Danio rerio OX=7955 GN=ypel5 PE=2 SV=1	2	3	34.7	13.798	121	0	27.756	23502000	7	5			-1;-1	3357400	3357400			23502000			WRONG	TRUE	TRUE	WRONG	TRUE	WRONG	ZebraF_Quinine	ZebraF_Quinine		2.23625e+07															34.7376
tr|F8W4X3|F8W4X3_DANRE	si:dkey-87o1.2	tr|F8W4X3|F8W4X3_DANRE;tr|F8W378|F8W378_DANRE	tr|F8W4X3|F8W4X3_DANRE;tr|F8W378|F8W378_DANRE	Si:dkey-87o1.2 OS=Danio rerio OX=7955 GN=si:dkey-87o1.2 PE=1 SV=1;Si:dkey-87o1.2 OS=Danio rerio OX=7955 GN=si:dkey-87o1.2 PE=1 SV=1	2	2	6.7	18.533	164	0	11.981	4123100	9	2			-1;-1	458120			458120			4539400	TRUE	WRONG	TRUE	WRONG	WRONG	TRUE		ZebraF_Mock	ZebraF_Mock			3.14662e+06													0
tr|F8W5J0|F8W5J0_DANRE	pole4	tr|F8W5J0|F8W5J0_DANRE;tr|F8W2X1|F8W2X1_DANRE;tr|E9QBW0|E9QBW0_DANRE;tr|Q503Q5|Q503Q5_DANRE;tr|F1RCI6|F1RCI6_DANRE	tr|F8W5J0|F8W5J0_DANRE;tr|F8W2X1|F8W2X1_DANRE;tr|E9QBW0|E9QBW0_DANRE;tr|Q503Q5|Q503Q5_DANRE;tr|F1RCI6|F1RCI6_DANRE	Polymerase (DNA-directed), epsilon 4, accessory subunit OS=Danio rerio OX=7955 GN=pole4 PE=1 SV=1;Polymerase (DNA-directed), epsilon 4, accessory subunit OS=Danio rerio OX=7955 GN=pole4 PE=1 SV=1;Polymerase (DNA-directed), epsilon 4, accessory subunit OS=D	5	6	66.4	12.051	113	0	66.088	65485000	6	7			-1;-1;-1;-1;-1	10914000	10914000			68559000			WRONG	TRUE	TRUE	WRONG	TRUE	WRONG	ZebraF_Quinine	ZebraF_Quinine		5.39362e+07															112.923
tr|G1K2X0|G1K2X0_DANRE	ttn.1	tr|G1K2X0|G1K2X0_DANRE;tr|A0A2R8PZT6|A0A2R8PZT6_DANRE;tr|A5X6X6|A5X6X6_DANRE;tr|Q7ZZ48|Q7ZZ48_DANRE;tr|A0A2Z5QL40|A0A2Z5QL40_DANRE;tr|A0A2Z5QL42|A0A2Z5QL42_DANRE;tr|Q7ZZ46|Q7ZZ46_DANRE	tr|G1K2X0|G1K2X0_DANRE;tr|A0A2R8PZT6|A0A2R8PZT6_DANRE;tr|A5X6X6|A5X6X6_DANRE	Titin, tandem duplicate 1 OS=Danio rerio OX=7955 GN=ttn.1 PE=1 SV=2;Titin, tandem duplicate 1 OS=Danio rerio OX=7955 GN=ttn.1 PE=1 SV=1;Titin b OS=Danio rerio OX=7955 GN=ttn.1 PE=4 SV=1	7	3	0.1	3236.3	29152	0	16.413	28746000	1531	4			-1;-1;-1;-1;-1;-1;-1	18776	11262		7513.9	18603000			WRONG	TRUE	TRUE	WRONG	WRONG	TRUE	ZebraF_Quinine		ZebraF_Mock	1.6407e+07		8.7795e+06									-0.902105	0.426877470355731			0.116523
tr|G4XPM3|G4XPM3_DANRE	marcksb	tr|G4XPM3|G4XPM3_DANRE	tr|G4XPM3|G4XPM3_DANRE	Myristoylated alanine rich protein kinase C substrate b OS=Danio rerio OX=7955 GN=marcksb PE=2 SV=1	1	10	69.1	25.869	249	0	148.34	622540000	15	57			-1	41503000	12066000	9268400	20168000	182680000	254880000	356240000	WRONG	TRUE	WRONG	TRUE	WRONG	TRUE				1.29545e+08	1.45807e+08	1.77689e+08	0.480499	0.613314447592068	0.963531	0.801775147928994	0.483031	0.769108280254777	0.170607	0.615179760319574	0.455895	0.708827404479578	0.285288	0.676342525399129	124.842
tr|H0WED7|H0WED7_DANRE	si:dkeyp-98a7.8	tr|H0WED7|H0WED7_DANRE	tr|H0WED7|H0WED7_DANRE	Si:dkeyp-98a7.8 (Fragment) OS=Danio rerio OX=7955 GN=si:dkeyp-98a7.8 PE=1 SV=1	1	3	53.7	15.618	136	0	27.567	439010000	7	16			-1	62716000	4956800	25727000	32033000	55449000	296990000	276700000	WRONG	TRUE	WRONG	TRUE	WRONG	TRUE				3.3015e+07	2.47992e+08	1.71125e+08	2.42118	0.978753541076487	2.31909	0.96301775147929	-0.102092	0.515923566878981	2.9091	0.980026631158455	2.37385	0.945981554677207	-0.535244	0.403483309143687	51.286
tr|I1XUS8|I1XUS8_DANRE	ddb1	tr|I1XUS8|I1XUS8_DANRE;tr|A0A0G2KCW6|A0A0G2KCW6_DANRE;tr|A8E561|A8E561_DANRE;tr|Q6PGT6|Q6PGT6_DANRE	tr|I1XUS8|I1XUS8_DANRE;tr|A0A0G2KCW6|A0A0G2KCW6_DANRE;tr|A8E561|A8E561_DANRE	DNA damage-binding protein 1 OS=Danio rerio OX=7955 GN=ddb1 PE=2 SV=1;Damage-specific DNA-binding protein 1 OS=Danio rerio OX=7955 GN=ddb1 PE=1 SV=2;Zgc:63840 protein OS=Danio rerio OX=7955 GN=ddb1 PE=2 SV=1	4	4	5.6	126.59	1140	0	29.235	24829000	51	5			-1;-1;-1;-1	486830	486830			25596000			WRONG	TRUE	TRUE	WRONG	TRUE	WRONG	ZebraF_Quinine	ZebraF_Quinine		2.36246e+07															5.03703
tr|I3ISA3|I3ISA3_DANRE	myh10	tr|I3ISA3|I3ISA3_DANRE;tr|F1R3G4|F1R3G4_DANRE;tr|Q7T023|Q7T023_DANRE;tr|Q29VH7|Q29VH7_DANRE;tr|Q8AW83|Q8AW83_DANRE	tr|I3ISA3|I3ISA3_DANRE;tr|F1R3G4|F1R3G4_DANRE	Myosin, heavy chain 10, non-muscle OS=Danio rerio OX=7955 GN=myh10 PE=1 SV=1;Myosin, heavy chain 10, non-muscle OS=Danio rerio OX=7955 GN=myh10 PE=1 SV=1	5	22	18.4	230.45	1986	0	218.65	295930000	102	46			-1;-1;-1;-1;-1	2901300	425230	474310	2001700	62270000	102920000	200020000	WRONG	TRUE	WRONG	TRUE	WRONG	TRUE				3.43229e+07	4.66691e+07	8.33815e+07	0.724914	0.701133144475921	1.68354	0.918639053254438	0.958621	0.872611464968153	0.443298	0.683089214380826	1.28056	0.856389986824769	0.837259	0.793904208998549	4.39968
tr|I3ISA6|I3ISA6_DANRE	eppk1	tr|I3ISA6|I3ISA6_DANRE	tr|I3ISA6|I3ISA6_DANRE	Epiplakin 1 OS=Danio rerio OX=7955 GN=eppk1 PE=1 SV=1	1	4	12.4	611.71	5476	0	35.191	223830000	303	15			-1	738720	86165	70181	582370	36666000	51832000	148610000	WRONG	TRUE	WRONG	TRUE	WRONG	TRUE				2.48423e+07	2.92835e+07	1.34667e+08	0.4994	0.620396600566572	2.01902	0.943786982248521	1.51962	0.937898089171974	0.237289	0.624500665778961	2.43853	0.948616600790514	2.20124	0.944847605224964	0.891514
tr|I3ISK9|I3ISK9_DANRE	seh1l	tr|I3ISK9|I3ISK9_DANRE;sp|Q6TGU2|SEH1_DANRE	tr|I3ISK9|I3ISK9_DANRE;sp|Q6TGU2|SEH1_DANRE	Nucleoporin SEH1 (Fragment) OS=Danio rerio OX=7955 GN=seh1l PE=1 SV=1;Nucleoporin SEH1 OS=Danio rerio OX=7955 GN=seh1l PE=2 SV=2	2	2	13.9	25.784	237	0	13.283	12085000	11	3			-1;-1	1098700	1098700			12685000			WRONG	TRUE	TRUE	WRONG	TRUE	WRONG	ZebraF_Quinine	ZebraF_Quinine		1.14995e+07															11.3678
tr|I7HJI0|I7HJI0_DANRE	nup37	tr|I7HJI0|I7HJI0_DANRE;tr|Q6DHK2|Q6DHK2_DANRE;tr|J3JS14|J3JS14_DANRE	tr|I7HJI0|I7HJI0_DANRE;tr|Q6DHK2|Q6DHK2_DANRE;tr|J3JS14|J3JS14_DANRE	Nucleoporin 37 (Fragment) OS=Danio rerio OX=7955 GN=nup37 PE=1 SV=8;Nucleoporin 37 OS=Danio rerio OX=7955 GN=nup37 PE=2 SV=1;Nucleoporin 37 OS=Danio rerio OX=7955 GN=nup37 PE=1 SV=1	3	5	28.6	31.444	280	0	46.239	92717000	14	8			-1;-1;-1	6622700	6622700			95876000			WRONG	TRUE	TRUE	WRONG	TRUE	WRONG	ZebraF_Quinine	ZebraF_Quinine		8.27579e+07															68.5223
tr|J4C3V8|J4C3V8_DANRE	msi1	tr|J4C3V8|J4C3V8_DANRE;tr|Q5BKV4|Q5BKV4_DANRE;tr|B0S573|B0S573_DANRE;tr|F1R9K5|F1R9K5_DANRE;tr|J4CN05|J4CN05_DANRE;tr|F1R5R9|F1R5R9_DANRE	tr|J4C3V8|J4C3V8_DANRE;tr|Q5BKV4|Q5BKV4_DANRE;tr|B0S573|B0S573_DANRE;tr|F1R9K5|F1R9K5_DANRE	RNA-binding protein Musashi homolog 1 Long OS=Danio rerio OX=7955 GN=msi1 PE=2 SV=1;Msi1 protein OS=Danio rerio OX=7955 GN=msi1 PE=2 SV=1;Musashi RNA-binding protein 1 (Fragment) OS=Danio rerio OX=7955 GN=msi1 PE=1 SV=8;Musashi RNA-binding protein 1 (Fragm	6	6	26.9	38.015	349	0	55.712	189480000	11	13			-1;-1;-1;-1;-1;-1	17226000	16898000	327600		191180000	11273000		WRONG	TRUE	WRONG	TRUE	TRUE	WRONG		ZebraF_Quinine	ZebraF_1748	1.17966e+08	4.96245e+06		-4.08399	0.0594900849858357					-4.57118	0.0426098535286285					174.837
tr|L7QIX7|L7QIX7_DANRE	CRP5.2	tr|L7QIX7|L7QIX7_DANRE;tr|G9D324|G9D324_DANRE;tr|L7QIH6|L7QIH6_DANRE;tr|L7QIX8|L7QIX8_DANRE;tr|Q1RM73|Q1RM73_DANRE;tr|A4FUL4|A4FUL4_DANRE;tr|Q567B6|Q567B6_DANRE	tr|L7QIX7|L7QIX7_DANRE;tr|G9D324|G9D324_DANRE;tr|L7QIH6|L7QIH6_DANRE	Pentaxin OS=Danio rerio OX=7955 GN=CRP5.2 PE=2 SV=1;Pentaxin (Fragment) OS=Danio rerio OX=7955 GN=crp PE=1 SV=1;Pentaxin OS=Danio rerio OX=7955 GN=crp PE=2 SV=1	7	5	41.3	25.487	225	0	55.138	300310000	11	9			-1;-1;-1;-1;-1;-1;-1	27301000	27301000			318110000			WRONG	TRUE	TRUE	WRONG	TRUE	WRONG	ZebraF_Quinine	ZebraF_Quinine		2.67254e+08															282.472
tr|O42271|O42271_DANRE	tuba1b	tr|O42271|O42271_DANRE;tr|B8A516|B8A516_DANRE;tr|A0A2R8RZK5|A0A2R8RZK5_DANRE;tr|Q6NWK7|Q6NWK7_DANRE;tr|B8A518|B8A518_DANRE;tr|A7MBS2|A7MBS2_DANRE;tr|Q8AWD6|Q8AWD6_DANRE;tr|A8E559|A8E559_DANRE	tr|O42271|O42271_DANRE;tr|B8A516|B8A516_DANRE;tr|A0A2R8RZK5|A0A2R8RZK5_DANRE;tr|Q6NWK7|Q6NWK7_DANRE;tr|B8A518|B8A518_DANRE;tr|A7MBS2|A7MBS2_DANRE;tr|Q8AWD6|Q8AWD6_DANRE	Tubulin alpha chain OS=Danio rerio OX=7955 GN=tuba1b PE=2 SV=1;Tubulin alpha chain OS=Danio rerio OX=7955 GN=tuba1b PE=1 SV=1;Tubulin alpha chain OS=Danio rerio OX=7955 GN=tuba1c PE=3 SV=1;Tubulin alpha chain OS=Danio rerio OX=7955 GN=tuba1a PE=2 SV=1;Tubu	8	2	39.2	49.953	449	0	13.512	123300000	21	8			-1;-1;-1;-1;-1;-1;-1;-1	5871200	3142300	960910	1768000	56452000	45543000	47828000	WRONG	TRUE	WRONG	TRUE	WRONG	TRUE				6.27897e+07	2.77889e+07	2.83357e+07	-0.309795	0.398016997167139	-0.239169	0.446745562130178	0.0706261	0.60828025477707	-1.17602	0.339547270306258	-1.14791	0.371541501976285	0.0281095	0.608127721335268	32.5121
tr|Q05AN2|Q05AN2_DANRE	mrpl21	tr|Q05AN2|Q05AN2_DANRE	tr|Q05AN2|Q05AN2_DANRE	Mitochondrial ribosomal protein L21 OS=Danio rerio OX=7955 GN=mrpl21 PE=1 SV=1	1	2	9.1	23.732	208	0	13.317	43050000	13	3			-1	3311500	3311500			45917000			WRONG	TRUE	TRUE	WRONG	TRUE	WRONG	ZebraF_Quinine	ZebraF_Quinine		4.09622e+07															34.2627
[truncated: 571 more rows]
[truncated: 2 more columns]
