# Supplementary material for: Common Molecular Targets of a Quinolone Based Bumped Kinase Inhibitor in Neospora caninum and Danio rerio
Source: Int J Mol Sci. 2022 Feb 21;23(4):2381. doi: 10.3390/ijms23042381 (PMC8879773; doi:10.3390/ijms23042381)
Supplement: Supplementary file 1 [file ijms-23-02381-s001.zip › TableS3.xlsx]

## Sheet: Tabelle1
Species	Accession	Annotation	rAbu NeSp7_1748	rAbu NeSp7_Quinine
N. caninum	NCLIV_068520	unspecified product; MIC5 homolog	794.514	224.359
	NCLIV_062730	hypothetical protein; mitotic checkpoint protein, BUB3 family protein	227.491	15.7214
	NCLIV_021130	conserved hypothetical protein	193.108	9.17574
	NCLIV_006770	conserved hypothetical protein	175.18	10.6625
	NCLIV_033040	Rbm28 protein, related	145.704	608.86
	NCLIV_057700	hypothetical protein	133.868	146.06
	NCLIV_061340	EF-1 guanine nucleotide exchange domain containing protein, putative	127.577	12.6964
	NCLIV_038830	sm protein, related	96.8884	50.0716
	NCLIV_019020	conserved hypothetical protein	92.5566	3.27448
	NCLIV_068400	unspecified product	66.0536	391.026
	NCLIV_007620	putative replication protein A2	60.6558	829.812
	NCLIV_054170	RNA recognition motif-containing protein	58.4194	1.71727
	NCLIV_059150	C2 domain containing protein, putative	56.3502	9.87794
	NCLIV_048580	putative RNA recognition motif 2 domain-containing protein	51.1144	8.71564
	NCLIV_034160	Glutamine synthetase, related	50.3624	25.9966
	NCLIV_045530	conserved hypothetical protein	42.7512	1232.45
	NCLIV_011140	gl18351, related	42.642	38.8745
	NCLIV_034900	putative casein kinase II beta chain	36.3522	88.3428
	NCLIV_062570	Contig An13c0020, complete genome, related	30.7	26.8129
	NCLIV_037780	putative zinc finger (CCCH type) protein	29.3288	63.3957
	NCLIV_070080	hypothetical protein, conserved	29.042	2.68686
	NCLIV_048880	Proteasome subunit beta type-7, related	26.6644	34.1974
	NCLIV_061200	putative actin	26.3838	5374.99
	NCLIV_015460	hypothetical protein	25.936	15.2152
	NCLIV_030660	putative TCP-1/cpn60 family chaperonin	23.9525	36.3014
	NCLIV_045240	putative eukaryotic translation initiation factor 3 subunit 5	22.2406	126.632
	NCLIV_056470	conserved hypothetical protein	20.3982	4.80487
	NCLIV_048420	hypothetical protein	20.0716	4.995
	NCLIV_064230	putative pre-mRNA-splicing factor	19.4226	517.422
	NCLIV_022560	Thermosome subunit, related	18.8285	50.9792
	NCLIV_009170	proteasome (Prosome, macropain) subunit, beta type, 1, related	18.666	10.3261
	NCLIV_033810	hypothetical protein	18.4141	0
	NCLIV_041790	conserved hypothetical protein	18.1591	8.42107
	NCLIV_060380	hypothetical protein	17.8738	1.77758
	NCLIV_041870	hypothetical protein	16.7112	29.2439
	NCLIV_055310	putative U3 small nucleolar ribonucleoprotein protein MPP10	16.0314	3.99924
	NCLIV_043180	hypothetical protein	15.8412	1801.38
	NCLIV_066190	putative caltractin	15.4649	70.7878
	NCLIV_005900	translation initiation factor subunit 9-like protein, related	14.8609	105.814
	NCLIV_057860	putative prefoldin subunit 5	14.7282	24.6021
	NCLIV_045400	hypothetical protein	14.2976	4.02358
	NCLIV_050000	putative deoxyhypusine synthase	14.1346	7.49046
	NCLIV_064780	putative actin	13.9282	86.837
	NCLIV_007260	putative p97 protein	13.6079	22.1634
	NCLIV_009300	gk17769, related	13.5791	17.7258
	NCLIV_010410	conserved hypothetical protein	13.5028	755.105
	NCLIV_005550	hypothetical protein	13.3429	387.933
	NCLIV_062280	conserved hypothetical protein	12.556	34.3926
	NCLIV_042370	hypothetical protein	12.4891	32.5268
	NCLIV_049130	putative XPG N-terminal domain containing protein	12.0779	16.9408
	NCLIV_049570	hypothetical protein	9.19295	2.733
	NCLIV_0275	peptidyl-prolyl cis-trans isomerase NIMA-interacting 1	9.15794	51.5343
	NCLIV_054520	hypothetical protein	8.84495	1170.32
	NCLIV_040010	putative alpha-1 type II collagen	8.20327	1.05733
	NCLIV_006860	hypothetical protein	7.52241	16.1927
	NCLIV_010010	het-R, related	7.12319	252.29
	NCLIV_057910	hypothetical protein	6.64769	7.29856
	NCLIV_036230	Ubiquitin fusion-degradation protein (ISS)	6.39426	69.1045
	NCLIV_041270	hypothetical protein	6.03893	18.9013
	NCLIV_046320	conserved hypothetical protein	5.86441	1.10344
	NCLIV_041650	methionine--tRNAligase, related	5.855	6.92592
	NCLIV_023610	putative vacuolar ATP synthase subunit d	5.44481	0
	NCLIV_059950	unspecified product	5.4422	2.74162
	NCLIV_003620	putative KH domain-containing protein	5.03185	3.51556
	NCLIV_035470	conserved hypothetical protein	5.00014	77.6146
	NCLIV_045440	putative proteasome PCI domain-containing protein	4.85001	40.8847
	NCLIV_032130	conserved hypothetical protein	4.0962	26.4022
	NCLIV_059920	putative eukaryotic initiation factor-2B gamma subunit	3.90422	45.4782
	NCLIV_053190	hypothetical protein	3.90339	6.2004
	NCLIV_009640	putative choline kinase	3.71068	947.031
	NCLIV_059680	CBR-IMB-2 protein, related	3.50255	152.905
	NCLIV_000120	conserved hypothetical protein	3.22117	0.135813
	NCLIV_0220	zinc finger (C3HC4 type) / FHA domain-containing protein	3.11546	14.6734
	NCLIV_063180	putative ARID/BRIGHT DNA-binding domain-containing protein	2.77544	4.4961
	NCLIV_039080	adaptin N terminal region family protein	2.50859	127.808
	NCLIV_068560	putative isoleucyl-tRNA synthetase	2.06072	0.0926523
	NCLIV_044290	pyruvate dehydrogenase E2 component, related	2.03078	86.2615
	NCLIV_019550	putative histidyl-tRNA synthetase	1.7241	21.6853
	NCLIV_046340	conserved hypothetical protein	1.60847	0.517954
	NCLIV_061920	putative zinc finger (CCCH type) protein	1.20956	1.88425
	NCLIV_063340	hypothetical protein	1.11885	105.877
	NCLIV_019590	Selenophosphate synthase, related	1.10939	7.98074
	NCLIV_069130	hypothetical protein, conserved	0.956918	0
	NCLIV_032180	GK24228, related	0.834697	4.67127
	NCLIV_017040	Phosphofructokinase, related	0.831092	33.0414
	NCLIV_046720	conserved hypothetical protein	0.731862	17.9821
	NCLIV_000060	putative 3, 5-cyclic nucleotide phosphodiesterase domain-containing protein	0.60405	13.0523
	NCLIV_044830	putative RNA pseudouridine synthase domain containing protein	0.349659	2.08454
N. caninum	NCLIV_000010	putative heat shock protein 90	0	3.71608
	NCLIV_000940	putative Glucose-6-phosphate dehydrogenase	0	15.2773
	NCLIV_005050	putative coatomer delta subunit	0	115.929
	NCLIV_007120	hypothetical protein	0	33.6752
	NCLIV_008080	hypothetical protein	0	0.593295
	NCLIV_014160	Tudor domain-containing protein, related	0	24.7139
	NCLIV_017680	hypothetical protein	0	19.0808
	NCLIV_026430	DnaJ domain containing protein, related	0	8.0218
	NCLIV_039400	hypothetical protein	0	629.394
	NCLIV_041610	putative cyclophilin	0	4.05324
	NCLIV_045000	hypothetical protein	0	1.08565
	NCLIV_048140	putative splicing factor	0	105.822
	NCLIV_051590	putative GTP binding protein	0	2.44406
	NCLIV_051650	putative M16 family peptidase	0	4.10698
	NCLIV_053340	putative zinc finger (CCCH type) protein	0	31.5939
	NCLIV_062940	putative pyruvate dehydrogenase	0	262.501
	NCLIV_064340	putative prefoldin subunit	0	53.6232

## Sheet: Tabelle2
Species	Accession	Annotation	rAbu 1748	rAbu Quinine
D. rerio	Q8JH37_DANRE	Vitellogenin 1 (Fragment)	665.949	362.451
	LYSC_LYSEN	Lysyl endopeptidase	628.66	81.1886
	Q8JH36_DANRE	Vitellogenin 1 (Fragment)	485.095	218.075
	A8WG29_DANRE	LOC561392 protein	380.352	51.3636
	F6P0Y5_DANRE	Cytochrome b-c1 complex subunit 6	311.783	1309.57
	F1RDV9_DANRE	Polymerase (RNA) II (DNA directed) polypeptide K	289.486	3548.78
	Q8JHH1_DANRE	Small nuclear ribonucleoprotein Sm D1	259.74	483.496
	Q7ZW80_DANRE	Alpha-L-fucosidase	227.528	806.951
	A4FVJ1_DANRE	Im:6908808 protein	138.462	10.6528
	A0A0R4ICY2_DANRE	RNA-binding motif protein 24a	88.8236	155.509
	PARK7_DANRE	Parkinson disease protein 7 homolog	65.0938	22.8908
	E9QFI5_DANRE	Diazepam-binding inhibitor (GABA receptor modulator, acyl-CoA binding protein)	64.3981	42.3144
	U3JAH9_DANRE	BUB3 mitotic checkpoint protein	61.4526	3.08587
	Q6PBJ8_DANRE	Peptidylprolyl isomerase	60.9395	21.346
	F6P4Z6_DANRE	NADH:ubiquinone oxidoreductase subunit V3	52.8373	151.06
	Q1LWX4_DANRE	Proteasome subunit alpha type (Fragment)	49.8042	30.8628
	Q8JHJ3_DANRE	U2 small nuclear RNA auxiliary factor small subunit	47.0395	33.6078
	A8E587_DANRE	MGC174152 protein	46.9555	61.4349
	F1QII8_DANRE	Eukaryotic translation initiation factor 3 subunit K	38.1265	179.286
	RBM8A_DANRE	RNA-binding protein 8A	36.6528	160.165
	E7FCM9_DANRE	Zinc finger protein 593	30.2707	57.4546
	F1QZF5_DANRE	Zgc:103508	29.5458	28.9808
	F1QEG6_DANRE	Mitochondrial ribosomal protein S34	29.4764	301.603
	Q7ZV11_DANRE	Polymerase (RNA) II (DNA directed) polypeptide C	29.2609	133.854
	Q568H8_DANRE	DNA-directed RNA polymerases I, II, and III subunit RPABC3	29.2518	130.501
	Q7T391_DANRE	Annexin	26.6935	0
	Q66IA8_DANRE	Hmgb3b protein (Fragment)	25.6508	20.2121
	Q5XJ39_DANRE	Mcfd2 protein	25.0372	32.4831
	F1QNH4_DANRE	Dihydroorotate dehydrogenase (quinone), mitochondrial	21.4782	4.92435
	Q7ZWD8_DANRE	Cfl1 protein	21.0089	55.4422
	E7F071_DANRE	Heterogeneous nuclear ribonucleoprotein U1 like	20.1945	82.7106
	Q9IAC5_DANRE	V-type proton ATPase subunit G (Fragment)	19.6247	0
	F1QZ57_DANRE	Poly-U-binding-splicing factor a	17.6942	15.9948
	STAU2_DANRE	Double-stranded RNA-binding protein Staufen homolog 2	17.3409	221.862
	Q802C7_DANRE	TAR DNA-binding protein	17.094	138.437
	A0A0R4IEP3_DANRE	F-actin-capping protein subunit alpha	17.0611	8.67365
	Q6NUY8_DANRE	Ndufa9 protein (Fragment)	16.8416	26.9404
	Q7ZUT3_DANRE	Dkc1 protein (Fragment)	15.4399	10.2218
	Q503X4_DANRE	Mitochondrial ribosomal protein S17	15.4058	240.351
	Q6TLE7_DANRE	BAF53	15.0592	36.7625
	A9JT29_DANRE	RNA binding motif protein 4.1	14.8132	6.66889
	Q7T365_DANRE	Sorcin	14.5097	385.214
	Q7ZW23_DANRE	Thioredoxin-like 1	14.1668	20.4862
	A9JSZ3_DANRE	SRY-box containing gene 3	12.2871	10.2479
	Q1RM63_DANRE	Zgc:136410	10.977	12.5587
	Q592E5_DANRE	Myelin expression factor 2	10.5242	84.9796
	Q6AZB5_DANRE	Stromal cell-derived factor 2-like 1	10.4022	25.2612
	Q6DRF4_DANRE	Replication factor C subunit RFC4	10.093	4.6958
	Q7ZTX2_DANRE	WD repeat domain 5	9.71577	18.0093
	Q5XJJ8_DANRE	Adaptor-related protein complex 3, sigma 1 subunit	9.63269	6.01406
	RAE1L_DANRE	mRNA export factor	9.13308	0
	Q6DRD0_DANRE	EBNA1 binding protein 2-like	9.0562	13.5075
	Q58ER0_DANRE	RNA-binding motif protein 39b	9.03684	0
	SF3B3_DANRE	Splicing factor 3B subunit 3	8.0557	9.74928
	Q1LX65_DANRE	Si:ch211-216l23.2	7.99343	39.5384
	A0A0B5JK07_DANRE	Mdkb (Fragment)	7.96549	0
	Q7ZVD4_DANRE	Sf3a2 protein	7.96476	101.008
	BCL7A_DANRE	B-cell CLL/lymphoma 7 protein family member A	7.95344	10.7149
	Q5TZ73_DANRE	Mitochondrial ribosomal protein L19	7.88989	417.03
	Q7ZV92_DANRE	PRP19/PSO4 homolog (S. cerevisiae)	7.706	1.10771
	MCRI1_DANRE	Mapk-regulated corepressor-interacting protein 1	7.02981	3.76192
	B2GT29_DANRE	Zgc:103629 protein	7.00151	2.26083
	Q6DG11_DANRE	Spliceosome-associated factor 1, recruiter of U4/U6.U5 tri-snRNP	6.98197	2.35074
	Q6NVC6_DANRE	Nsfl1c protein (Fragment)	6.88902	2.54133
	Q7ZTX7_DANRE	Microfibrillar-associated protein 1	6.11203	31.942
	J4C3V8_DANRE	RNA-binding protein Musashi homolog 1 Long	5.9822	174.837
	B2GTC1_DANRE	Eif4a3 protein	5.67944	42.4376
	A0A286Y9D4_DANRE	Isovaleryl-CoA dehydrogenase	5.48624	33.1898
	Q8AYF3_DANRE	Cathepsin (Fragment)	5.47875	116.44
	Q6NUT5_DANRE	Heterogeneous nuclear ribonucleoprotein U-like 1	5.38799	30.4272
	E7F3I8_DANRE	DEAH (Asp-Glu-Ala-His) box helicase 15	5.12869	8.25906
	Q1JQ24_DANRE	Zgc:136346	4.93148	2.97495
	B3DIF4_DANRE	Zgc:55701 protein	4.74339	105.546
	Q32LR6_DANRE	Ribosome biogenesis protein NOP53	4.65264	9.82057
	Q08CU3_DANRE	Nenf protein	4.07231	20.1314
	A1A5V0_DANRE	Zgc:158245	3.87528	677.836
	Q503D3_DANRE	Polypyrimidine tract-binding protein 1a	3.37932	64.4665
	A0A2R8Q139_DANRE	Heterogeneous nuclear ribonucleoprotein K	3.16421	4.49787
	Q6DRQ1_DANRE	Hi37	2.95494	11.971
	F1R3T3_DANRE	DEAD (Asp-Glu-Ala-Asp) box helicase 1	2.75006	3.39916
	Q6DGX1_DANRE	Succinate--CoA ligase [ADP/GDP-forming] subunit alpha, mitochondrial	1.92541	0
	E7F3N4_DANRE	Marker of proliferation Ki-67	1.84944	7.0034
	A0A0R4IVE2_DANRE	Ubiquitin carboxyl-terminal hydrolase	1.30003	0
	F1QSZ2_DANRE	Pleiotropic regulator 1	0.617795	4.04603
	Q566S7_DANRE	Mitochondrial ribosomal protein S18B	0	324.355
	E7F8R3_DANRE	Mitochondrial ribosomal protein L2	0	197.692
	A0A0R4IYU4_DANRE	Stomatin (EPB72)-like 2	0	42.8142
	F1QHE9_DANRE	NADH:ubiquinone oxidoreductase core subunit S7	0	53.0263
	F1QM86_DANRE	Chromobox homolog 1a (HP1 beta homolog Drosophila)	0	59.1111
	F1QT45_DANRE	Pinin, desmosome-associated protein	0	21.6389
	A2BGR9_DANRE	Aldehyde dehydrogenase 2 family member, tandem duplicate 1	0	16.0558
	X1WDG2_DANRE	High mobility group box 1b	0	13.313
	Q1ECV0_DANRE	LOC556764 protein (Fragment)	0	2.37195
	Q7ZUX8_DANRE	Dynein light chain roadblock	0	7.12859
	Q567X7_DANRE	PDZ and LIM domain 1 (Elfin)	0	1.89001
	A3KPZ2_DANRE	Carnitine O-acetyltransferase b	0	0.794049
	A0A0G2KHK8_DANRE	Cell division cycle 37 homolog (S. cerevisiae)	0	2.32322
	Q566V8_DANRE	Mitochondrial ribosomal protein L12	0	0
